# Supplementary material for: Proteomic identification and characterization of hepatic glyoxalase 1 dysregulation in non-alcoholic fatty liver disease
Source: Proteome Sci. 2018 Feb 14;16:4. doi: 10.1186/s12953-018-0131-y (PMC5813374; doi:10.1186/s12953-018-0131-y)
Supplement: Supplementary file 2 — Peptide Lists. (XLSX 1682 kb) [file 12953_2018_131_MOESM2_ESM.xlsx]

## Sheet: CYT - ID
	Peak List Generator: Mass Hunter
		Version: unknown
		Charge States Calculated: unknown
		Deisotoped: unknown
		Textual Annotation: unknown
	Database Set: 2 Databases
		Database Name: a subset of the SwissProtAUG11musmusculus database
			Version: unknown
			Taxonomy: All Entries
			Number of Proteins: 101
		Database Name: the SwissProtAUG11 database
			Version: unknown
			Taxonomy: MUS MUSCULUS
			Number of Proteins: 16390
		Explain Database w/ < 1000 entries:
		Does database contain common contaminants?: unknown
	Search Engine Set: 2 Search Engines
		Search Engine: Spectrum Mill
			Version: Unknown
			Samples: All Samples
			Fragment Tolerance: 50 PPM (Monoisotopic)
			Parent Tolerance: 20 PPM (Monoisotopic)
			Fixed Modifications:
			Variable Modifications:
			Database: the SwissProtAUG11 database (selected for MUS MUSCULUS, unknown version, 16390 entries)
			Digestion Enzyme: Trypsin
			Max Missed Cleavages: 2
			Probability Model:
				exp1_cyt: Peptide Prophet [+1,+2,+3,+4,+5,+6 and above]
				exp2_cyt: Peptide Prophet [+2 and below,+3,+4,+5,+6 and above]
				exp3_cyt: Peptide Prophet [+1,+2,+3,+4,+5,+6 and above]
		Search Engine: X! Tandem
			Version: 2007.01.01.1
			Samples: All Samples
			Fragment Tolerance: 50 PPM (Monoisotopic)
			Parent Tolerance: 20 PPM (Monoisotopic)
			Fixed Modifications:
			Variable Modifications: +16 on M (Oxidation), +46 on C (MMTS), +144 on Kn (iTRAQ)
			Database: a subset of the SwissProtAUG11musmusculus database (unknown version, 101 entries)
			Digestion Enzyme: Trypsin
			Max Missed Cleavages: 2
			Probability Model:
				exp1_cyt: Peptide Prophet [+1,+2,+3,+4 and above]
				exp2_cyt: Peptide Prophet [+2 and below,+3,+4 and above]
				exp3_cyt: Peptide Prophet [+2 and below,+3,+4 and above]
	Scaffold: Version: Scaffold_4.8.4
		Modification Metadata Set: Unknown modifications
			Source: Unknown
			Comment:
		Protein Grouping Strategy: Experiment-wide grouping with binary peptide-protein weights
		Peptide Thresholds: 95.0% minimum
		Protein Thresholds: 99.0% minimum and 2 peptides minimum
		Peptide FDR: 0.8% (Prophet)
		Protein FDR: 0.0% (Prophet)
		GO Annotation Source(s): Unknown
		Alternate ID Source(s):
MS/MS sample name	Protein name	Accession No	Protein MW (Da)	Protein identification probability	Exclusive unique peptide count	Percentage sequence coverage	Peptide sequence	Best Peptide identification probability	Best Spectrum Mill score	Best Spectrum Mill percent_scored_peak_intensity	Best Spectrum Mill deltaForwardReverseScore	Best Spectrum Mill deltaRank1Rank2Score	Best Spectrum Mill normDeltaForwardReverseScore	Total TIC	Peptide start index	Peptide stop index
exp1_cyt	Methylmalonyl-CoA mutase, mitochondrial OS=Mus musculus GN=Mut PE=2 SV=2	P16332	82846.2	0.998	2	0.0521	AGQQGLSVAFDLATHR	0.997	13.7	82	13.7	13.7	1.64	79198.4	127	142
exp1_cyt	Methylmalonyl-CoA mutase, mitochondrial OS=Mus musculus GN=Mut PE=2 SV=2	P16332	82846.2	0.998	2	0.0521	GKNPEDLIWHTPEGISIKPLYSR	0.993	6.95	59.8	6.95	6.95	1.57	62088	51	73
exp1_cyt	Phenylalanine-4-hydroxylase OS=Mus musculus GN=Pah PE=1 SV=4	P16331	51901.6	1	9	0.258	AYGAGLLSSFGELQYCLSDKPK	0.97	8.93	70.7	8.93	8.93	1.59	60735.4	342	363
exp1_cyt	Phenylalanine-4-hydroxylase OS=Mus musculus GN=Pah PE=1 SV=4	P16331	51901.6	1	9	0.258	FANQILSYGAELDADHPGFKDPVYR	0.948	14	88.3	3.91	14	1.64	61395.2	131	155
exp1_cyt	Phenylalanine-4-hydroxylase OS=Mus musculus GN=Pah PE=1 SV=4	P16331	51901.6	1	9	0.258	LLPLELEK	0.99	15.8	92.6	3.59	6.02	1.66	328916	364	371
exp1_cyt	Phenylalanine-4-hydroxylase OS=Mus musculus GN=Pah PE=1 SV=4	P16331	51901.6	1	9	0.258	LNKDEYEFFTYLDK	0.997	13.1	89.1	13.1	13.1	1.63	168521	72	85
exp1_cyt	Phenylalanine-4-hydroxylase OS=Mus musculus GN=Pah PE=1 SV=4	P16331	51901.6	1	9	0.258	NDIGATVHELSR	0.996	10.2	70.7	10.2	10.2	1.6	58130.8	100	111
exp1_cyt	Phenylalanine-4-hydroxylase OS=Mus musculus GN=Pah PE=1 SV=4	P16331	51901.6	1	9	0.258	SKPVLGSIIK	0.978	8.71	61.4	8.71	8.71	1.59	26954.5	87	96
exp1_cyt	Phenylalanine-4-hydroxylase OS=Mus musculus GN=Pah PE=1 SV=4	P16331	51901.6	1	9	0.258	TIQELDR	0.985	12.2	83.9	5.48	2.39	1.63	153282	124	130
exp1_cyt	Phenylalanine-4-hydroxylase OS=Mus musculus GN=Pah PE=1 SV=4	P16331	51901.6	1	9	0.258	VEVLDNTQQLK	0.997	12.3	78.3	12.3	12.3	1.63	125507	421	431
exp1_cyt	Phenylalanine-4-hydroxylase OS=Mus musculus GN=Pah PE=1 SV=4	P16331	51901.6	1	9	0.258	VEYTEEER	0.983	13.4	80.7	4.93	13.4	1.64	55917.5	177	184
exp1_cyt	Abhydrolase domain-containing protein 14B OS=Mus musculus GN=Abhd14b PE=2 SV=1	Q8VCR7	22450.9	0.998	1	0.0571	GFVPVAPICTDK	0.997	12.1	77.8	12.1	12.1	1.62	22056.2	130	141
exp1_cyt	Alpha-2-macroglobulin OS=Mus musculus GN=A2m PE=1 SV=3	Q61838	165854	1	7	0.0595	AESPVFVQTDKPIYKPGQIVK	0.996	7.94	71.2	7.94	7.94	1.58	80766.4	123	143
exp1_cyt	Alpha-2-macroglobulin OS=Mus musculus GN=A2m PE=1 SV=3	Q61838	165854	1	7	0.0595	AINYLISGYQR	0.997	11.4	66.4	11.4	11.4	1.62	58052.5	1016	1026
exp1_cyt	Alpha-2-macroglobulin OS=Mus musculus GN=A2m PE=1 SV=3	Q61838	165854	1	7	0.0595	ALLAYAFALAGNK	0.987	8.69	73.2	8.69	8.69	1.59	14440.9	1160	1172
exp1_cyt	Alpha-2-macroglobulin OS=Mus musculus GN=A2m PE=1 SV=3	Q61838	165854	1	7	0.0595	LSPQSIYNLLPGK	0.996	9.58	79.8	9.58	9.58	1.6	74740.1	612	624
exp1_cyt	Alpha-2-macroglobulin OS=Mus musculus GN=A2m PE=1 SV=3	Q61838	165854	1	7	0.0595	LTEVPALVHK	0.997	11.9	86.3	11.9	11.9	1.62	111027	899	908
exp1_cyt	Alpha-2-macroglobulin OS=Mus musculus GN=A2m PE=1 SV=3	Q61838	165854	1	7	0.0595	MVSGFIPMKPSVK	0.995	9.96	69.2	9.96	9.96	1.6	119325	1404	1416
exp1_cyt	Alpha-2-macroglobulin OS=Mus musculus GN=A2m PE=1 SV=3	Q61838	165854	1	7	0.0595	NLKPAPIK	0.953	7.62	66.1	7.62	7.62	1.58	80818.8	1460	1467
exp1_cyt	Alpha-1-antitrypsin 1-2 OS=Mus musculus GN=Serpina1b PE=1 SV=2	P22599	45975.8	1	5	0.126	DQSPASHEIATNLGDFAISLYR	0.99	9	73.1	9	9	1.59	38421.2	36	57
exp1_cyt	Alpha-1-antitrypsin 1-2 OS=Mus musculus GN=Serpina1b PE=1 SV=2	P22599	45975.8	1	5	0.126	ELISK	0.95	7.74	59.8	7.74	7.74	1.58	124181	288	292
exp1_cyt	Alpha-1-antitrypsin 1-2 OS=Mus musculus GN=Serpina1b PE=1 SV=2	P22599	45975.8	1	5	0.126	MQHLEQTLNK	0.997	12	86.4	12	12	1.62	82516.2	278	287
exp1_cyt	Alpha-1-antitrypsin 1-2 OS=Mus musculus GN=Serpina1b PE=1 SV=2	P22599	45975.8	1	5	0.126	VINDFVEK	0.997	12.6	79.4	8.03	12.6	1.63	73861.2	174	181
exp1_cyt	Alpha-1-antitrypsin 1-2 OS=Mus musculus GN=Serpina1b PE=1 SV=2	P22599	45975.8	1	5	0.126	VVDPTHK	0.997	11.4	81.4	11.4	11.4	1.62	1548890	407	413
exp1_cyt	Ribonuclease UK114 OS=Mus musculus GN=Hrsp12 PE=1 SV=3	P52760	14255.5	1	5	0.511	AAYQVAALPR	0.997	15.4	92.1	15.4	15.4	1.66	1030320	108	117
exp1_cyt	Ribonuclease UK114 OS=Mus musculus GN=Hrsp12 PE=1 SV=3	P52760	14255.5	1	5	0.511	APAAIGPYSQAVQVDR	0.997	15.2	92.3	15.2	15.2	1.65	569871	14	29
exp1_cyt	Ribonuclease UK114 OS=Mus musculus GN=Hrsp12 PE=1 SV=3	P52760	14255.5	1	5	0.511	TTVLLADMNDFGTVNEIYK	0.997	9.97	85.3	9.97	9.97	1.6	237055	79	97
exp1_cyt	Ribonuclease UK114 OS=Mus musculus GN=Hrsp12 PE=1 SV=3	P52760	14255.5	1	5	0.511	TYFQGSLPAR	0.997	16.3	89.5	16.3	11.2	1.67	312224	98	107
exp1_cyt	Ribonuclease UK114 OS=Mus musculus GN=Hrsp12 PE=1 SV=3	P52760	14255.5	1	5	0.511	VEIEAIAVQGPFIK	0.997	15.2	93.7	15.2	15.2	1.66	553848	121	134
exp1_cyt	3-ketoacyl-CoA thiolase, mitochondrial OS=Mus musculus GN=Acaa2 PE=1 SV=3	Q8BWT1	41830.2	1	14	0.534	AANEAGYFNEEMAPIEVK	0.961	8.21	57.7	8.21	8.21	1.58	117230	192	209
exp1_cyt	3-ketoacyl-CoA thiolase, mitochondrial OS=Mus musculus GN=Acaa2 PE=1 SV=3	Q8BWT1	41830.2	1	14	0.534	ALDLDPSK	0.997	14.2	91.5	8.59	7.99	1.65	195143	333	340
exp1_cyt	3-ketoacyl-CoA thiolase, mitochondrial OS=Mus musculus GN=Acaa2 PE=1 SV=3	Q8BWT1	41830.2	1	14	0.534	DFSATDLTEFAAR	0.997	16.7	87.8	16.7	16.7	1.67	160030	26	38
exp1_cyt	3-ketoacyl-CoA thiolase, mitochondrial OS=Mus musculus GN=Acaa2 PE=1 SV=3	Q8BWT1	41830.2	1	14	0.534	DGTVTAGNASGVSDGAGAVIIASEDAVK	0.997	14.8	91.9	14.8	14.8	1.65	63770.2	242	269
exp1_cyt	3-ketoacyl-CoA thiolase, mitochondrial OS=Mus musculus GN=Acaa2 PE=1 SV=3	Q8BWT1	41830.2	1	14	0.534	DMDLIDVNEAFAPQFLSVQK	0.997	12.7	88.4	12.7	12.7	1.63	134031	313	332
exp1_cyt	3-ketoacyl-CoA thiolase, mitochondrial OS=Mus musculus GN=Acaa2 PE=1 SV=3	Q8BWT1	41830.2	1	14	0.534	GVFIVAAK	0.997	13.7	86.8	13.7	13.7	1.64	174764	6	13
exp1_cyt	3-ketoacyl-CoA thiolase, mitochondrial OS=Mus musculus GN=Acaa2 PE=1 SV=3	Q8BWT1	41830.2	1	14	0.534	ITAHLVHELR	0.997	11.5	76.6	11.5	11.5	1.62	273270	361	370
exp1_cyt	3-ketoacyl-CoA thiolase, mitochondrial OS=Mus musculus GN=Acaa2 PE=1 SV=3	Q8BWT1	41830.2	1	14	0.534	LEDTLWAGLTDQHVK	0.997	12.3	86.5	12.3	12.3	1.63	69860	144	158
exp1_cyt	3-ketoacyl-CoA thiolase, mitochondrial OS=Mus musculus GN=Acaa2 PE=1 SV=3	Q8BWT1	41830.2	1	14	0.534	LPMGMTAENLAAK	0.997	10.8	88.5	10.8	10.8	1.61	244760	159	171
exp1_cyt	3-ketoacyl-CoA thiolase, mitochondrial OS=Mus musculus GN=Acaa2 PE=1 SV=3	Q8BWT1	41830.2	1	14	0.534	TNVSGGAIALGHPLGGSGSR	0.997	13.2	89	13.2	9.69	1.64	82263.9	341	360
exp1_cyt	3-ketoacyl-CoA thiolase, mitochondrial OS=Mus musculus GN=Acaa2 PE=1 SV=3	Q8BWT1	41830.2	1	14	0.534	TPFGAYGGLLK	0.997	14.1	79.1	14.1	14.1	1.64	261237	15	25
exp1_cyt	3-ketoacyl-CoA thiolase, mitochondrial OS=Mus musculus GN=Acaa2 PE=1 SV=3	Q8BWT1	41830.2	1	14	0.534	VGVPTETGALTLNR	0.997	12.5	79.7	12.5	12.5	1.63	237725	77	90
exp1_cyt	3-ketoacyl-CoA thiolase, mitochondrial OS=Mus musculus GN=Acaa2 PE=1 SV=3	Q8BWT1	41830.2	1	14	0.534	VPPETIDSVIVGNVMQSSSDAAYLAR	0.997	15	95.3	15	15	1.65	101865	46	71
exp1_cyt	3-ketoacyl-CoA thiolase, mitochondrial OS=Mus musculus GN=Acaa2 PE=1 SV=3	Q8BWT1	41830.2	1	14	0.534	YALQSQQR	0.996	12.7	84.2	6.81	6.88	1.63	127971	182	189
exp1_cyt	Ester hydrolase C11orf54 homolog OS=Mus musculus PE=2 SV=1	Q91V76	34995.9	1	7	0.235	APLVCLPVFVSK	0.997	15.6	93.8	15.6	15.6	1.66	261270	245	256
exp1_cyt	Ester hydrolase C11orf54 homolog OS=Mus musculus PE=2 SV=1	Q91V76	34995.9	1	7	0.235	DPGLDLR	0.997	9.26	76.4	9.26	9.26	1.59	24419.2	257	263
exp1_cyt	Ester hydrolase C11orf54 homolog OS=Mus musculus PE=2 SV=1	Q91V76	34995.9	1	7	0.235	EPFTFPVR	0.997	13.5	75.6	7.29	7.29	1.64	32760.4	44	51
exp1_cyt	Ester hydrolase C11orf54 homolog OS=Mus musculus PE=2 SV=1	Q91V76	34995.9	1	7	0.235	GLTDNFADVQVSVVDCPDLTK	0.987	8.9	69.6	8.9	8.9	1.59	26966.3	23	43
exp1_cyt	Ester hydrolase C11orf54 homolog OS=Mus musculus PE=2 SV=1	Q91V76	34995.9	1	7	0.235	IAEVGGVPYLLPLVNK	0.997	12.3	89.2	12.3	12.3	1.63	113064	59	74
exp1_cyt	Ester hydrolase C11orf54 homolog OS=Mus musculus PE=2 SV=1	Q91V76	34995.9	1	7	0.235	IAEVGGVPYLLPLVNKK	0.997	13.3	81.7	13.3	13.3	1.64	91186.7	59	75
exp1_cyt	Ester hydrolase C11orf54 homolog OS=Mus musculus PE=2 SV=1	Q91V76	34995.9	1	7	0.235	VYDLNEIAK	0.987	8.65	66.1	8.65	8.65	1.59	51955.2	77	85
exp1_cyt	S-formylglutathione hydrolase OS=Mus musculus GN=Esd PE=2 SV=1	Q9R0P3	31320.4	0.998	2	0.145	MYSYVTEELPQLINANFPVDPQR	0.981	8.88	60.2	8.88	8.88	1.59	14688.2	120	142
exp1_cyt	S-formylglutathione hydrolase OS=Mus musculus GN=Esd PE=2 SV=1	Q9R0P3	31320.4	0.998	2	0.145	SVSAFAPICNPVLCSWGK	0.997	12.9	83	12.9	12.9	1.63	74910.1	168	185
exp1_cyt	Cell division control protein 42 homolog OS=Mus musculus GN=Cdc42 PE=1 SV=2	P60766	21258.8	0.998	2	0.0995	DDPSTIEK	0.954	7.56	65.5	7.56	3.49	1.57	35555.9	121	128
exp1_cyt	Cell division control protein 42 homolog OS=Mus musculus GN=Cdc42 PE=1 SV=2	P60766	21258.8	0.998	2	0.0995	WVPEITHHCPK	0.997	13.1	82.9	13.1	13.1	1.63	70325.4	97	107
exp1_cyt	Methylmalonate-semialdehyde dehydrogenase [acylating], mitochondrial OS=Mus musculus GN=Aldh6a1 PE=1 SV=1	Q9EQ20	57916.3	1	13	0.25	AEMDAAVESCK	0.973	7.74	77.7	7.74	7.74	1.58	36085	77	87
exp1_cyt	Methylmalonate-semialdehyde dehydrogenase [acylating], mitochondrial OS=Mus musculus GN=Aldh6a1 PE=1 SV=1	Q9EQ20	57916.3	1	13	0.25	AFPAWADTSILSR	0.997	19.4	93.7	19.4	12.7	1.69	365819	89	101
exp1_cyt	Methylmalonate-semialdehyde dehydrogenase [acylating], mitochondrial OS=Mus musculus GN=Aldh6a1 PE=1 SV=1	Q9EQ20	57916.3	1	13	0.25	AISFVGSNQAGEYIFER	0.997	13.9	91.9	13.9	13.9	1.64	80911.1	256	272
exp1_cyt	Methylmalonate-semialdehyde dehydrogenase [acylating], mitochondrial OS=Mus musculus GN=Aldh6a1 PE=1 SV=1	Q9EQ20	57916.3	1	13	0.25	DMDLYSYR	0.997	11.1	71	11.1	11.1	1.61	46123.9	166	173
exp1_cyt	Methylmalonate-semialdehyde dehydrogenase [acylating], mitochondrial OS=Mus musculus GN=Aldh6a1 PE=1 SV=1	Q9EQ20	57916.3	1	13	0.25	EGASILLDGR	0.957	11.3	82.5	4.66	4.69	1.62	103165	377	386
exp1_cyt	Methylmalonate-semialdehyde dehydrogenase [acylating], mitochondrial OS=Mus musculus GN=Aldh6a1 PE=1 SV=1	Q9EQ20	57916.3	1	13	0.25	GLQVVEHACSVTSLMLGETMPSITK	0.964	8.58	72.9	8.58	8.58	1.59	160649	141	165
exp1_cyt	Methylmalonate-semialdehyde dehydrogenase [acylating], mitochondrial OS=Mus musculus GN=Aldh6a1 PE=1 SV=1	Q9EQ20	57916.3	1	13	0.25	KWLPELVDR	0.982	8.87	62	8.87	8.87	1.59	60943.2	331	339
exp1_cyt	Methylmalonate-semialdehyde dehydrogenase [acylating], mitochondrial OS=Mus musculus GN=Aldh6a1 PE=1 SV=1	Q9EQ20	57916.3	1	13	0.25	LFIDGK	0.997	11.1	73.9	11.1	1.83	1.61	65989.1	42	47
exp1_cyt	Methylmalonate-semialdehyde dehydrogenase [acylating], mitochondrial OS=Mus musculus GN=Aldh6a1 PE=1 SV=1	Q9EQ20	57916.3	1	13	0.25	LITLEQGK	0.964	7.64	72.6	7.64	3.25	1.58	47510	122	129
exp1_cyt	Methylmalonate-semialdehyde dehydrogenase [acylating], mitochondrial OS=Mus musculus GN=Aldh6a1 PE=1 SV=1	Q9EQ20	57916.3	1	13	0.25	QGIQFYTQLK	0.993	9.24	76.4	9.24	9.24	1.59	68469	501	510
exp1_cyt	Methylmalonate-semialdehyde dehydrogenase [acylating], mitochondrial OS=Mus musculus GN=Aldh6a1 PE=1 SV=1	Q9EQ20	57916.3	1	13	0.25	TLADAEGDVFR	0.997	17.5	97.3	8.89	17.5	1.68	87461.4	130	140
exp1_cyt	Methylmalonate-semialdehyde dehydrogenase [acylating], mitochondrial OS=Mus musculus GN=Aldh6a1 PE=1 SV=1	Q9EQ20	57916.3	1	13	0.25	VPQSTK	0.987	12.6	79.2	5.8	5.93	1.63	23001.3	71	76
exp1_cyt	Methylmalonate-semialdehyde dehydrogenase [acylating], mitochondrial OS=Mus musculus GN=Aldh6a1 PE=1 SV=1	Q9EQ20	57916.3	1	13	0.25	WLPELVDR	0.989	11.4	84.3	6.27	6.27	1.62	97918.1	332	339
exp1_cyt	Heat shock 70 kDa protein 4 OS=Mus musculus GN=Hspa4 PE=1 SV=1	Q61316	94133.4	1	3	0.0321	DKLSGEYEK	0.986	8.78	70.6	8.78	8.78	1.59	55971.2	631	639
exp1_cyt	Heat shock 70 kDa protein 4 OS=Mus musculus GN=Hspa4 PE=1 SV=1	Q61316	94133.4	1	3	0.0321	FQESEERPK	0.997	12	65.1	12	12	1.62	43072.6	690	698
exp1_cyt	Heat shock 70 kDa protein 4 OS=Mus musculus GN=Hspa4 PE=1 SV=1	Q61316	94133.4	1	3	0.0321	VEPPKEEPK	0.997	11.9	73.8	11.9	11.9	1.62	146754	791	799
exp1_cyt	Glutathione S-transferase Mu 6 OS=Mus musculus GN=Gstm6 PE=2 SV=3	O35660	25607	0.998	2	0.115	FLPSPVYLK	0.997	12.4	72.9	12.4	12.4	1.63	31533.7	203	211
exp1_cyt	Glutathione S-transferase Mu 6 OS=Mus musculus GN=Gstm6 PE=2 SV=3	O35660	25607	0.998	2	0.115	ITFADFLVYDVLDQHR	0.997	19.1	96.8	19.1	19.1	1.69	45632.9	153	168
exp1_cyt	Dimethylglycine dehydrogenase, mitochondrial OS=Mus musculus GN=Dmgdh PE=1 SV=1	Q9DBT9	97257.6	1	10	0.157	DSTQLLDHLFANVIPK	0.992	9.09	77	9.09	9.09	1.59	70822.8	539	554
exp1_cyt	Dimethylglycine dehydrogenase, mitochondrial OS=Mus musculus GN=Dmgdh PE=1 SV=1	Q9DBT9	97257.6	1	10	0.157	ELFESDLDR	0.991	12.9	79.8	6	7.36	1.63	95319.2	329	337
exp1_cyt	Dimethylglycine dehydrogenase, mitochondrial OS=Mus musculus GN=Dmgdh PE=1 SV=1	Q9DBT9	97257.6	1	10	0.157	ISYTGELGWELYHR	0.996	10.8	56.2	10.8	10.8	1.61	24688.6	667	680
exp1_cyt	Dimethylglycine dehydrogenase, mitochondrial OS=Mus musculus GN=Dmgdh PE=1 SV=1	Q9DBT9	97257.6	1	10	0.157	LEEETGQVVGFHQPGSIR	0.997	14.4	83.4	14.4	14.4	1.65	63490	112	129
exp1_cyt	Dimethylglycine dehydrogenase, mitochondrial OS=Mus musculus GN=Dmgdh PE=1 SV=1	Q9DBT9	97257.6	1	10	0.157	LTSEDLSDDAFK	0.997	9.98	70.7	9.98	9.98	1.6	48924	637	648
exp1_cyt	Dimethylglycine dehydrogenase, mitochondrial OS=Mus musculus GN=Dmgdh PE=1 SV=1	Q9DBT9	97257.6	1	10	0.157	MIGLDHPLIPVQHQYVVTSTIPEVK	0.997	13.1	93.1	13.1	13.1	1.63	342876	251	275
exp1_cyt	Dimethylglycine dehydrogenase, mitochondrial OS=Mus musculus GN=Dmgdh PE=1 SV=1	Q9DBT9	97257.6	1	10	0.157	REDSATLYER	0.995	10	69	10	10	1.6	50327.9	681	690
exp1_cyt	Dimethylglycine dehydrogenase, mitochondrial OS=Mus musculus GN=Dmgdh PE=1 SV=1	Q9DBT9	97257.6	1	10	0.157	VGFTNISHMLTPR	0.997	10.5	73.2	10.5	10.5	1.61	31041.2	555	567
exp1_cyt	Dimethylglycine dehydrogenase, mitochondrial OS=Mus musculus GN=Dmgdh PE=1 SV=1	Q9DBT9	97257.6	1	10	0.157	VGVIDLSPFGK	0.997	9.87	81	9.87	9.87	1.6	103305	522	532
exp1_cyt	Dimethylglycine dehydrogenase, mitochondrial OS=Mus musculus GN=Dmgdh PE=1 SV=1	Q9DBT9	97257.6	1	10	0.157	WIEEAAFR	0.997	14.4	81.1	6.89	6.55	1.65	57786	599	606
exp1_cyt	Adenosine kinase OS=Mus musculus GN=Adk PE=1 SV=2	P55264	40149.5	1	11	0.368	AATFFGCIGIDK	0.984	8.52	72.6	8.52	3.03	1.59	59161.6	99	110
exp1_cyt	Adenosine kinase OS=Mus musculus GN=Adk PE=1 SV=2	P55264	40149.5	1	11	0.368	AGHYAASVIIR	0.997	14.3	88.6	14.3	14.3	1.65	94824.1	338	348
exp1_cyt	Adenosine kinase OS=Mus musculus GN=Adk PE=1 SV=2	P55264	40149.5	1	11	0.368	AQALPK	0.997	9.4	81.2	9.4	4.38	1.6	58454.5	264	269
exp1_cyt	Adenosine kinase OS=Mus musculus GN=Adk PE=1 SV=2	P55264	40149.5	1	11	0.368	ELFDELVK	0.997	16	92.1	7.5	9.74	1.66	133117	63	70
exp1_cyt	Adenosine kinase OS=Mus musculus GN=Adk PE=1 SV=2	P55264	40149.5	1	11	0.368	EQGFETK	0.997	14.4	85.1	9.71	8.27	1.65	272724	249	255
exp1_cyt	Adenosine kinase OS=Mus musculus GN=Adk PE=1 SV=2	P55264	40149.5	1	11	0.368	FKVEYHAGGSTQNSMK	0.974	8.94	76.5	8.94	8.94	1.59	117956	72	87
exp1_cyt	Adenosine kinase OS=Mus musculus GN=Adk PE=1 SV=2	P55264	40149.5	1	11	0.368	SLVANLAAANCYK	0.997	12.1	88.6	12.1	12.1	1.62	162013	149	161
exp1_cyt	Adenosine kinase OS=Mus musculus GN=Adk PE=1 SV=2	P55264	40149.5	1	11	0.368	VAQWLIQEPHK	0.997	12.8	82.5	12.8	12.8	1.63	207894	88	98
exp1_cyt	Adenosine kinase OS=Mus musculus GN=Adk PE=1 SV=2	P55264	40149.5	1	11	0.368	VEAPQALSENVLFGMGNPLLDISAVVDKDFLDK	0.987	9.65	86.1	9.65	9.65	1.6	41420	14	46
exp1_cyt	Adenosine kinase OS=Mus musculus GN=Adk PE=1 SV=2	P55264	40149.5	1	11	0.368	YSLKPNDQILAEDK	0.991	9.52	63	9.52	9.52	1.6	88538.1	47	60
exp1_cyt	Adenosine kinase OS=Mus musculus GN=Adk PE=1 SV=2	P55264	40149.5	1	11	0.368	YSLKPNDQILAEDKHK	0.997	9.08	62.8	9.08	9.08	1.59	55988.6	47	62
exp1_cyt	Aconitate hydratase, mitochondrial OS=Mus musculus GN=Aco2 PE=1 SV=1	Q99KI0	85465.9	1	4	0.0615	DINQEVYNFLATAGAK	0.997	12	80.1	12	12	1.62	22462.6	145	160
exp1_cyt	Aconitate hydratase, mitochondrial OS=Mus musculus GN=Aco2 PE=1 SV=1	Q99KI0	85465.9	1	4	0.0615	EHAALEPR	0.977	8.48	64.6	8.48	8.48	1.59	42104.5	672	679
exp1_cyt	Aconitate hydratase, mitochondrial OS=Mus musculus GN=Aco2 PE=1 SV=1	Q99KI0	85465.9	1	4	0.0615	LEAPDADELPR	0.997	14.3	78.2	14.3	14.3	1.65	50801.1	524	534
exp1_cyt	Aconitate hydratase, mitochondrial OS=Mus musculus GN=Aco2 PE=1 SV=1	Q99KI0	85465.9	1	4	0.0615	VAMSHFEPSEYIR	0.997	12.8	87.9	12.8	12.8	1.63	35390.3	32	44
exp1_cyt	Maleylacetoacetate isomerase OS=Mus musculus GN=Gstz1 PE=1 SV=1	Q9WVL0	24275.7	1	10	0.579	ELLALEVFQVSHPR	0.997	16.2	97.4	16.2	16.2	1.66	232046	192	205
exp1_cyt	Maleylacetoacetate isomerase OS=Mus musculus GN=Gstz1 PE=1 SV=1	Q9WVL0	24275.7	1	10	0.579	FKVDLSPYPTISHINK	0.973	16	91.4	16	16	1.66	270349	176	191
exp1_cyt	Maleylacetoacetate isomerase OS=Mus musculus GN=Gstz1 PE=1 SV=1	Q9WVL0	24275.7	1	10	0.579	GIDYEIVPINLIK	0.997	14.6	91.4	14.6	14.6	1.65	52826.3	28	40
exp1_cyt	Maleylacetoacetate isomerase OS=Mus musculus GN=Gstz1 PE=1 SV=1	Q9WVL0	24275.7	1	10	0.579	IDGITIVQSLAIMEYLEETRPIPR	0.958	11.3	88.8	4.51	11.3	1.62	39140.7	64	87
exp1_cyt	Maleylacetoacetate isomerase OS=Mus musculus GN=Gstz1 PE=1 SV=1	Q9WVL0	24275.7	1	10	0.579	ILQSTAGK	0.997	14.6	90.9	14.6	5.62	1.65	69735.5	145	152
exp1_cyt	Maleylacetoacetate isomerase OS=Mus musculus GN=Gstz1 PE=1 SV=1	Q9WVL0	24275.7	1	10	0.579	LLPQDPQKR	0.994	9.65	69.2	9.65	9.65	1.6	110457	88	96
exp1_cyt	Maleylacetoacetate isomerase OS=Mus musculus GN=Gstz1 PE=1 SV=1	Q9WVL0	24275.7	1	10	0.579	MISDLIASGIQPLQNLSVLK	0.99	12.3	85.5	6.56	8.29	1.63	253771	101	120
exp1_cyt	Maleylacetoacetate isomerase OS=Mus musculus GN=Gstz1 PE=1 SV=1	Q9WVL0	24275.7	1	10	0.579	RQPDTPAELR	0.997	13.8	76.6	13.8	13.8	1.64	299837	206	215
exp1_cyt	Maleylacetoacetate isomerase OS=Mus musculus GN=Gstz1 PE=1 SV=1	Q9WVL0	24275.7	1	10	0.579	VDLSPYPTISHINK	0.997	16.5	93.3	16.5	16.5	1.67	402034	178	191
exp1_cyt	Maleylacetoacetate isomerase OS=Mus musculus GN=Gstz1 PE=1 SV=1	Q9WVL0	24275.7	1	10	0.579	VITSGFNALEK	0.997	13.8	77.5	13.8	9.79	1.64	193030	134	144
exp1_cyt	Acyl-protein thioesterase 1 OS=Mus musculus GN=Lypla1 PE=1 SV=1	P97823	24688.1	0.5	1	0.0478	ALINPANVTFK	0.997	10.8	85.5	10.8	10.8	1.61	61663.6	191	201
exp1_cyt	Copper transport protein ATOX1 OS=Mus musculus GN=Atox1 PE=2 SV=1	O08997	7338.4	0.995	1	0.206	LGGVEFNIDLPNKK	0.959	8.59	67	8.59	8.59	1.59	74483.1	26	39
exp1_cyt	Heat shock protein HSP 90-alpha OS=Mus musculus GN=Hsp90aa1 PE=1 SV=4	P07901	84791.2	1	6	0.164	ADLINNLGTIAK	0.997	10.2	79	10.2	10.2	1.6	129563	101	112
exp1_cyt	Heat shock protein HSP 90-alpha OS=Mus musculus GN=Hsp90aa1 PE=1 SV=4	P07901	84791.2	1	6	0.164	EDQTEYLEER	0.997	14.2	92.6	14.2	9.34	1.65	186733	192	201
exp1_cyt	Heat shock protein HSP 90-alpha OS=Mus musculus GN=Hsp90aa1 PE=1 SV=4	P07901	84791.2	1	6	0.164	EGLELPEDEEEK	0.997	13.4	93.1	13.4	13.4	1.64	100541	548	559
exp1_cyt	Heat shock protein HSP 90-alpha OS=Mus musculus GN=Hsp90aa1 PE=1 SV=4	P07901	84791.2	1	6	0.164	ELHINLIPSK	0.997	10.5	87.8	10.5	10.5	1.61	171874	75	84
exp1_cyt	Heat shock protein HSP 90-alpha OS=Mus musculus GN=Hsp90aa1 PE=1 SV=4	P07901	84791.2	1	6	0.164	ELISNSSDALDK	0.997	15.1	91.1	6.82	4.93	1.65	50337.6	47	58
exp1_cyt	Heat shock protein HSP 90-alpha OS=Mus musculus GN=Hsp90aa1 PE=1 SV=4	P07901	84791.2	1	6	0.164	EMLQQSK	0.997	10.6	77.6	10.6	10.6	1.61	28491.1	402	408
exp1_cyt	Heat shock protein HSP 90-alpha OS=Mus musculus GN=Hsp90aa1 PE=1 SV=4	P07901	84791.2	1	6	0.164	HIYFITGETK	0.997	11	78.2	11	11	1.61	136695	491	500
exp1_cyt	Heat shock protein HSP 90-alpha OS=Mus musculus GN=Hsp90aa1 PE=1 SV=4	P07901	84791.2	1	6	0.164	LGIHEDSQNR	0.945	7.49	65.3	7.49	7.49	1.57	77254.5	448	457
exp1_cyt	Heat shock protein HSP 90-alpha OS=Mus musculus GN=Hsp90aa1 PE=1 SV=4	P07901	84791.2	1	6	0.164	NPDDITNEEYGEFYK	0.952	7.65	65	7.65	7.65	1.58	16124.8	301	315
exp1_cyt	Heat shock protein HSP 90-alpha OS=Mus musculus GN=Hsp90aa1 PE=1 SV=4	P07901	84791.2	1	6	0.164	TLTIVDTGIGMTK	0.997	9.71	87.6	9.71	9.71	1.6	147429	88	100
exp1_cyt	Heat shock protein HSP 90-alpha OS=Mus musculus GN=Hsp90aa1 PE=1 SV=4	P07901	84791.2	1	6	0.164	YIDQEELNK	0.997	15.6	84.4	8.28	15.6	1.66	205545	285	293
exp1_cyt	Ketohexokinase OS=Mus musculus GN=Khk PE=1 SV=1	P97328	32749.8	1	4	0.128	IEEHNAK	0.994	9.24	80.6	9.24	9.24	1.59	101457	153	159
exp1_cyt	Ketohexokinase OS=Mus musculus GN=Khk PE=1 SV=1	P97328	32749.8	1	4	0.128	TIILYDTNLPDVSAK	0.997	14.3	91.1	14.3	14.3	1.65	104256	109	123
exp1_cyt	Ketohexokinase OS=Mus musculus GN=Khk PE=1 SV=1	P97328	32749.8	1	4	0.128	VSVEIEKPR	0.997	13.9	70.5	13.9	13.9	1.64	67632.9	168	176
exp1_cyt	Ketohexokinase OS=Mus musculus GN=Khk PE=1 SV=1	P97328	32749.8	1	4	0.128	WIHIEGR	0.997	11.7	80.6	11.7	11.7	1.62	237980	135	141
exp1_cyt	FGGY carbohydrate kinase domain-containing protein OS=Mus musculus GN=Fggy PE=2 SV=1	A2AJL3	60336.4	1	2	0.0779	ELGLPSGIAVAASLIDAHAGGLGVIGADVR	0.982	9.83	69.9	9.83	9.83	1.6	19980.7	246	275
exp1_cyt	FGGY carbohydrate kinase domain-containing protein OS=Mus musculus GN=Fggy PE=2 SV=1	A2AJL3	60336.4	1	2	0.0779	GLLLAFAEQPIKK	0.995	11.3	85.1	11.3	11.3	1.62	50978.2	32	44
exp1_cyt	Glutamate dehydrogenase 1, mitochondrial OS=Mus musculus GN=Glud1 PE=1 SV=1	P26443	61338.4	1	10	0.228	CAVVDVPFGGAK	0.959	7.7	68	7.7	7.7	1.58	27588.7	172	183
exp1_cyt	Glutamate dehydrogenase 1, mitochondrial OS=Mus musculus GN=Glud1 PE=1 SV=1	P26443	61338.4	1	10	0.228	DDGSWEVIEGYR	0.997	14.9	76.1	14.9	14.9	1.65	83475.1	125	136
exp1_cyt	Glutamate dehydrogenase 1, mitochondrial OS=Mus musculus GN=Glud1 PE=1 SV=1	P26443	61338.4	1	10	0.228	DIVHSGLAYTMER	0.997	10.3	81.5	10.3	10.3	1.61	43762.1	504	516
exp1_cyt	Glutamate dehydrogenase 1, mitochondrial OS=Mus musculus GN=Glud1 PE=1 SV=1	P26443	61338.4	1	10	0.228	DSNYHLLMSVQESLER	0.997	13.9	83.7	13.9	13.9	1.64	49748	461	476
exp1_cyt	Glutamate dehydrogenase 1, mitochondrial OS=Mus musculus GN=Glud1 PE=1 SV=1	P26443	61338.4	1	10	0.228	FTMELAK	0.993	9.18	65.1	9.18	9.18	1.59	44782.5	205	211
exp1_cyt	Glutamate dehydrogenase 1, mitochondrial OS=Mus musculus GN=Glud1 PE=1 SV=1	P26443	61338.4	1	10	0.228	HGGTIPVVPTAEFQDR	0.997	10.6	79.1	10.6	10.6	1.61	146922	481	496
exp1_cyt	Glutamate dehydrogenase 1, mitochondrial OS=Mus musculus GN=Glud1 PE=1 SV=1	P26443	61338.4	1	10	0.228	KGFIGPGIDVPAPDMSTGER	0.997	14	96.4	14	14	1.64	68401.9	212	231
exp1_cyt	Glutamate dehydrogenase 1, mitochondrial OS=Mus musculus GN=Glud1 PE=1 SV=1	P26443	61338.4	1	10	0.228	LQHGSILGFPK	0.989	8.69	78	8.69	8.69	1.59	233383	353	363
exp1_cyt	Glutamate dehydrogenase 1, mitochondrial OS=Mus musculus GN=Glud1 PE=1 SV=1	P26443	61338.4	1	10	0.228	NLNHVSYGR	0.997	10	78.3	10	10	1.6	36712.2	445	453
exp1_cyt	Glutamate dehydrogenase 1, mitochondrial OS=Mus musculus GN=Glud1 PE=1 SV=1	P26443	61338.4	1	10	0.228	YSTDVSVDEVK	0.997	10.9	80.6	10.9	10.9	1.61	37866	152	162
exp1_cyt	Glutathione S-transferase Mu 1 OS=Mus musculus GN=Gstm1 PE=1 SV=2	P10649	25971.9	1	18	0.757	ADIVENQVMDTR	0.997	16.7	96.7	16.7	16.7	1.67	967499	97	108
exp1_cyt	Glutathione S-transferase Mu 1 OS=Mus musculus GN=Gstm1 PE=1 SV=2	P10649	25971.9	1	18	0.757	CLDAFPNLR	0.997	14.7	83	14.7	14.7	1.65	325932	174	182
exp1_cyt	Glutathione S-transferase Mu 1 OS=Mus musculus GN=Gstm1 PE=1 SV=2	P10649	25971.9	1	18	0.757	FEGLKK	0.97	8.64	54.4	8.64	8.64	1.59	529820	188	193
exp1_cyt	Glutathione S-transferase Mu 1 OS=Mus musculus GN=Gstm1 PE=1 SV=2	P10649	25971.9	1	18	0.757	GLTHPIR	0.98	8.34	71.2	8.34	8.34	1.58	43525.5	12	18
exp1_cyt	Glutathione S-transferase Mu 1 OS=Mus musculus GN=Gstm1 PE=1 SV=2	P10649	25971.9	1	18	0.757	ISAYMK	0.997	10.3	72.9	10.3	10.3	1.61	200384	194	199
exp1_cyt	Glutathione S-transferase Mu 1 OS=Mus musculus GN=Gstm1 PE=1 SV=2	P10649	25971.9	1	18	0.757	ITQSNAILR	0.991	9.05	62.8	9.05	9.05	1.59	103714	70	78
exp1_cyt	Glutathione S-transferase Mu 1 OS=Mus musculus GN=Gstm1 PE=1 SV=2	P10649	25971.9	1	18	0.757	KHHLDGETEEER	0.997	13.9	67.2	13.9	13.9	1.64	1692840	83	94
exp1_cyt	Glutathione S-transferase Mu 1 OS=Mus musculus GN=Gstm1 PE=1 SV=2	P10649	25971.9	1	18	0.757	LGLDFPNLPYLIDGSHK	0.997	17.3	100	17.3	17.3	1.67	3159100	53	69
exp1_cyt	Glutathione S-transferase Mu 1 OS=Mus musculus GN=Gstm1 PE=1 SV=2	P10649	25971.9	1	18	0.757	LYSEFLGK	0.997	14.4	74.8	14.4	14.4	1.65	588616	137	144
exp1_cyt	Glutathione S-transferase Mu 1 OS=Mus musculus GN=Gstm1 PE=1 SV=2	P10649	25971.9	1	18	0.757	MLLEYTDSSYDEK	0.997	18.4	94.9	18.4	18.4	1.69	667424	19	31
exp1_cyt	Glutathione S-transferase Mu 1 OS=Mus musculus GN=Gstm1 PE=1 SV=2	P10649	25971.9	1	18	0.757	MLLEYTDSSYDEKR	0.997	11.8	74.3	11.8	11.8	1.62	70201.1	19	32
exp1_cyt	Glutathione S-transferase Mu 1 OS=Mus musculus GN=Gstm1 PE=1 SV=2	P10649	25971.9	1	18	0.757	MQLIMLCYNPDFEK	0.997	9.96	80.9	9.96	9.96	1.6	79501.2	109	122
exp1_cyt	Glutathione S-transferase Mu 1 OS=Mus musculus GN=Gstm1 PE=1 SV=2	P10649	25971.9	1	18	0.757	QKPEFLK	0.997	10.2	68.1	10.2	6.41	1.6	2683230	123	129
exp1_cyt	Glutathione S-transferase Mu 1 OS=Mus musculus GN=Gstm1 PE=1 SV=2	P10649	25971.9	1	18	0.757	RPWFAGDK	0.987	8.83	71.5	8.83	8.83	1.59	756069	145	152
exp1_cyt	Glutathione S-transferase Mu 1 OS=Mus musculus GN=Gstm1 PE=1 SV=2	P10649	25971.9	1	18	0.757	RPWFAGDKVTYVDFLAYDILDQYR	0.996	12.8	71.6	12.8	12.8	1.63	88593.4	145	168
exp1_cyt	Glutathione S-transferase Mu 1 OS=Mus musculus GN=Gstm1 PE=1 SV=2	P10649	25971.9	1	18	0.757	VTYVDFLAYDILDQYR	0.997	19.3	100	19.3	19.3	1.69	364865	153	168
exp1_cyt	Glutathione S-transferase Mu 1 OS=Mus musculus GN=Gstm1 PE=1 SV=2	P10649	25971.9	1	18	0.757	YIATPIFSK	0.997	15.6	91.1	15.6	15.6	1.66	1170770	203	211
exp1_cyt	Glutathione S-transferase Mu 1 OS=Mus musculus GN=Gstm1 PE=1 SV=2	P10649	25971.9	1	18	0.757	YTMGDAPDFDR	0.997	17	89.5	17	17	1.67	417082	33	43
exp1_cyt	Glutathione S-transferase A2 OS=Mus musculus GN=Gsta2 PE=1 SV=2	P10648	25534.4	1	5	0.221	FIQSPEDLEK	0.99	8.83	66.9	8.83	8.83	1.59	32197.3	34	43
exp1_cyt	Glutathione S-transferase A2 OS=Mus musculus GN=Gsta2 PE=1 SV=2	P10648	25534.4	1	5	0.221	FLQPGSQR	0.997	10.6	76.6	10.6	7.04	1.61	50235.6	197	204
exp1_cyt	Glutathione S-transferase A2 OS=Mus musculus GN=Gsta2 PE=1 SV=2	P10648	25534.4	1	5	0.221	KPPLDAK	0.997	11.2	66.2	11.2	11.2	1.62	113930	205	211
exp1_cyt	Glutathione S-transferase A2 OS=Mus musculus GN=Gsta2 PE=1 SV=2	P10648	25534.4	1	5	0.221	SHGQDYLVGNR	0.997	17.7	88.2	17.7	17.7	1.68	357250	142	152
exp1_cyt	Glutathione S-transferase A2 OS=Mus musculus GN=Gsta2 PE=1 SV=2	P10648	25534.4	1	5	0.221	WLLAAAGVEFEEK	0.997	14.5	96.7	14.5	14.5	1.65	336344	21	33
exp1_cyt	Proteasome subunit alpha type-5 OS=Mus musculus GN=Psma5 PE=1 SV=1	Q9Z2U1	26411.3	1	3	0.207	AIGSASEGAQSSLQEVYHK	0.997	10.8	81.1	10.8	10.8	1.61	22964.6	169	187
exp1_cyt	Proteasome subunit alpha type-5 OS=Mus musculus GN=Psma5 PE=1 SV=1	Q9Z2U1	26411.3	1	3	0.207	GPQLFHMDPSGTFVQCDAR	0.997	11.9	81.1	11.9	11.9	1.62	42688.5	150	168
exp1_cyt	Proteasome subunit alpha type-5 OS=Mus musculus GN=Psma5 PE=1 SV=1	Q9Z2U1	26411.3	1	3	0.207	LFQVEYAIEAIK	0.997	10.9	84	10.9	10.9	1.61	53068.3	21	32
exp1_cyt	Thioredoxin OS=Mus musculus GN=Txn PE=1 SV=3	P10639	11675.3	1	4	0.4	CMPTFQFYK	0.997	10.9	78	10.9	10.9	1.61	287463	73	81
exp1_cyt	Thioredoxin OS=Mus musculus GN=Txn PE=1 SV=3	P10639	11675.3	1	4	0.4	EAFQEALAAAGDK	0.997	11.8	92	11.8	11.8	1.62	132454	9	21
exp1_cyt	Thioredoxin OS=Mus musculus GN=Txn PE=1 SV=3	P10639	11675.3	1	4	0.4	EKLEASITEYA	0.996	8.63	89	8.63	8.63	1.59	54859.9	95	105
exp1_cyt	Thioredoxin OS=Mus musculus GN=Txn PE=1 SV=3	P10639	11675.3	1	4	0.4	VGEFSGANK	0.997	15.4	87.6	15.4	9.02	1.66	334001	86	94
exp1_cyt	Alcohol dehydrogenase [NADP+] OS=Mus musculus GN=Akr1a1 PE=1 SV=3	Q9JII6	36587.2	1	10	0.36	ALEVLVAK	0.997	14	87.8	14	7.99	1.64	71023	146	153
exp1_cyt	Alcohol dehydrogenase [NADP+] OS=Mus musculus GN=Akr1a1 PE=1 SV=3	Q9JII6	36587.2	1	10	0.36	DAGHPLYPFNDPY	0.997	11.7	95.2	11.7	11.7	1.62	64781.2	313	325
exp1_cyt	Alcohol dehydrogenase [NADP+] OS=Mus musculus GN=Akr1a1 PE=1 SV=3	Q9JII6	36587.2	1	10	0.36	EELFVTSK	0.997	15.5	88.1	15.5	15.5	1.66	134521	73	80
exp1_cyt	Alcohol dehydrogenase [NADP+] OS=Mus musculus GN=Akr1a1 PE=1 SV=3	Q9JII6	36587.2	1	10	0.36	GLEVTAYSPLGSSDR	0.997	16.7	94.7	16.7	16.7	1.67	65386.2	204	218
exp1_cyt	Alcohol dehydrogenase [NADP+] OS=Mus musculus GN=Akr1a1 PE=1 SV=3	Q9JII6	36587.2	1	10	0.36	HHPEDVEPALR	0.997	14.8	91.5	14.8	14.8	1.65	153301	86	96
exp1_cyt	Alcohol dehydrogenase [NADP+] OS=Mus musculus GN=Akr1a1 PE=1 SV=3	Q9JII6	36587.2	1	10	0.36	HIDCASVYGNETEIGEALK	0.976	9.47	67.8	9.47	9.47	1.6	40187.6	43	61
exp1_cyt	Alcohol dehydrogenase [NADP+] OS=Mus musculus GN=Akr1a1 PE=1 SV=3	Q9JII6	36587.2	1	10	0.36	HPDEPVLLEEPVVLALAEK	0.996	9.63	79.4	9.63	9.63	1.6	15386.5	222	240
exp1_cyt	Alcohol dehydrogenase [NADP+] OS=Mus musculus GN=Akr1a1 PE=1 SV=3	Q9JII6	36587.2	1	10	0.36	HPDEPVLLEEPVVLALAEKHGR	0.997	10.4	85	10.4	10.4	1.61	61580.4	222	243
exp1_cyt	Alcohol dehydrogenase [NADP+] OS=Mus musculus GN=Akr1a1 PE=1 SV=3	Q9JII6	36587.2	1	10	0.36	MPLIGLGTWK	0.997	14.9	82.5	14.9	14.9	1.65	341260	14	23
exp1_cyt	Alcohol dehydrogenase [NADP+] OS=Mus musculus GN=Akr1a1 PE=1 SV=3	Q9JII6	36587.2	1	10	0.36	YIVPMITVDGK	0.994	9.52	74.8	9.52	9.52	1.6	122196	298	308
exp1_cyt	Actin, cytoplasmic 1 OS=Mus musculus GN=Actb PE=1 SV=1	P60710	41737.8	1	8	0.304	AGFAGDDAPR	0.997	14.7	90.8	14.7	14.7	1.65	508239	19	28
exp1_cyt	Actin, cytoplasmic 1 OS=Mus musculus GN=Actb PE=1 SV=1	P60710	41737.8	1	8	0.304	DSYVGDEAQSK	0.997	15.7	87.6	15.7	15.7	1.66	616837	51	61
exp1_cyt	Actin, cytoplasmic 1 OS=Mus musculus GN=Actb PE=1 SV=1	P60710	41737.8	1	8	0.304	EITALAPSTMK	0.997	18.3	97.5	11.7	12.1	1.68	545258	316	326
exp1_cyt	Actin, cytoplasmic 1 OS=Mus musculus GN=Actb PE=1 SV=1	P60710	41737.8	1	8	0.304	GYSFTTTAER	0.997	15.1	88.4	15.1	8.42	1.65	525517	197	206
exp1_cyt	Actin, cytoplasmic 1 OS=Mus musculus GN=Actb PE=1 SV=1	P60710	41737.8	1	8	0.304	IWHHTFYNELR	0.997	11	69.4	11	11	1.61	343105	85	95
exp1_cyt	Actin, cytoplasmic 1 OS=Mus musculus GN=Actb PE=1 SV=1	P60710	41737.8	1	8	0.304	QEYDESGPSIVHR	0.997	12	67.4	12	12	1.62	244140	360	372
exp1_cyt	Actin, cytoplasmic 1 OS=Mus musculus GN=Actb PE=1 SV=1	P60710	41737.8	1	8	0.304	TTGIVMDSGDGVTHTVPIYEGYALPHAILR	0.997	17.8	100	17.8	17.8	1.68	273454	148	177
exp1_cyt	Actin, cytoplasmic 1 OS=Mus musculus GN=Actb PE=1 SV=1	P60710	41737.8	1	8	0.304	VAPEEHPVLLTEAPLNPK	0.997	14.8	100	14.8	8.06	1.65	1101440	96	113
exp1_cyt	UMP-CMP kinase OS=Mus musculus GN=Cmpk1 PE=1 SV=1	Q9DBP5	22166.1	1	3	0.209	IVPVEITISLLK	0.963	7.89	66.2	7.89	7.89	1.58	57889.3	62	73
exp1_cyt	UMP-CMP kinase OS=Mus musculus GN=Cmpk1 PE=1 SV=1	Q9DBP5	22166.1	1	3	0.209	KNPDSQYGELIEK	0.997	10.6	78	10.6	10.6	1.61	39426.4	43	55
exp1_cyt	UMP-CMP kinase OS=Mus musculus GN=Cmpk1 PE=1 SV=1	Q9DBP5	22166.1	1	3	0.209	MKPLVVFVLGGPGAGK	0.996	11.6	88.8	11.6	11.6	1.62	196501	1	16
exp1_cyt	Arginase-1 OS=Mus musculus GN=Arg1 PE=1 SV=1	Q61176	34808.5	1	6	0.282	ANEELAGVVAEVQK	0.997	12.9	93.9	12.9	12.9	1.63	45884.2	76	89
exp1_cyt	Arginase-1 OS=Mus musculus GN=Arg1 PE=1 SV=1	Q61176	34808.5	1	6	0.282	DIVYIGLR	0.967	7.96	63.3	7.96	7.96	1.58	18943	173	180
exp1_cyt	Arginase-1 OS=Mus musculus GN=Arg1 PE=1 SV=1	Q61176	34808.5	1	6	0.282	GKFPDVPGFSWVTPCISAK	0.997	15.5	91	15.5	15.5	1.66	92830.3	154	172
exp1_cyt	Arginase-1 OS=Mus musculus GN=Arg1 PE=1 SV=1	Q61176	34808.5	1	6	0.282	SLEIIGAPFSK	0.997	10.5	70.8	10.5	10.5	1.61	88320.1	7	17
exp1_cyt	Arginase-1 OS=Mus musculus GN=Arg1 PE=1 SV=1	Q61176	34808.5	1	6	0.282	TGLLSGLDIMEVNPTLGK	0.997	13.3	86.4	13.3	13.3	1.64	59839.8	267	284
exp1_cyt	Arginase-1 OS=Mus musculus GN=Arg1 PE=1 SV=1	Q61176	34808.5	1	6	0.282	VSVVLGGDHSLAVGSISGHAR	0.997	13.4	92.2	13.4	13.4	1.64	87121.3	93	113
exp1_cyt	14-3-3 protein gamma OS=Mus musculus GN=Ywhag PE=1 SV=2	P61982	28303.1	1	3	0.154	ATVVESSEK	0.997	14.9	87.4	14.9	14.9	1.65	111590	144	152
exp1_cyt	14-3-3 protein gamma OS=Mus musculus GN=Ywhag PE=1 SV=2	P61982	28303.1	1	3	0.154	AYSEAHEISK	0.987	8.9	69.5	8.9	8.9	1.59	31723.7	153	162
exp1_cyt	14-3-3 protein gamma OS=Mus musculus GN=Ywhag PE=1 SV=2	P61982	28303.1	1	3	0.154	TAFDDAIAELDTLNEDSYK	0.993	11.5	79.6	7.95	11.5	1.62	36234.4	199	217
exp1_cyt	Peroxiredoxin-2 OS=Mus musculus GN=Prdx2 PE=1 SV=3	Q61171	21779.1	0.998	2	0.126	KEGGLGPLNIPLLADVTK	0.997	12.6	84.1	12.6	12.6	1.63	64865.8	92	109
exp1_cyt	Peroxiredoxin-2 OS=Mus musculus GN=Prdx2 PE=1 SV=3	Q61171	21779.1	0.998	2	0.126	SVDEALR	0.974	11.8	76.3	5.51	3.38	1.62	56875.2	151	157
exp1_cyt	Elongation factor 1-alpha 1 OS=Mus musculus GN=Eef1a1 PE=1 SV=3	P10126	50114.2	1	6	0.136	EAAEMGK	0.997	12.3	80.5	12.3	8.33	1.63	65136.4	45	51
exp1_cyt	Elongation factor 1-alpha 1 OS=Mus musculus GN=Eef1a1 PE=1 SV=3	P10126	50114.2	1	6	0.136	EHALLAYTLGVK	0.997	11.2	83.9	11.2	11.2	1.61	52221	135	146
exp1_cyt	Elongation factor 1-alpha 1 OS=Mus musculus GN=Eef1a1 PE=1 SV=3	P10126	50114.2	1	6	0.136	EVSTYIK	0.991	13.5	89.2	5.16	6.67	1.64	59329.9	173	179
exp1_cyt	Elongation factor 1-alpha 1 OS=Mus musculus GN=Eef1a1 PE=1 SV=3	P10126	50114.2	1	6	0.136	KLEDGPK	0.986	8.89	67.4	8.89	8.89	1.59	285852	386	392
exp1_cyt	Elongation factor 1-alpha 1 OS=Mus musculus GN=Eef1a1 PE=1 SV=3	P10126	50114.2	1	6	0.136	VETGVLKPGMVVTFAPVNVTTEVK	0.997	13.5	89.7	13.5	13.5	1.64	220392	267	290
exp1_cyt	Elongation factor 1-alpha 1 OS=Mus musculus GN=Eef1a1 PE=1 SV=3	P10126	50114.2	1	6	0.136	YEEIVK	0.995	9.21	71.9	9.21	9.21	1.59	79533.1	167	172
exp1_cyt	Medium-chain specific acyl-CoA dehydrogenase, mitochondrial OS=Mus musculus GN=Acadm PE=1 SV=1	P45952	46482.4	0.998	2	0.0261	GIAFEDVR	0.997	11.8	78.8	11.8	11.8	1.62	54908.7	249	256
exp1_cyt	Medium-chain specific acyl-CoA dehydrogenase, mitochondrial OS=Mus musculus GN=Acadm PE=1 SV=1	P45952	46482.4	0.998	2	0.0261	VPK	0.954	7.43	68.8	7.43	0	1.57	142145	257	259
exp1_cyt	Phosphoglucomutase-1 OS=Mus musculus GN=Pgm1 PE=1 SV=4	Q9D0F9	61420.2	1	10	0.242	ADNFEYSDPVDGSISK	0.994	9.91	64.6	9.91	9.91	1.6	82271.4	471	486
exp1_cyt	Phosphoglucomutase-1 OS=Mus musculus GN=Pgm1 PE=1 SV=4	Q9D0F9	61420.2	1	10	0.242	DLEALMLDR	0.995	12.9	84.3	6.51	5.78	1.63	157280	444	452
exp1_cyt	Phosphoglucomutase-1 OS=Mus musculus GN=Pgm1 PE=1 SV=4	Q9D0F9	61420.2	1	10	0.242	IALYETPTGWK	0.997	10.3	69.7	10.3	10.3	1.61	92046.9	350	360
exp1_cyt	Phosphoglucomutase-1 OS=Mus musculus GN=Pgm1 PE=1 SV=4	Q9D0F9	61420.2	1	10	0.242	IDAMHGVVGPYVK	0.997	11.7	82.5	11.7	11.7	1.62	252220	222	234
exp1_cyt	Phosphoglucomutase-1 OS=Mus musculus GN=Pgm1 PE=1 SV=4	Q9D0F9	61420.2	1	10	0.242	INQDPQVMLAPLISIALK	0.997	14.7	86.4	14.7	14.7	1.65	66146.9	528	545
exp1_cyt	Phosphoglucomutase-1 OS=Mus musculus GN=Pgm1 PE=1 SV=4	Q9D0F9	61420.2	1	10	0.242	LSLCGEESFGTGSDHIR	0.996	9.79	78.1	9.79	9.79	1.6	70973.4	371	387
exp1_cyt	Phosphoglucomutase-1 OS=Mus musculus GN=Pgm1 PE=1 SV=4	Q9D0F9	61420.2	1	10	0.242	LYIDSYEK	0.988	12.8	74.5	6.1	12.8	1.63	55696.3	516	523
exp1_cyt	Phosphoglucomutase-1 OS=Mus musculus GN=Pgm1 PE=1 SV=4	Q9D0F9	61420.2	1	10	0.242	SGEHDFGAAFDGDGDR	0.958	7.6	69.4	7.6	7.6	1.58	16630.8	278	293
exp1_cyt	Phosphoglucomutase-1 OS=Mus musculus GN=Pgm1 PE=1 SV=4	Q9D0F9	61420.2	1	10	0.242	TQAYPDQKPGTSGLR	0.997	10.5	66.2	10.5	10.5	1.61	43671.4	9	23
exp1_cyt	Phosphoglucomutase-1 OS=Mus musculus GN=Pgm1 PE=1 SV=4	Q9D0F9	61420.2	1	10	0.242	YDYEEVEAEGANK	0.997	13.5	91	13.5	13.5	1.64	52284.6	428	440
exp1_cyt	ATP synthase subunit beta, mitochondrial OS=Mus musculus GN=Atp5b PE=1 SV=2	P56480	56301.2	1	7	0.2	AHGGYSVFAGVGER	0.967	8.07	65	8.07	8.07	1.58	56518.3	226	239
exp1_cyt	ATP synthase subunit beta, mitochondrial OS=Mus musculus GN=Atp5b PE=1 SV=2	P56480	56301.2	1	7	0.2	AIAELGIYPAVDPLDSTSR	0.966	8.39	57.6	8.39	8.39	1.58	9102.3	388	406
exp1_cyt	ATP synthase subunit beta, mitochondrial OS=Mus musculus GN=Atp5b PE=1 SV=2	P56480	56301.2	1	7	0.2	FLSQPFQVAEVFTGHMGK	0.997	15.8	90.1	15.8	15.8	1.66	83375.9	463	480
exp1_cyt	ATP synthase subunit beta, mitochondrial OS=Mus musculus GN=Atp5b PE=1 SV=2	P56480	56301.2	1	7	0.2	IGLFGGAGVGK	0.994	9.19	79.5	9.19	9.19	1.59	53083.2	202	212
exp1_cyt	ATP synthase subunit beta, mitochondrial OS=Mus musculus GN=Atp5b PE=1 SV=2	P56480	56301.2	1	7	0.2	IMDPNIVGNEHYDVAR	0.997	16.2	96.8	8.31	16.2	1.66	58214.6	407	422
exp1_cyt	ATP synthase subunit beta, mitochondrial OS=Mus musculus GN=Atp5b PE=1 SV=2	P56480	56301.2	1	7	0.2	LVLEVAQHLGESTVR	0.997	14.7	89.2	14.7	14.7	1.65	51101.5	95	109
exp1_cyt	ATP synthase subunit beta, mitochondrial OS=Mus musculus GN=Atp5b PE=1 SV=2	P56480	56301.2	1	7	0.2	TVLIMELINNVAK	0.968	8.08	65.4	8.08	8.08	1.58	18756.9	213	225
exp1_cyt	Protein DJ-1 OS=Mus musculus GN=Park7 PE=1 SV=1	Q99LX0	20021.3	1	7	0.481	ALVILAK	0.997	11.7	83.8	11.7	11.7	1.62	107469	6	12
exp1_cyt	Protein DJ-1 OS=Mus musculus GN=Park7 PE=1 SV=1	Q99LX0	20021.3	1	7	0.481	DPVQCSR	0.969	8.25	57.9	8.25	8.25	1.58	23002	42	48
exp1_cyt	Protein DJ-1 OS=Mus musculus GN=Park7 PE=1 SV=1	Q99LX0	20021.3	1	7	0.481	DVMICPDTSLEDAK	0.997	12.9	84.5	12.9	12.9	1.63	136570	49	62
exp1_cyt	Protein DJ-1 OS=Mus musculus GN=Park7 PE=1 SV=1	Q99LX0	20021.3	1	7	0.481	EILKEQESR	0.997	13.1	73.9	13.1	13.1	1.63	160463	90	98
exp1_cyt	Protein DJ-1 OS=Mus musculus GN=Park7 PE=1 SV=1	Q99LX0	20021.3	1	7	0.481	GPGTSFEFALAIVEALVGK	0.997	12.1	81	12.1	12.1	1.62	74165.1	157	175
exp1_cyt	Protein DJ-1 OS=Mus musculus GN=Park7 PE=1 SV=1	Q99LX0	20021.3	1	7	0.481	TQGPYDVVVLPGGNLGAQNLSESPMVK	0.997	11.8	84.8	11.8	11.8	1.62	46733.3	63	89
exp1_cyt	Protein DJ-1 OS=Mus musculus GN=Park7 PE=1 SV=1	Q99LX0	20021.3	1	7	0.481	VTTHPLAK	0.997	12.4	82.1	12.4	3.8	1.63	129740	123	130
exp1_cyt	Epoxide hydrolase 2 OS=Mus musculus GN=Ephx2 PE=1 SV=2	P34914	62516.8	1	16	0.48	ACGANLPENFSISQIFSQAMAAR	0.997	15.5	88.4	11.5	11.5	1.66	80650.8	77	99
exp1_cyt	Epoxide hydrolase 2 OS=Mus musculus GN=Ephx2 PE=1 SV=2	P34914	62516.8	1	16	0.48	AKPNEVVFLDDFGSNLKPAR	0.997	12.7	86.2	12.7	12.7	1.63	127327	175	194
exp1_cyt	Epoxide hydrolase 2 OS=Mus musculus GN=Ephx2 PE=1 SV=2	P34914	62516.8	1	16	0.48	ASDETGFIAVHK	0.997	12.1	87.5	12.1	12.1	1.62	85810.3	409	420
exp1_cyt	Epoxide hydrolase 2 OS=Mus musculus GN=Ephx2 PE=1 SV=2	P34914	62516.8	1	16	0.48	ATEIGGILVNTPEDPNLSK	0.997	11.5	89.1	11.5	11.5	1.62	80109.3	421	439
exp1_cyt	Epoxide hydrolase 2 OS=Mus musculus GN=Ephx2 PE=1 SV=2	P34914	62516.8	1	16	0.48	DFLLGAYQTEFPEGPTEQLMK	0.997	16	90.3	16	16	1.66	139856	35	55
exp1_cyt	Epoxide hydrolase 2 OS=Mus musculus GN=Ephx2 PE=1 SV=2	P34914	62516.8	1	16	0.48	DMGMVTILVHNTASALR	0.997	16	96.6	16	16	1.66	319135	195	211
exp1_cyt	Epoxide hydrolase 2 OS=Mus musculus GN=Ephx2 PE=1 SV=2	P34914	62516.8	1	16	0.48	GHIEDCGHWTQIEKPTEVNQILIK	0.997	9.44	62.6	9.44	9.44	1.6	82120.3	516	539
exp1_cyt	Epoxide hydrolase 2 OS=Mus musculus GN=Ephx2 PE=1 SV=2	P34914	62516.8	1	16	0.48	ILVPALMVTAEK	0.997	11.8	86.3	11.8	11.8	1.62	359130	483	494
exp1_cyt	Epoxide hydrolase 2 OS=Mus musculus GN=Ephx2 PE=1 SV=2	P34914	62516.8	1	16	0.48	ITFSQWVPLMDESYR	0.997	13.1	85	13.1	13.1	1.63	141804	58	72
exp1_cyt	Epoxide hydrolase 2 OS=Mus musculus GN=Ephx2 PE=1 SV=2	P34914	62516.8	1	16	0.48	ITTEEEIEFYIQQFK	0.956	7.67	67.2	7.67	7.67	1.58	42353.7	440	454
exp1_cyt	Epoxide hydrolase 2 OS=Mus musculus GN=Ephx2 PE=1 SV=2	P34914	62516.8	1	16	0.48	KILVPALMVTAEK	0.985	9.99	72.5	9.99	9.99	1.6	67059.5	482	494
exp1_cyt	Epoxide hydrolase 2 OS=Mus musculus GN=Ephx2 PE=1 SV=2	P34914	62516.8	1	16	0.48	SEEALALPR	0.997	14.7	83.3	9.45	8.91	1.65	180014	26	34
exp1_cyt	Epoxide hydrolase 2 OS=Mus musculus GN=Ephx2 PE=1 SV=2	P34914	62516.8	1	16	0.48	VAAFDLDGVLALPSIAGAFR	0.997	12.1	80.4	12.1	12.1	1.62	126604	5	24
exp1_cyt	Epoxide hydrolase 2 OS=Mus musculus GN=Ephx2 PE=1 SV=2	P34914	62516.8	1	16	0.48	VTGTQFPEAPLPVPCNPNDVSHGYVTVKPGIR	0.997	12.9	91.1	12.9	12.9	1.63	220039	216	247
exp1_cyt	Epoxide hydrolase 2 OS=Mus musculus GN=Ephx2 PE=1 SV=2	P34914	62516.8	1	16	0.48	WLQTEVQNPSVTSK	0.997	12.4	74.5	12.4	12.4	1.63	94479.7	540	553
exp1_cyt	Epoxide hydrolase 2 OS=Mus musculus GN=Ephx2 PE=1 SV=2	P34914	62516.8	1	16	0.48	YQIPALAQAGFR	0.997	15.3	92.9	15.3	11.8	1.66	288612	274	285
exp1_cyt	C-1-tetrahydrofolate synthase, cytoplasmic OS=Mus musculus GN=Mthfd1 PE=1 SV=4	Q922D8	101202	1	9	0.122	ASQAPSSFQLLYDLK	0.993	9.41	72.1	9.41	9.41	1.6	43035.8	805	819
exp1_cyt	C-1-tetrahydrofolate synthase, cytoplasmic OS=Mus musculus GN=Mthfd1 PE=1 SV=4	Q922D8	101202	1	9	0.122	EHGAFDAVK	0.992	9.45	70.1	9.45	9.45	1.6	42487.6	776	784
exp1_cyt	C-1-tetrahydrofolate synthase, cytoplasmic OS=Mus musculus GN=Mthfd1 PE=1 SV=4	Q922D8	101202	1	9	0.122	KITIGQSPTEK	0.997	11	76.6	11	11	1.61	69244.6	543	553
exp1_cyt	C-1-tetrahydrofolate synthase, cytoplasmic OS=Mus musculus GN=Mthfd1 PE=1 SV=4	Q922D8	101202	1	9	0.122	KVVGDVAYDEAK	0.997	13.4	91.8	13.4	13.4	1.64	60887.2	251	262
exp1_cyt	C-1-tetrahydrofolate synthase, cytoplasmic OS=Mus musculus GN=Mthfd1 PE=1 SV=4	Q922D8	101202	1	9	0.122	MFGVPVVVAVNVFK	0.997	12.1	89.6	12.1	12.1	1.62	42051.7	747	760
exp1_cyt	C-1-tetrahydrofolate synthase, cytoplasmic OS=Mus musculus GN=Mthfd1 PE=1 SV=4	Q922D8	101202	1	9	0.122	QGFGNLPICMAK	0.997	11.8	74.6	11.8	11.8	1.62	45330	855	866
exp1_cyt	C-1-tetrahydrofolate synthase, cytoplasmic OS=Mus musculus GN=Mthfd1 PE=1 SV=4	Q922D8	101202	1	9	0.122	TDPTTLTDDEINR	0.997	13.3	86	13.3	13.3	1.64	35066	505	517
exp1_cyt	C-1-tetrahydrofolate synthase, cytoplasmic OS=Mus musculus GN=Mthfd1 PE=1 SV=4	Q922D8	101202	1	9	0.122	TDTDAELDLVSR	0.997	14.9	93.3	14.9	14.9	1.65	38194.8	761	772
exp1_cyt	C-1-tetrahydrofolate synthase, cytoplasmic OS=Mus musculus GN=Mthfd1 PE=1 SV=4	Q922D8	101202	1	9	0.122	YVVVTGITPTPLGEGK	0.975	8.6	60.5	8.6	8.6	1.59	48735.5	371	386
exp1_cyt	Fructose-bisphosphate aldolase B OS=Mus musculus GN=Aldob PE=1 SV=3	Q91Y97	39507.2	1	12	0.33	ALNDHHVYLEGTLLKPNMVTAGHACTK	0.997	9.9	76.1	9.9	9.9	1.6	342751	216	242
exp1_cyt	Fructose-bisphosphate aldolase B OS=Mus musculus GN=Aldob PE=1 SV=3	Q91Y97	39507.2	1	12	0.33	ATQEAFMK	0.997	12.2	79.8	12.2	12.2	1.63	125125	323	330
exp1_cyt	Fructose-bisphosphate aldolase B OS=Mus musculus GN=Aldob PE=1 SV=3	Q91Y97	39507.2	1	12	0.33	DGVDFGK	0.957	7.46	69.4	7.46	7.46	1.57	226736	141	147
exp1_cyt	Fructose-bisphosphate aldolase B OS=Mus musculus GN=Aldob PE=1 SV=3	Q91Y97	39507.2	1	12	0.33	DSQGNLFR	0.946	7.57	62	7.57	2.98	1.57	31334.2	88	95
exp1_cyt	Fructose-bisphosphate aldolase B OS=Mus musculus GN=Aldob PE=1 SV=3	Q91Y97	39507.2	1	12	0.33	ELSEIAQR	0.988	12.3	88.8	5.39	4.81	1.63	263543	15	22
exp1_cyt	Fructose-bisphosphate aldolase B OS=Mus musculus GN=Aldob PE=1 SV=3	Q91Y97	39507.2	1	12	0.33	FPALTPEQK	0.997	14.9	82.3	14.9	8.35	1.65	290608	5	13
exp1_cyt	Fructose-bisphosphate aldolase B OS=Mus musculus GN=Aldob PE=1 SV=3	Q91Y97	39507.2	1	12	0.33	GILAADESVGTMGNR	0.997	17.3	92.9	17.3	17.3	1.67	324757	29	43
exp1_cyt	Fructose-bisphosphate aldolase B OS=Mus musculus GN=Aldob PE=1 SV=3	Q91Y97	39507.2	1	12	0.33	GIVVGIK	0.997	9.58	80.1	9.58	9.58	1.6	151490	102	108
exp1_cyt	Fructose-bisphosphate aldolase B OS=Mus musculus GN=Aldob PE=1 SV=3	Q91Y97	39507.2	1	12	0.33	KDGVDFGK	0.962	8.05	62.4	8.05	8.05	1.58	85959.8	140	147
exp1_cyt	Fructose-bisphosphate aldolase B OS=Mus musculus GN=Aldob PE=1 SV=3	Q91Y97	39507.2	1	12	0.33	KYTPEQVAMATVTALHR	0.995	11.8	82.1	11.8	11.8	1.62	169699	243	259
exp1_cyt	Fructose-bisphosphate aldolase B OS=Mus musculus GN=Aldob PE=1 SV=3	Q91Y97	39507.2	1	12	0.33	LDQGGAPLAGTNK	0.989	8.67	78.7	8.67	8.67	1.59	66735.7	109	121
exp1_cyt	Fructose-bisphosphate aldolase B OS=Mus musculus GN=Aldob PE=1 SV=3	Q91Y97	39507.2	1	12	0.33	YTPEQVAMATVTALHR	0.997	15.5	96.3	15.5	15.5	1.66	1528390	244	259
exp1_cyt	Flavin reductase OS=Mus musculus GN=Blvrb PE=2 SV=3	Q923D2	22196.7	1	5	0.335	HDLGHFMLR	0.988	9.15	65.4	9.15	9.15	1.59	93030.6	179	187
exp1_cyt	Flavin reductase OS=Mus musculus GN=Blvrb PE=2 SV=3	Q923D2	22196.7	1	5	0.335	ILQESGLK	0.992	13.7	78.3	5.87	5.86	1.64	70959.7	138	145
exp1_cyt	Flavin reductase OS=Mus musculus GN=Blvrb PE=2 SV=3	Q923D2	22196.7	1	5	0.335	LPSEGPQPAHVVVGDVR	0.997	12.9	80.7	12.9	12.9	1.63	37283.1	40	56
exp1_cyt	Flavin reductase OS=Mus musculus GN=Blvrb PE=2 SV=3	Q923D2	22196.7	1	5	0.335	LQDVTDDHIR	0.997	15.3	83.8	15.3	15.3	1.66	96937.6	125	134
exp1_cyt	Flavin reductase OS=Mus musculus GN=Blvrb PE=2 SV=3	Q923D2	22196.7	1	5	0.335	YVAVMPPHIGDQPLTGAYTVTLDGR	0.997	10.6	76.9	10.6	10.6	1.61	111421	146	170
exp1_cyt	L-xylulose reductase OS=Mus musculus GN=Dcxr PE=2 SV=2	Q91X52	25745.4	0.998	2	0.0738	MMALELGPHK	0.997	13.7	88.4	13.7	13.7	1.64	73107.9	162	171
exp1_cyt	L-xylulose reductase OS=Mus musculus GN=Dcxr PE=2 SV=2	Q91X52	25745.4	0.998	2	0.0738	TNWSDPHK	0.997	10.7	77.2	10.7	10.7	1.61	56737.8	189	196
exp1_cyt	Cathepsin B OS=Mus musculus GN=Ctsb PE=1 SV=2	P10605	37279.9	1	3	0.115	EIMAEIYK	0.997	12	74	12	12	1.62	37503	238	245
exp1_cyt	Cathepsin B OS=Mus musculus GN=Ctsb PE=1 SV=2	P10605	37279.9	1	3	0.115	HEAGDMMGGHAIR	0.997	12.7	76.6	12.7	12.7	1.63	160986	269	281
exp1_cyt	Cathepsin B OS=Mus musculus GN=Ctsb PE=1 SV=2	P10605	37279.9	1	3	0.115	NGPVEGAFTVFSDFLTYK	0.963	8.08	62	8.08	8.08	1.58	10508.8	246	263
exp1_cyt	Serine protease inhibitor A3K OS=Mus musculus GN=Serpina3k PE=1 SV=2	P07759	46881.6	1	2	0.0813	AVLDVAETGTEAAAATGVIGGIR	0.997	13.3	84.7	13.3	13.3	1.64	68289.4	361	383
exp1_cyt	Serine protease inhibitor A3K OS=Mus musculus GN=Serpina3k PE=1 SV=2	P07759	46881.6	1	2	0.0813	DLQILAEFHEK	0.997	13.7	89.1	13.7	13.7	1.64	54445.4	145	155
exp1_cyt	Alpha-1-antitrypsin 1-1 OS=Mus musculus GN=Serpina1a PE=1 SV=4	P07758	46003.7	0.997	1	0.126	DQSPASHEIATNLGDFAISLYR	0.99	9	73.1	9	9	1.59	38421.2	36	57
exp1_cyt	Alpha-1-antitrypsin 1-1 OS=Mus musculus GN=Serpina1a PE=1 SV=4	P07758	46003.7	0.997	1	0.126	ELISK	0.95	7.74	59.8	7.74	7.74	1.58	124181	288	292
exp1_cyt	Alpha-1-antitrypsin 1-1 OS=Mus musculus GN=Serpina1a PE=1 SV=4	P07758	46003.7	0.997	1	0.126	MQHLEQTLSK	0.993	9.27	76.1	9.27	9.27	1.59	53031.2	278	287
exp1_cyt	Alpha-1-antitrypsin 1-1 OS=Mus musculus GN=Serpina1a PE=1 SV=4	P07758	46003.7	0.997	1	0.126	VINDFVEK	0.997	12.6	79.4	8.03	12.6	1.63	73861.2	174	181
exp1_cyt	Alpha-1-antitrypsin 1-1 OS=Mus musculus GN=Serpina1a PE=1 SV=4	P07758	46003.7	0.997	1	0.126	VVDPTHK	0.997	11.4	81.4	11.4	11.4	1.62	1548890	407	413
exp1_cyt	Mitochondrial peptide methionine sulfoxide reductase OS=Mus musculus GN=Msra PE=1 SV=1	Q9D6Y7	25987.8	1	3	0.159	GVYSTQVGFAGGHTR	0.997	11.8	73.3	11.8	11.8	1.62	22029.2	85	99
exp1_cyt	Mitochondrial peptide methionine sulfoxide reductase OS=Mus musculus GN=Msra PE=1 SV=1	Q9D6Y7	25987.8	1	3	0.159	HNFGPITTDIR	0.997	11.8	73.1	11.8	11.8	1.62	67085.4	184	194
exp1_cyt	Mitochondrial peptide methionine sulfoxide reductase OS=Mus musculus GN=Msra PE=1 SV=1	Q9D6Y7	25987.8	1	3	0.159	VISAEEALPGR	0.997	14.8	90.2	14.8	10.1	1.65	77198.2	28	38
exp1_cyt	Serine hydroxymethyltransferase, cytosolic OS=Mus musculus GN=Shmt1 PE=1 SV=3	P50431	52602.4	1	5	0.119	AVLEALGSCLNNK	0.997	11.4	73.3	11.4	11.4	1.62	48324.2	54	66
exp1_cyt	Serine hydroxymethyltransferase, cytosolic OS=Mus musculus GN=Shmt1 PE=1 SV=3	P50431	52602.4	1	5	0.119	DATLWASHEK	0.997	14	85.8	14	14	1.64	59827.9	5	14
exp1_cyt	Serine hydroxymethyltransferase, cytosolic OS=Mus musculus GN=Shmt1 PE=1 SV=3	P50431	52602.4	1	5	0.119	GLLEEDFQK	0.994	11.7	86.2	6.6	7.75	1.62	58046.5	406	414
exp1_cyt	Serine hydroxymethyltransferase, cytosolic OS=Mus musculus GN=Shmt1 PE=1 SV=3	P50431	52602.4	1	5	0.119	ISATSIFFESMPYK	0.964	7.74	70.5	7.74	7.74	1.58	34501	154	167
exp1_cyt	Serine hydroxymethyltransferase, cytosolic OS=Mus musculus GN=Shmt1 PE=1 SV=3	P50431	52602.4	1	5	0.119	LIIAGTSCYSR	0.975	12	78.9	5.27	12	1.62	33758.6	191	201
exp1_cyt	Aldehyde dehydrogenase, mitochondrial OS=Mus musculus GN=Aldh2 PE=1 SV=1	P47738	56537.6	1	16	0.389	AAFQLGSPWR	0.997	14.1	86.1	9.52	14.1	1.64	114760	87	96
exp1_cyt	Aldehyde dehydrogenase, mitochondrial OS=Mus musculus GN=Aldh2 PE=1 SV=1	P47738	56537.6	1	16	0.389	DGMTIAK	0.994	9.06	69.4	9.06	9.06	1.59	241786	410	416
exp1_cyt	Aldehyde dehydrogenase, mitochondrial OS=Mus musculus GN=Aldh2 PE=1 SV=1	P47738	56537.6	1	16	0.389	EAGFPPGVVNIVPGFGPTAGAAIASHEGVDK	0.996	12.1	87.5	12.1	12.1	1.62	247231	229	259
exp1_cyt	Aldehyde dehydrogenase, mitochondrial OS=Mus musculus GN=Aldh2 PE=1 SV=1	P47738	56537.6	1	16	0.389	EEIFGPVMQILK	0.997	12.4	89.6	8.51	3.28	1.63	188438	417	428
exp1_cyt	Aldehyde dehydrogenase, mitochondrial OS=Mus musculus GN=Aldh2 PE=1 SV=1	P47738	56537.6	1	16	0.389	GYFIQPTVFGDVK	0.997	13.9	94.1	13.9	13.9	1.64	1123100	397	409
exp1_cyt	Aldehyde dehydrogenase, mitochondrial OS=Mus musculus GN=Aldh2 PE=1 SV=1	P47738	56537.6	1	16	0.389	LADLIER	0.965	12.1	87.2	4.22	1.65	1.62	203656	110	116
exp1_cyt	Aldehyde dehydrogenase, mitochondrial OS=Mus musculus GN=Aldh2 PE=1 SV=1	P47738	56537.6	1	16	0.389	LGPALATGNVVVMK	0.997	11.5	75.9	11.5	11.5	1.62	435058	198	211
exp1_cyt	Aldehyde dehydrogenase, mitochondrial OS=Mus musculus GN=Aldh2 PE=1 SV=1	P47738	56537.6	1	16	0.389	TEQGPQVDETQFK	0.997	15.4	88.8	15.4	15.4	1.66	215471	358	370
exp1_cyt	Aldehyde dehydrogenase, mitochondrial OS=Mus musculus GN=Aldh2 PE=1 SV=1	P47738	56537.6	1	16	0.389	TFVQENVYDEFVER	0.997	18.4	100	18.4	18.4	1.68	183308	327	340
exp1_cyt	Aldehyde dehydrogenase, mitochondrial OS=Mus musculus GN=Aldh2 PE=1 SV=1	P47738	56537.6	1	16	0.389	TIPIDGDFFSYTR	0.997	12.3	87.4	12.3	12.3	1.63	269880	162	174
exp1_cyt	Aldehyde dehydrogenase, mitochondrial OS=Mus musculus GN=Aldh2 PE=1 SV=1	P47738	56537.6	1	16	0.389	VAEQTPLTALYVANLIK	0.997	11.4	82.8	11.4	11.4	1.62	729437	212	228
exp1_cyt	Aldehyde dehydrogenase, mitochondrial OS=Mus musculus GN=Aldh2 PE=1 SV=1	P47738	56537.6	1	16	0.389	VAFTGSTEVGHLIQVAAGSSNLK	0.997	11	75.4	11	11	1.61	76246.2	260	282
exp1_cyt	Aldehyde dehydrogenase, mitochondrial OS=Mus musculus GN=Aldh2 PE=1 SV=1	P47738	56537.6	1	16	0.389	VAFTGSTEVGHLIQVAAGSSNLKR	0.997	13.5	91.8	13.5	13.5	1.64	406114	260	283
exp1_cyt	Aldehyde dehydrogenase, mitochondrial OS=Mus musculus GN=Aldh2 PE=1 SV=1	P47738	56537.6	1	16	0.389	VVGNPFDSR	0.997	13.7	85.6	13.7	8.15	1.64	621796	349	357
exp1_cyt	Aldehyde dehydrogenase, mitochondrial OS=Mus musculus GN=Aldh2 PE=1 SV=1	P47738	56537.6	1	16	0.389	YGLAAAVFTK	0.997	15.8	94	15.8	15.8	1.66	407902	444	453
exp1_cyt	Aldehyde dehydrogenase, mitochondrial OS=Mus musculus GN=Aldh2 PE=1 SV=1	P47738	56537.6	1	16	0.389	YYAGWADK	0.958	10.2	73.8	5.8	10.2	1.6	41732.2	150	157
exp1_cyt	Tubulin beta-2C chain OS=Mus musculus GN=Tubb2c PE=1 SV=1	P68372	49830.7	1	3	0.0809	ALTVPELTQQMFDAK	0.997	10.6	77.1	10.6	10.6	1.61	181206	283	297
exp1_cyt	Tubulin beta-2C chain OS=Mus musculus GN=Tubb2c PE=1 SV=1	P68372	49830.7	1	3	0.0809	INVYYNEATGGK	0.971	7.89	72.2	7.89	7.89	1.58	10277.1	47	58
exp1_cyt	Tubulin beta-2C chain OS=Mus musculus GN=Tubb2c PE=1 SV=1	P68372	49830.7	1	3	0.0809	YLTVAAVFR	0.997	12	74	12	5.12	1.62	53234.2	310	318
exp1_cyt	Cytosol aminopeptidase OS=Mus musculus GN=Lap3 PE=1 SV=3	Q9CPY7	56142.7	1	13	0.362	ADMGGAATICSAIVSAAK	0.997	11.1	81.2	11.1	11.1	1.61	93667.9	304	321
exp1_cyt	Cytosol aminopeptidase OS=Mus musculus GN=Lap3 PE=1 SV=3	Q9CPY7	56142.7	1	13	0.362	DKDDDLPQFTSAGESFNK	0.997	13	93.1	13	13	1.63	54931.5	44	61
exp1_cyt	Cytosol aminopeptidase OS=Mus musculus GN=Lap3 PE=1 SV=3	Q9CPY7	56142.7	1	13	0.362	EFVTHTK	0.986	8.66	72.6	8.66	8.66	1.59	235381	470	476
exp1_cyt	Cytosol aminopeptidase OS=Mus musculus GN=Lap3 PE=1 SV=3	Q9CPY7	56142.7	1	13	0.362	GLVLGIYAK	0.988	8.2	86.1	8.2	8.2	1.58	81149.9	35	43
exp1_cyt	Cytosol aminopeptidase OS=Mus musculus GN=Lap3 PE=1 SV=3	Q9CPY7	56142.7	1	13	0.362	HLMESPANEMTPTR	0.997	11.1	70	11.1	11.1	1.61	86594	201	214
exp1_cyt	Cytosol aminopeptidase OS=Mus musculus GN=Lap3 PE=1 SV=3	Q9CPY7	56142.7	1	13	0.362	LHGSGDLEAWEK	0.997	11.1	80.2	11.1	11.1	1.61	26760.5	177	188
exp1_cyt	Cytosol aminopeptidase OS=Mus musculus GN=Lap3 PE=1 SV=3	Q9CPY7	56142.7	1	13	0.362	LILADALCYAHTFNPK	0.997	13.1	90.4	13.1	13.1	1.63	186854	369	384
exp1_cyt	Cytosol aminopeptidase OS=Mus musculus GN=Lap3 PE=1 SV=3	Q9CPY7	56142.7	1	13	0.362	MPLFEHYTR	0.997	14	81.4	14	14	1.64	128244	432	440
exp1_cyt	Cytosol aminopeptidase OS=Mus musculus GN=Lap3 PE=1 SV=3	Q9CPY7	56142.7	1	13	0.362	SAGVDDQENWHEGKENIR	0.997	14.3	78.3	14.3	14.3	1.65	53145.7	105	122
exp1_cyt	Cytosol aminopeptidase OS=Mus musculus GN=Lap3 PE=1 SV=3	Q9CPY7	56142.7	1	13	0.362	SWIEEQEMGSFLSVAK	0.988	8.79	73.9	8.79	8.79	1.59	44049.9	238	253
exp1_cyt	Cytosol aminopeptidase OS=Mus musculus GN=Lap3 PE=1 SV=3	Q9CPY7	56142.7	1	13	0.362	TFYGLHQDFPSVVVVGLGK	0.997	12.8	92.6	12.8	12.8	1.63	152882	85	103
exp1_cyt	Cytosol aminopeptidase OS=Mus musculus GN=Lap3 PE=1 SV=3	Q9CPY7	56142.7	1	13	0.362	TIQVDNTDAEGR	0.997	18.6	92.9	18.6	9.72	1.69	184899	357	368
exp1_cyt	Cytosol aminopeptidase OS=Mus musculus GN=Lap3 PE=1 SV=3	Q9CPY7	56142.7	1	13	0.362	WAHLDIAGVMTNKDEIPYLR	0.966	9.17	61.3	9.17	9.17	1.59	30494.3	477	496
exp1_cyt	Histidine triad nucleotide-binding protein 1 OS=Mus musculus GN=Hint1 PE=1 SV=3	P70349	13777.2	1	4	0.659	AQVAQPGGDTIFGK	0.997	12.4	88.4	12.4	12.4	1.63	83344	8	21
exp1_cyt	Histidine triad nucleotide-binding protein 1 OS=Mus musculus GN=Hint1 PE=1 SV=3	P70349	13777.2	1	4	0.659	CLAFHDISPQAPTHFLVIPK	0.989	10.1	82.7	10.1	10.1	1.6	257482	38	57
exp1_cyt	Histidine triad nucleotide-binding protein 1 OS=Mus musculus GN=Hint1 PE=1 SV=3	P70349	13777.2	1	4	0.659	KHISQISVADDDDESLLGHLMIVGK	0.997	11.4	82.6	11.4	11.4	1.62	44395.2	58	82
exp1_cyt	Histidine triad nucleotide-binding protein 1 OS=Mus musculus GN=Hint1 PE=1 SV=3	P70349	13777.2	1	4	0.659	MVVNEGADGGQSVYHIHLHVLGGR	0.997	14.9	85.1	14.9	14.9	1.65	152765	96	119
exp1_cyt	Acyl-CoA-binding protein OS=Mus musculus GN=Dbi PE=1 SV=2	P31786	10000.8	1	6	0.667	AAEEVK	0.949	12.4	84.5	3.73	3.73	1.63	397803	9	14
exp1_cyt	Acyl-CoA-binding protein OS=Mus musculus GN=Dbi PE=1 SV=2	P31786	10000.8	1	6	0.667	LKTQPTDEEMLFIYSHFK	0.997	12.7	80.3	12.7	12.7	1.63	269346	16	33
exp1_cyt	Acyl-CoA-binding protein OS=Mus musculus GN=Dbi PE=1 SV=2	P31786	10000.8	1	6	0.667	QATVGDVNTDRPGLLDLK	0.997	12.1	84.8	12.1	12.1	1.62	526849	34	51
exp1_cyt	Acyl-CoA-binding protein OS=Mus musculus GN=Dbi PE=1 SV=2	P31786	10000.8	1	6	0.667	TQPTDEEMLFIYSHFK	0.997	16.3	96.1	16.3	16.3	1.67	3504070	18	33
exp1_cyt	Acyl-CoA-binding protein OS=Mus musculus GN=Dbi PE=1 SV=2	P31786	10000.8	1	6	0.667	TYVEKVDELK	0.991	9.85	58.1	9.85	9.85	1.6	36928.3	73	82
exp1_cyt	Acyl-CoA-binding protein OS=Mus musculus GN=Dbi PE=1 SV=2	P31786	10000.8	1	6	0.667	WDSWNK	0.997	10.2	66.6	10.2	10.2	1.6	259067	56	61
exp1_cyt	Elongation factor 1-gamma OS=Mus musculus GN=Eef1g PE=1 SV=3	Q9D8N0	50061.3	1	3	0.0709	AILGEVK	0.994	8.84	74.2	8.84	2.9	1.59	67866.4	202	208
exp1_cyt	Elongation factor 1-gamma OS=Mus musculus GN=Eef1g PE=1 SV=3	Q9D8N0	50061.3	1	3	0.0709	EYFSWEGTFQHVGK	0.997	14.1	81.3	14.1	14.1	1.64	68197	415	428
exp1_cyt	Elongation factor 1-gamma OS=Mus musculus GN=Eef1g PE=1 SV=3	Q9D8N0	50061.3	1	3	0.0709	ILGLLDTHLK	0.997	11.7	83.1	11.7	7.06	1.62	97064.5	138	147
exp1_cyt	Glutathione S-transferase P 1 OS=Mus musculus GN=Gstp1 PE=1 SV=2	P19157	23610.1	1	9	0.557	ALPGHLKPFETLLSQNQGGK	0.997	14.4	82.7	14.4	14.4	1.65	11641400	122	141
exp1_cyt	Glutathione S-transferase P 1 OS=Mus musculus GN=Gstp1 PE=1 SV=2	P19157	23610.1	1	9	0.557	CEAMR	0.988	8.64	68	8.64	4.13	1.59	457954	15	19
exp1_cyt	Glutathione S-transferase P 1 OS=Mus musculus GN=Gstp1 PE=1 SV=2	P19157	23610.1	1	9	0.557	EAAQMDMVNDGVEDLR	0.997	16.5	94.4	16.5	16.5	1.67	3560200	86	101
exp1_cyt	Glutathione S-transferase P 1 OS=Mus musculus GN=Gstp1 PE=1 SV=2	P19157	23610.1	1	9	0.557	EEVVTIDTWMQGLLKPTCLYGQLPK	0.997	10.2	81.5	10.2	10.2	1.6	1500040	31	55
exp1_cyt	Glutathione S-transferase P 1 OS=Mus musculus GN=Gstp1 PE=1 SV=2	P19157	23610.1	1	9	0.557	FEDGDLTLYQSNAILR	0.997	17.9	94.2	17.9	17.9	1.68	1389720	56	71
exp1_cyt	Glutathione S-transferase P 1 OS=Mus musculus GN=Gstp1 PE=1 SV=2	P19157	23610.1	1	9	0.557	MLLADQGQSWK	0.997	14.4	85.8	14.4	14.4	1.65	645110	20	30
exp1_cyt	Glutathione S-transferase P 1 OS=Mus musculus GN=Gstp1 PE=1 SV=2	P19157	23610.1	1	9	0.557	MPPYTIVYFPVR	0.997	17.6	87.1	9.5	17.6	1.68	194193	1	12
exp1_cyt	Glutathione S-transferase P 1 OS=Mus musculus GN=Gstp1 PE=1 SV=2	P19157	23610.1	1	9	0.557	NDYVK	0.95	7.5	65.3	7.5	2.88	1.57	56931.4	117	121
exp1_cyt	Glutathione S-transferase P 1 OS=Mus musculus GN=Gstp1 PE=1 SV=2	P19157	23610.1	1	9	0.557	SLGLYGK	0.997	12.5	80.9	12.5	8.39	1.63	4341130	76	82
exp1_cyt	Pterin-4-alpha-carbinolamine dehydratase OS=Mus musculus GN=Pcbd1 PE=1 SV=2	P61458	11985.6	1	3	0.298	AVGWNEVEGR	0.997	9.57	72	9.57	9.57	1.6	47127.1	22	31
exp1_cyt	Pterin-4-alpha-carbinolamine dehydratase OS=Mus musculus GN=Pcbd1 PE=1 SV=2	P61458	11985.6	1	3	0.298	DQLLPNLR	0.997	12.8	82.6	12.8	3.35	1.63	64039.1	14	21
exp1_cyt	Pterin-4-alpha-carbinolamine dehydratase OS=Mus musculus GN=Pcbd1 PE=1 SV=2	P61458	11985.6	1	3	0.298	LDHHPEWFNVYNK	0.997	14.2	96.4	14.2	14.2	1.65	118869	60	72
exp1_cyt	Catechol O-methyltransferase OS=Mus musculus GN=Comt PE=1 SV=1	O88587	29497.3	1	3	0.17	KGTVLLADNVIVPGTPDFLAYVR	0.997	13.3	85.2	13.3	13.3	1.64	86029.3	205	227
exp1_cyt	Catechol O-methyltransferase OS=Mus musculus GN=Comt PE=1 SV=1	O88587	29497.3	1	3	0.17	VVDGLEK	0.996	11.9	80.5	7.37	7.98	1.62	82665.1	246	252
exp1_cyt	Catechol O-methyltransferase OS=Mus musculus GN=Comt PE=1 SV=1	O88587	29497.3	1	3	0.17	YLPDTLLLEECGLLR	0.997	12.7	79.9	7.83	12.7	1.63	32379.3	190	204
exp1_cyt	Alcohol dehydrogenase 1 OS=Mus musculus GN=Adh1 PE=2 SV=2	P00329	39771.4	1	11	0.299	AAVLWELHKPFTIEDIEVAPPK	0.997	9.75	74.3	9.75	3.75	1.6	122414	12	33
exp1_cyt	Alcohol dehydrogenase 1 OS=Mus musculus GN=Adh1 PE=2 SV=2	P00329	39771.4	1	11	0.299	AAVLWELHKPFTIEDIEVAPPKAHEVR	0.997	10.2	76.7	10.2	10.2	1.6	62488.1	12	38
exp1_cyt	Alcohol dehydrogenase 1 OS=Mus musculus GN=Adh1 PE=2 SV=2	P00329	39771.4	1	11	0.299	FPLDPLITHVLPFEK	0.997	12.4	85.2	12.4	12.4	1.63	112198	341	355
exp1_cyt	Alcohol dehydrogenase 1 OS=Mus musculus GN=Adh1 PE=2 SV=2	P00329	39771.4	1	11	0.299	GAIFGGFK	0.997	15.2	87.8	15.2	10.6	1.65	428408	317	324
exp1_cyt	Alcohol dehydrogenase 1 OS=Mus musculus GN=Adh1 PE=2 SV=2	P00329	39771.4	1	11	0.299	IIAVDINK	0.997	15	80.9	7.11	3.42	1.65	18199.8	220	227
exp1_cyt	Alcohol dehydrogenase 1 OS=Mus musculus GN=Adh1 PE=2 SV=2	P00329	39771.4	1	11	0.299	INEAFDLLR	0.997	16.2	92.8	10.8	10.1	1.67	414154	356	364
exp1_cyt	Alcohol dehydrogenase 1 OS=Mus musculus GN=Adh1 PE=2 SV=2	P00329	39771.4	1	11	0.299	KFPLDPLITHVLPFEK	0.997	14.4	97.1	14.4	14.4	1.65	8997300	340	355
exp1_cyt	Alcohol dehydrogenase 1 OS=Mus musculus GN=Adh1 PE=2 SV=2	P00329	39771.4	1	11	0.299	LVADFMAK	0.997	11.8	74.3	11.8	11.8	1.62	1496230	332	339
exp1_cyt	Alcohol dehydrogenase 1 OS=Mus musculus GN=Adh1 PE=2 SV=2	P00329	39771.4	1	11	0.299	QIHNFISTSTFSQYTVVDDIAVAK	0.982	9.56	75.5	9.56	9.56	1.6	80038.3	137	160
exp1_cyt	Alcohol dehydrogenase 1 OS=Mus musculus GN=Adh1 PE=2 SV=2	P00329	39771.4	1	11	0.299	SDLLMPR	0.968	11.6	80.6	5.03	11.6	1.62	480153	115	121
exp1_cyt	Alcohol dehydrogenase 1 OS=Mus musculus GN=Adh1 PE=2 SV=2	P00329	39771.4	1	11	0.299	TVLTF	0.983	6.12	89.9	6.12	6.12	1.56	142627	371	375
exp1_cyt	Cofilin-1 OS=Mus musculus GN=Cfl1 PE=1 SV=3	P18760	18560.2	1	8	0.542	AVLFCLSEDKK	0.997	13	68.9	13	13	1.63	48852.4	35	45
exp1_cyt	Cofilin-1 OS=Mus musculus GN=Cfl1 PE=1 SV=3	P18760	18560.2	1	8	0.542	EILVGDVGQTVDDPYTTFVK	0.997	13.7	88.8	13.7	13.7	1.64	84962.7	54	73
exp1_cyt	Cofilin-1 OS=Mus musculus GN=Cfl1 PE=1 SV=3	P18760	18560.2	1	8	0.542	KEDLVFIFWAPENAPLK	0.997	13.6	94.4	13.6	13.6	1.64	108465	96	112
exp1_cyt	Cofilin-1 OS=Mus musculus GN=Cfl1 PE=1 SV=3	P18760	18560.2	1	8	0.542	KSSTPEEVK	0.963	8.11	61.4	8.11	8.11	1.58	67065.4	22	30
exp1_cyt	Cofilin-1 OS=Mus musculus GN=Cfl1 PE=1 SV=3	P18760	18560.2	1	8	0.542	LGGSAVISLEGKPL	0.978	8.39	68.2	8.39	8.39	1.58	74757.4	153	166
exp1_cyt	Cofilin-1 OS=Mus musculus GN=Cfl1 PE=1 SV=3	P18760	18560.2	1	8	0.542	NIILEEGK	0.997	12.6	83.5	12.6	12.6	1.63	108410	46	53
exp1_cyt	Cofilin-1 OS=Mus musculus GN=Cfl1 PE=1 SV=3	P18760	18560.2	1	8	0.542	SSTPEEVK	0.987	10.3	81	6.85	10.3	1.61	28464.5	23	30
exp1_cyt	Cofilin-1 OS=Mus musculus GN=Cfl1 PE=1 SV=3	P18760	18560.2	1	8	0.542	YALYDATYETK	0.997	10.6	77.7	10.6	10.6	1.61	62570.7	82	92
exp1_cyt	Adenylate kinase isoenzyme 4, mitochondrial OS=Mus musculus GN=Ak4 PE=2 SV=1	Q9WUR9	25062.3	0.998	2	0.103	GLLVPDHVITR	0.997	13	79.9	13	13	1.63	62922	61	71
exp1_cyt	Adenylate kinase isoenzyme 4, mitochondrial OS=Mus musculus GN=Ak4 PE=2 SV=1	Q9WUR9	25062.3	0.998	2	0.103	SAQHWLLDGFPR	0.996	10.2	66.2	10.2	10.2	1.6	14738.1	81	92
exp1_cyt	Short-chain specific acyl-CoA dehydrogenase, mitochondrial OS=Mus musculus GN=Acads PE=2 SV=2	Q07417	44891.5	1	3	0.0947	EHLFPTAQVK	0.997	11.1	72.8	11.1	11.1	1.61	77129.3	63	72
exp1_cyt	Short-chain specific acyl-CoA dehydrogenase, mitochondrial OS=Mus musculus GN=Acads PE=2 SV=2	Q07417	44891.5	1	3	0.0947	ELVPIAAQLDR	0.997	13.4	96.1	5.97	7.11	1.64	46291.2	52	62
exp1_cyt	Short-chain specific acyl-CoA dehydrogenase, mitochondrial OS=Mus musculus GN=Acads PE=2 SV=2	Q07417	44891.5	1	3	0.0947	GISAFLVPMPTPGLTLGK	0.997	12.1	86.7	12.1	12.1	1.62	164237	209	226
exp1_cyt	Glutathione peroxidase 1 OS=Mus musculus GN=Gpx1 PE=1 SV=2	P11352	22329.9	1	6	0.368	AHPLFTFLR	0.997	10.9	76.1	10.9	10.9	1.61	48009.9	120	128
exp1_cyt	Glutathione peroxidase 1 OS=Mus musculus GN=Gpx1 PE=1 SV=2	P11352	22329.9	1	6	0.368	FLVGPDGVPVR	0.997	17	91.9	17	17	1.67	282980	165	175
exp1_cyt	Glutathione peroxidase 1 OS=Mus musculus GN=Gpx1 PE=1 SV=2	P11352	22329.9	1	6	0.368	NDIAWNFEK	0.997	10.3	71	10.3	10.3	1.61	33589.2	156	164
exp1_cyt	Glutathione peroxidase 1 OS=Mus musculus GN=Gpx1 PE=1 SV=2	P11352	22329.9	1	6	0.368	TIDIEPDIETLLSQQSGNS	0.977	7.6	84.6	7.6	7.6	1.58	103005	183	201
exp1_cyt	Glutathione peroxidase 1 OS=Mus musculus GN=Gpx1 PE=1 SV=2	P11352	22329.9	1	6	0.368	YIIWSPVCR	0.997	14.8	80.7	10.5	14.8	1.65	281398	147	155
exp1_cyt	Glutathione peroxidase 1 OS=Mus musculus GN=Gpx1 PE=1 SV=2	P11352	22329.9	1	6	0.368	YVRPGGGFEPNFTLFEK	0.997	12.5	87	12.5	12.5	1.63	230062	96	112
exp1_cyt	Serum albumin OS=Mus musculus GN=Alb PE=1 SV=3	P07724	68692.9	1	26	0.449	AADKDTCFSTEGPNLVTR	0.997	16.1	92.6	16.1	16.1	1.66	215622	585	602
exp1_cyt	Serum albumin OS=Mus musculus GN=Alb PE=1 SV=3	P07724	68692.9	1	26	0.449	AETFTFHSDICTLPEK	0.996	11.8	90.5	11.8	11.8	1.62	173148	528	543
exp1_cyt	Serum albumin OS=Mus musculus GN=Alb PE=1 SV=3	P07724	68692.9	1	26	0.449	AETFTFHSDICTLPEKEK	0.997	10.1	75.2	10.1	10.1	1.6	193440	528	545
exp1_cyt	Serum albumin OS=Mus musculus GN=Alb PE=1 SV=3	P07724	68692.9	1	26	0.449	APQVSTPTLVEAAR	0.997	16.1	88.8	16.1	16.1	1.66	933576	439	452
exp1_cyt	Serum albumin OS=Mus musculus GN=Alb PE=1 SV=3	P07724	68692.9	1	26	0.449	ATAEQLK	0.997	10.7	72.2	10.7	5.71	1.61	382773	563	569
exp1_cyt	Serum albumin OS=Mus musculus GN=Alb PE=1 SV=3	P07724	68692.9	1	26	0.449	CSYDEHAK	0.993	9.45	73.5	9.45	9.45	1.6	109353	58	65
exp1_cyt	Serum albumin OS=Mus musculus GN=Alb PE=1 SV=3	P07724	68692.9	1	26	0.449	DVFLGTFLYEYSR	0.997	16.3	89.7	16.3	16.3	1.67	66347.7	348	360
exp1_cyt	Serum albumin OS=Mus musculus GN=Alb PE=1 SV=3	P07724	68692.9	1	26	0.449	ENPTTFMGHYLHEVAR	0.997	15	84.5	15	15	1.65	361800	153	168
exp1_cyt	Serum albumin OS=Mus musculus GN=Alb PE=1 SV=3	P07724	68692.9	1	26	0.449	GLVLIAFSQYLQK	0.997	12.9	92.3	12.9	12.9	1.63	1690310	45	57
exp1_cyt	Serum albumin OS=Mus musculus GN=Alb PE=1 SV=3	P07724	68692.9	1	26	0.449	KYEATLEK	0.985	8.86	66.5	8.86	8.86	1.59	378629	376	383
exp1_cyt	Serum albumin OS=Mus musculus GN=Alb PE=1 SV=3	P07724	68692.9	1	26	0.449	LATDLTK	0.978	14	81.4	4.27	9	1.64	64751.3	258	264
exp1_cyt	Serum albumin OS=Mus musculus GN=Alb PE=1 SV=3	P07724	68692.9	1	26	0.449	LCAIPNLR	0.997	10.3	74.5	10.3	10.3	1.61	70150.3	98	105
exp1_cyt	Serum albumin OS=Mus musculus GN=Alb PE=1 SV=3	P07724	68692.9	1	26	0.449	LGEYGFQNAILVR	0.997	14.6	91	14.6	14.6	1.65	415640	422	434
exp1_cyt	Serum albumin OS=Mus musculus GN=Alb PE=1 SV=3	P07724	68692.9	1	26	0.449	LPCVEDYLSAILNR	0.997	16.2	89.6	9.76	16.2	1.67	378397	470	483
exp1_cyt	Serum albumin OS=Mus musculus GN=Alb PE=1 SV=3	P07724	68692.9	1	26	0.449	LSQTFPNADFAEITK	0.997	14.1	90.7	14.1	14.1	1.64	87795.8	243	257
exp1_cyt	Serum albumin OS=Mus musculus GN=Alb PE=1 SV=3	P07724	68692.9	1	26	0.449	LVQEVTDFAK	0.997	18.2	92.9	18.2	18.2	1.68	280406	66	75
exp1_cyt	Serum albumin OS=Mus musculus GN=Alb PE=1 SV=3	P07724	68692.9	1	26	0.449	NECFLQHK	0.997	11.8	78.9	11.8	11.8	1.62	237115	123	130
exp1_cyt	Serum albumin OS=Mus musculus GN=Alb PE=1 SV=3	P07724	68692.9	1	26	0.449	RHPDYSVSLLLR	0.997	12.1	73.1	12.1	12.1	1.62	71463.1	361	372
exp1_cyt	Serum albumin OS=Mus musculus GN=Alb PE=1 SV=3	P07724	68692.9	1	26	0.449	RPCFSALTVDETYVPK	0.969	9	69	9	9	1.59	37730.7	509	524
exp1_cyt	Serum albumin OS=Mus musculus GN=Alb PE=1 SV=3	P07724	68692.9	1	26	0.449	SLHTLFGDK	0.997	13.6	83.5	13.6	13.6	1.64	1088980	89	97
exp1_cyt	Serum albumin OS=Mus musculus GN=Alb PE=1 SV=3	P07724	68692.9	1	26	0.449	SLHTLFGDKLCAIPNLR	0.949	8.5	61.6	8.5	8.5	1.59	76942.8	89	105
exp1_cyt	Serum albumin OS=Mus musculus GN=Alb PE=1 SV=3	P07724	68692.9	1	26	0.449	TNCDLYEK	0.997	12.8	77.5	12.8	12.8	1.63	198710	414	421
exp1_cyt	Serum albumin OS=Mus musculus GN=Alb PE=1 SV=3	P07724	68692.9	1	26	0.449	TPVSEHVTK	0.997	13.2	91.1	13.2	13.2	1.64	1471750	491	499
exp1_cyt	Serum albumin OS=Mus musculus GN=Alb PE=1 SV=3	P07724	68692.9	1	26	0.449	VCLLHEK	0.997	9.81	85.5	9.81	9.81	1.6	657661	484	490
exp1_cyt	Serum albumin OS=Mus musculus GN=Alb PE=1 SV=3	P07724	68692.9	1	26	0.449	YMCENQATISSK	0.991	9.37	67.1	9.37	9.37	1.6	30722.9	287	298
exp1_cyt	Serum albumin OS=Mus musculus GN=Alb PE=1 SV=3	P07724	68692.9	1	26	0.449	YNDLGEQHFK	0.997	10.8	79.8	10.8	10.8	1.61	432655	35	44
exp1_cyt	UTP--glucose-1-phosphate uridylyltransferase OS=Mus musculus GN=Ugp2 PE=2 SV=3	Q91ZJ5	56981.2	1	3	0.0689	AHVDEFK	0.979	8.79	60.7	8.79	8.79	1.59	35005.8	313	319
exp1_cyt	UTP--glucose-1-phosphate uridylyltransferase OS=Mus musculus GN=Ugp2 PE=2 SV=3	Q91ZJ5	56981.2	1	3	0.0689	ILTTAASHEFEHTK	0.994	11.7	75	11.7	11.7	1.62	93290.4	39	52
exp1_cyt	UTP--glucose-1-phosphate uridylyltransferase OS=Mus musculus GN=Ugp2 PE=2 SV=3	Q91ZJ5	56981.2	1	3	0.0689	IQRPPEDSIQPYEK	0.993	10.9	82.8	10.9	10.9	1.61	144028	78	91
exp1_cyt	Fatty acid-binding protein, liver OS=Mus musculus GN=Fabp1 PE=1 SV=2	P12710	14245.9	1	9	0.63	AIGLPEDLIQK	0.997	14.4	89.7	14.4	14.4	1.65	5515710	21	31
exp1_cyt	Fatty acid-binding protein, liver OS=Mus musculus GN=Fabp1 PE=1 SV=2	P12710	14245.9	1	9	0.63	AVVKLEGDNK	0.95	7.73	62.1	7.73	7.73	1.58	77624.5	81	90
exp1_cyt	Fatty acid-binding protein, liver OS=Mus musculus GN=Fabp1 PE=1 SV=2	P12710	14245.9	1	9	0.63	GVSEIVHEGK	0.997	16.6	99.9	16.6	16.6	1.67	10633200	37	46
exp1_cyt	Fatty acid-binding protein, liver OS=Mus musculus GN=Fabp1 PE=1 SV=2	P12710	14245.9	1	9	0.63	GVSEIVHEGKK	0.997	13.3	83	13.3	13.3	1.64	3767220	37	47
exp1_cyt	Fatty acid-binding protein, liver OS=Mus musculus GN=Fabp1 PE=1 SV=2	P12710	14245.9	1	9	0.63	IKLTITYGPK	0.997	10.4	68.4	10.4	10.4	1.61	65827.2	48	57
exp1_cyt	Fatty acid-binding protein, liver OS=Mus musculus GN=Fabp1 PE=1 SV=2	P12710	14245.9	1	9	0.63	LTITYGPK	0.997	14.5	85.4	14.5	14.5	1.65	5401130	50	57
exp1_cyt	Fatty acid-binding protein, liver OS=Mus musculus GN=Fabp1 PE=1 SV=2	P12710	14245.9	1	9	0.63	MVTTFK	0.997	10.2	75.6	10.2	10.2	1.6	4243610	91	96
exp1_cyt	Fatty acid-binding protein, liver OS=Mus musculus GN=Fabp1 PE=1 SV=2	P12710	14245.9	1	9	0.63	NEFTLGEECELETMTGEK	0.997	16.1	100	16.1	16.1	1.66	200821	61	78
exp1_cyt	Fatty acid-binding protein, liver OS=Mus musculus GN=Fabp1 PE=1 SV=2	P12710	14245.9	1	9	0.63	YQLQSQENFEPFMK	0.997	13.4	96.8	13.4	13.4	1.64	4375940	7	20
exp1_cyt	Phosphoenolpyruvate carboxykinase, cytosolic [GTP] OS=Mus musculus GN=Pck1 PE=2 SV=1	Q9Z2V4	69356.9	1	2	0.0434	GLGGVNVEELFGISK	0.997	11.6	87.9	11.6	11.6	1.62	109413	568	582
exp1_cyt	Phosphoenolpyruvate carboxykinase, cytosolic [GTP] OS=Mus musculus GN=Pck1 PE=2 SV=1	Q9Z2V4	69356.9	1	2	0.0434	YLAAAFPSACGK	0.997	10.9	76.5	10.9	10.9	1.61	34779.5	279	290
exp1_cyt	Transketolase OS=Mus musculus GN=Tkt PE=1 SV=1	P40142	67631.9	0.998	2	0.0321	GITGIEDK	0.983	8.42	65.6	8.42	8.42	1.58	42233	247	254
exp1_cyt	Transketolase OS=Mus musculus GN=Tkt PE=1 SV=1	P40142	67631.9	0.998	2	0.0321	ISSDLDGHPVPK	0.997	11.4	86.6	11.4	11.4	1.62	39986.8	103	114
exp1_cyt	Aldo-keto reductase family 1 member C18 OS=Mus musculus GN=Akr1c18 PE=2 SV=2	Q8K023	37178.6	1	3	0.0526	EDIFYTSK	0.997	9.71	76.6	9.71	9.71	1.6	31449.9	77	84
exp1_cyt	Aldo-keto reductase family 1 member C18 OS=Mus musculus GN=Akr1c18 PE=2 SV=2	Q8K023	37178.6	1	3	0.0526	REDIFYTSK	0.996	9.54	83.3	9.54	9.54	1.6	199483	76	84
exp1_cyt	Aldo-keto reductase family 1 member C18 OS=Mus musculus GN=Akr1c18 PE=2 SV=2	Q8K023	37178.6	1	3	0.0526	TPALIALR	0.977	12.5	80.5	5.05	0.61	1.63	65455.4	251	258
exp1_cyt	Bifunctional purine biosynthesis protein PURH OS=Mus musculus GN=Atic PE=1 SV=2	Q9CWJ9	64217.6	0.998	2	0.0473	SLASLGLSLVASGGTAK	0.994	9.43	74.5	9.43	9.43	1.6	36265.1	23	39
exp1_cyt	Bifunctional purine biosynthesis protein PURH OS=Mus musculus GN=Atic PE=1 SV=2	Q9CWJ9	64217.6	0.998	2	0.0473	VVVCNLYPFVK	0.958	7.66	68.6	7.66	7.66	1.58	22351.8	98	108
exp1_cyt	Lactoylglutathione lyase OS=Mus musculus GN=Glo1 PE=1 SV=3	Q9CPU0	20810.9	1	8	0.435	DFLLQQTMLR	0.997	13.8	82.5	13.8	8.99	1.64	406590	29	38
exp1_cyt	Lactoylglutathione lyase OS=Mus musculus GN=Glo1 PE=1 SV=3	Q9CPU0	20810.9	1	8	0.435	FEELGVK	0.997	12.4	79.6	12.4	12.4	1.63	70759.4	142	148
exp1_cyt	Lactoylglutathione lyase OS=Mus musculus GN=Glo1 PE=1 SV=3	Q9CPU0	20810.9	1	8	0.435	FSLYFLAYEDK	0.99	9.25	68.4	9.25	9.25	1.59	19057.5	68	78
exp1_cyt	Lactoylglutathione lyase OS=Mus musculus GN=Glo1 PE=1 SV=3	Q9CPU0	20810.9	1	8	0.435	GFGHIGIAVPDVYSACK	0.997	13.3	88.4	13.3	13.3	1.64	999945	124	140
exp1_cyt	Lactoylglutathione lyase OS=Mus musculus GN=Glo1 PE=1 SV=3	Q9CPU0	20810.9	1	8	0.435	GLAFIQDPDGYWIEILNPNK	0.997	10.5	90	10.5	10.5	1.61	35746.5	160	179
exp1_cyt	Lactoylglutathione lyase OS=Mus musculus GN=Glo1 PE=1 SV=3	Q9CPU0	20810.9	1	8	0.435	LDFPAMK	0.997	11.3	66	11.3	11.3	1.62	48332.9	61	67
exp1_cyt	Lactoylglutathione lyase OS=Mus musculus GN=Glo1 PE=1 SV=3	Q9CPU0	20810.9	1	8	0.435	RFEELGVK	0.946	7.56	64.1	7.56	7.56	1.57	93829.5	141	148
exp1_cyt	Lactoylglutathione lyase OS=Mus musculus GN=Glo1 PE=1 SV=3	Q9CPU0	20810.9	1	8	0.435	SLDFYTR	0.997	9.73	65	9.73	9.73	1.6	288658	45	51
exp1_cyt	Cathepsin D OS=Mus musculus GN=Ctsd PE=1 SV=1	P18242	44955	0.998	2	0.0707	AIGAVPLIQGEYMIPCEK	0.997	13.5	87.4	13.5	13.5	1.64	40063.8	312	329
exp1_cyt	Cathepsin D OS=Mus musculus GN=Ctsd PE=1 SV=1	P18242	44955	0.998	2	0.0707	ILDIACWVHHK	0.96	9.05	57.6	9.05	9.05	1.59	32670.4	112	122
exp1_cyt	Glycogen phosphorylase, liver form OS=Mus musculus GN=Pygl PE=1 SV=4	Q9ET01	97466.5	1	16	0.198	APNDFNLQDFNVGDYIQAVLDR	0.997	16	93.2	16	16	1.66	45102.1	249	270
exp1_cyt	Glycogen phosphorylase, liver form OS=Mus musculus GN=Pygl PE=1 SV=4	Q9ET01	97466.5	1	16	0.198	ARPEFMLPVHFYGR	0.997	12.8	79.9	12.8	12.8	1.63	144000	193	206
exp1_cyt	Glycogen phosphorylase, liver form OS=Mus musculus GN=Pygl PE=1 SV=4	Q9ET01	97466.5	1	16	0.198	AWNTMVLK	0.997	11.2	70.2	11.2	11.2	1.62	71732.9	797	804
exp1_cyt	Glycogen phosphorylase, liver form OS=Mus musculus GN=Pygl PE=1 SV=4	Q9ET01	97466.5	1	16	0.198	DLSQLTK	0.978	8.16	66.8	8.16	2.64	1.58	41403	515	521
exp1_cyt	Glycogen phosphorylase, liver form OS=Mus musculus GN=Pygl PE=1 SV=4	Q9ET01	97466.5	1	16	0.198	DYYFALAHTVR	0.997	14.3	86.4	14.3	14.3	1.65	87835.7	51	61
exp1_cyt	Glycogen phosphorylase, liver form OS=Mus musculus GN=Pygl PE=1 SV=4	Q9ET01	97466.5	1	16	0.198	EYYEALPELK	0.997	9.98	79.9	9.98	9.98	1.6	26577.5	731	740
exp1_cyt	Glycogen phosphorylase, liver form OS=Mus musculus GN=Pygl PE=1 SV=4	Q9ET01	97466.5	1	16	0.198	GIVGVENVAELK	0.997	15.2	93.5	15.2	15.2	1.65	66841.4	18	29
exp1_cyt	Glycogen phosphorylase, liver form OS=Mus musculus GN=Pygl PE=1 SV=4	Q9ET01	97466.5	1	16	0.198	HGNPWEK	0.994	9.43	75	9.43	9.43	1.6	95402	186	192
exp1_cyt	Glycogen phosphorylase, liver form OS=Mus musculus GN=Pygl PE=1 SV=4	Q9ET01	97466.5	1	16	0.198	IFVDIEK	0.989	13.4	80.4	5.55	5.68	1.64	57318.6	353	359
exp1_cyt	Glycogen phosphorylase, liver form OS=Mus musculus GN=Pygl PE=1 SV=4	Q9ET01	97466.5	1	16	0.198	IGEDYVK	0.995	9.04	73	9.04	4.32	1.59	116767	508	514
exp1_cyt	Glycogen phosphorylase, liver form OS=Mus musculus GN=Pygl PE=1 SV=4	Q9ET01	97466.5	1	16	0.198	INPSSMFDVHVK	0.974	8.34	65.1	8.34	0.61	1.58	154335	558	569
exp1_cyt	Glycogen phosphorylase, liver form OS=Mus musculus GN=Pygl PE=1 SV=4	Q9ET01	97466.5	1	16	0.198	LHSFVSDDIFLR	0.997	10.9	69.6	10.9	10.9	1.61	34083.4	522	533
exp1_cyt	Glycogen phosphorylase, liver form OS=Mus musculus GN=Pygl PE=1 SV=4	Q9ET01	97466.5	1	16	0.198	LKQEYFVVAATLQDVIR	0.996	12.4	76.8	12.4	12.4	1.63	58977.9	294	310
exp1_cyt	Glycogen phosphorylase, liver form OS=Mus musculus GN=Pygl PE=1 SV=4	Q9ET01	97466.5	1	16	0.198	LPWAK	0.966	12.8	81.3	4.32	1.85	1.63	75609.1	360	364
exp1_cyt	Glycogen phosphorylase, liver form OS=Mus musculus GN=Pygl PE=1 SV=4	Q9ET01	97466.5	1	16	0.198	TVIIGGK	0.996	13.2	87.3	6.48	4.21	1.64	73935.3	603	609
exp1_cyt	Glycogen phosphorylase, liver form OS=Mus musculus GN=Pygl PE=1 SV=4	Q9ET01	97466.5	1	16	0.198	VDDVAALDKK	0.997	11.2	70.1	11.2	11.2	1.61	78560	716	725
exp1_cyt	Proteasome subunit alpha type-7 OS=Mus musculus GN=Psma7 PE=1 SV=1	Q9Z2U0	27855.2	1	3	0.129	GKDIVVLGVEK	0.996	9.65	83.6	9.65	9.65	1.6	25780.1	37	47
exp1_cyt	Proteasome subunit alpha type-7 OS=Mus musculus GN=Psma7 PE=1 SV=1	Q9Z2U0	27855.2	1	3	0.129	LYQTDPSGTYHAWK	0.996	9.86	73.3	9.86	9.86	1.6	32472.5	144	157
exp1_cyt	Proteasome subunit alpha type-7 OS=Mus musculus GN=Psma7 PE=1 SV=1	Q9Z2U0	27855.2	1	3	0.129	YVAEIEK	0.997	12.9	81.8	12.9	12.9	1.63	40404	228	234
exp1_cyt	Serotransferrin OS=Mus musculus GN=Tf PE=1 SV=1	Q921I1	76724.2	1	8	0.115	GYYAVAVVK	0.997	12.7	86.9	12.7	12.7	1.63	50504.7	447	455
exp1_cyt	Serotransferrin OS=Mus musculus GN=Tf PE=1 SV=1	Q921I1	76724.2	1	8	0.115	HQTVLDNTEGK	0.988	8.91	70.6	8.91	8.91	1.59	64017.9	555	565
exp1_cyt	Serotransferrin OS=Mus musculus GN=Tf PE=1 SV=1	Q921I1	76724.2	1	8	0.115	IPSHAVVAR	0.997	10.6	75.5	10.6	10.6	1.61	33745.1	265	273
exp1_cyt	Serotransferrin OS=Mus musculus GN=Tf PE=1 SV=1	Q921I1	76724.2	1	8	0.115	KTSYPDCIK	0.954	8	58.4	8	8	1.58	36237.5	61	69
exp1_cyt	Serotransferrin OS=Mus musculus GN=Tf PE=1 SV=1	Q921I1	76724.2	1	8	0.115	LYLGHNYVTAIR	0.997	10.7	67.2	10.7	10.7	1.61	44876.2	332	343
exp1_cyt	Serotransferrin OS=Mus musculus GN=Tf PE=1 SV=1	Q921I1	76724.2	1	8	0.115	SKDFQLFSSPLGK	0.987	8.73	72.8	8.73	8.73	1.59	20032.7	298	310
exp1_cyt	Serotransferrin OS=Mus musculus GN=Tf PE=1 SV=1	Q921I1	76724.2	1	8	0.115	VAQEHFGK	0.997	10.7	77.2	10.7	10.7	1.61	188112	288	295
exp1_cyt	Serotransferrin OS=Mus musculus GN=Tf PE=1 SV=1	Q921I1	76724.2	1	8	0.115	WCALSHLER	0.994	9.68	70.4	9.68	9.68	1.6	87879.9	362	370
exp1_cyt	Aldehyde dehydrogenase, cytosolic 1 OS=Mus musculus GN=Aldh1a7 PE=2 SV=1	O35945	54588.4	0.998	2	0.248	EEIFGPVQQIMK	0.997	10.5	88.6	10.5	10.5	1.61	311061	399	410
exp1_cyt	Aldehyde dehydrogenase, cytosolic 1 OS=Mus musculus GN=Aldh1a7 PE=2 SV=1	O35945	54588.4	0.998	2	0.248	ELGEHGLYEYTELK	0.997	12.1	90.6	12.1	12.1	1.62	269990	477	490
exp1_cyt	Aldehyde dehydrogenase, cytosolic 1 OS=Mus musculus GN=Aldh1a7 PE=2 SV=1	O35945	54588.4	0.998	2	0.248	GFFVQPTVFSNVTDEMR	0.997	14.7	94.3	14.7	14.7	1.65	323045	379	395
exp1_cyt	Aldehyde dehydrogenase, cytosolic 1 OS=Mus musculus GN=Aldh1a7 PE=2 SV=1	O35945	54588.4	0.998	2	0.248	IAKEEIFGPVQQIMK	0.993	10.9	85.4	10.9	10.9	1.61	132762	396	410
exp1_cyt	Aldehyde dehydrogenase, cytosolic 1 OS=Mus musculus GN=Aldh1a7 PE=2 SV=1	O35945	54588.4	0.998	2	0.248	KFPVLNPATEEVICHVEEGDK	0.997	13.5	87.5	13.5	13.5	1.64	558447	37	57
exp1_cyt	Aldehyde dehydrogenase, cytosolic 1 OS=Mus musculus GN=Aldh1a7 PE=2 SV=1	O35945	54588.4	0.998	2	0.248	KFPVLNPATEEVICHVEEGDKADVDK	0.997	10.9	89.4	10.9	10.9	1.61	434985	37	62
exp1_cyt	Aldehyde dehydrogenase, cytosolic 1 OS=Mus musculus GN=Aldh1a7 PE=2 SV=1	O35945	54588.4	0.998	2	0.248	LADLMER	0.997	12.3	85	7.59	2.67	1.63	311044	92	98
exp1_cyt	Aldehyde dehydrogenase, cytosolic 1 OS=Mus musculus GN=Aldh1a7 PE=2 SV=1	O35945	54588.4	0.998	2	0.248	LECGGGR	0.965	11	78.1	5.39	5.39	1.61	88323.3	368	374
exp1_cyt	Aldehyde dehydrogenase, cytosolic 1 OS=Mus musculus GN=Aldh1a7 PE=2 SV=1	O35945	54588.4	0.998	2	0.248	LGPALSCGNTVVVKPAEQTPLTALHMASLIK	0.99	6.32	55.7	6.32	6.32	1.56	80407.8	180	210
exp1_cyt	Aldehyde dehydrogenase, cytosolic 1 OS=Mus musculus GN=Aldh1a7 PE=2 SV=1	O35945	54588.4	0.998	2	0.248	SMDDVIK	0.997	10.9	78.4	10.9	5.22	1.61	69696.5	413	419
exp1_cyt	26S proteasome non-ATPase regulatory subunit 11 OS=Mus musculus GN=Psmd11 PE=1 SV=3	Q8BG32	47439.3	0.998	2	0.0521	DDPIISTHLAK	0.986	8.88	68.8	8.88	8.88	1.59	35593	315	325
exp1_cyt	26S proteasome non-ATPase regulatory subunit 11 OS=Mus musculus GN=Psmd11 PE=1 SV=3	Q8BG32	47439.3	0.998	2	0.0521	VQIEHISSLIK	0.974	8.01	72.1	8.01	8.01	1.58	67743.6	345	355
exp1_cyt	Uroporphyrinogen decarboxylase OS=Mus musculus GN=Urod PE=1 SV=2	P70697	40692.7	0.998	2	0.0627	AGLAPVPMIIFAK	0.996	9.88	77.5	9.88	9.88	1.6	45012.6	251	263
exp1_cyt	Uroporphyrinogen decarboxylase OS=Mus musculus GN=Urod PE=1 SV=2	P70697	40692.7	0.998	2	0.0627	VGAFVDAVHK	0.997	10.6	83.1	10.6	10.6	1.61	50972	350	359
exp1_cyt	Adenylyl cyclase-associated protein 1 OS=Mus musculus GN=Cap1 PE=1 SV=4	P40124	51565.1	1	3	0.108	GAVPYVQAFDSLLANPVAEYLK	0.997	14.9	88.8	14.9	14.9	1.65	42298.3	38	59
exp1_cyt	Adenylyl cyclase-associated protein 1 OS=Mus musculus GN=Cap1 PE=1 SV=4	P40124	51565.1	1	3	0.108	KEPALLELEGK	0.997	12.1	93	12.1	12.1	1.62	124477	316	326
exp1_cyt	Adenylyl cyclase-associated protein 1 OS=Mus musculus GN=Cap1 PE=1 SV=4	P40124	51565.1	1	3	0.108	SALFAQINQGESITHALK	0.997	14.2	93.3	8.35	7.47	1.65	47192.4	254	271
exp1_cyt	Estradiol 17 beta-dehydrogenase 5 OS=Mus musculus GN=Akr1c6 PE=1 SV=1	P70694	37048.8	1	16	0.567	DHPDFPFWDEY	0.997	11.5	81.7	11.5	11.5	1.62	146422	313	323
exp1_cyt	Estradiol 17 beta-dehydrogenase 5 OS=Mus musculus GN=Akr1c6 PE=1 SV=1	P70694	37048.8	1	16	0.567	DIVLVAYSALGSHR	0.997	16	94.2	12.3	16	1.66	433724	210	223
exp1_cyt	Estradiol 17 beta-dehydrogenase 5 OS=Mus musculus GN=Akr1c6 PE=1 SV=1	P70694	37048.8	1	16	0.567	GVVVLAK	0.997	12.1	87.4	7.92	12.1	1.62	147829	264	270
exp1_cyt	Estradiol 17 beta-dehydrogenase 5 OS=Mus musculus GN=Akr1c6 PE=1 SV=1	P70694	37048.8	1	16	0.567	HIDSASMYQNEK	0.981	7.91	81.8	7.91	7.91	1.58	55360.6	48	59
exp1_cyt	Estradiol 17 beta-dehydrogenase 5 OS=Mus musculus GN=Akr1c6 PE=1 SV=1	P70694	37048.8	1	16	0.567	IAIDAGFR	0.984	13.2	84.4	4.84	6.5	1.64	173959	40	47
exp1_cyt	Estradiol 17 beta-dehydrogenase 5 OS=Mus musculus GN=Akr1c6 PE=1 SV=1	P70694	37048.8	1	16	0.567	KPGLK	0.989	9.63	56.6	9.63	9.63	1.6	4484030	179	183
exp1_cyt	Estradiol 17 beta-dehydrogenase 5 OS=Mus musculus GN=Akr1c6 PE=1 SV=1	P70694	37048.8	1	16	0.567	LIYDAVDICDTWEAMEK	0.997	11.3	77.7	11.3	11.3	1.62	104433	137	153
exp1_cyt	Estradiol 17 beta-dehydrogenase 5 OS=Mus musculus GN=Akr1c6 PE=1 SV=1	P70694	37048.8	1	16	0.567	LLDFCR	0.961	8.26	53.5	8.26	8.26	1.58	19978.3	202	207
exp1_cyt	Estradiol 17 beta-dehydrogenase 5 OS=Mus musculus GN=Akr1c6 PE=1 SV=1	P70694	37048.8	1	16	0.567	LSDGHFIPILGFGTYAPQEVPK	0.997	14.3	100	14.3	9.17	1.65	814992	10	31
exp1_cyt	Estradiol 17 beta-dehydrogenase 5 OS=Mus musculus GN=Akr1c6 PE=1 SV=1	P70694	37048.8	1	16	0.567	QLQLDYVDLYLIHFPMAMKPGENYLPK	0.995	7.68	60.3	7.68	7.68	1.58	38886.3	105	131
exp1_cyt	Estradiol 17 beta-dehydrogenase 5 OS=Mus musculus GN=Akr1c6 PE=1 SV=1	P70694	37048.8	1	16	0.567	QWVDQSSPVLLDNPVLGSMAK	0.997	14.2	94.4	14.2	14.2	1.65	110234	226	246
exp1_cyt	Estradiol 17 beta-dehydrogenase 5 OS=Mus musculus GN=Akr1c6 PE=1 SV=1	P70694	37048.8	1	16	0.567	SKATEATKIAIDAGFR	0.997	11.2	73.5	11.2	11.2	1.61	49928	32	47
exp1_cyt	Estradiol 17 beta-dehydrogenase 5 OS=Mus musculus GN=Akr1c6 PE=1 SV=1	P70694	37048.8	1	16	0.567	SKDIVLVAYSALGSHR	0.997	13.2	87.9	13.2	13.2	1.64	342506	208	223
exp1_cyt	Estradiol 17 beta-dehydrogenase 5 OS=Mus musculus GN=Akr1c6 PE=1 SV=1	P70694	37048.8	1	16	0.567	VCLEQSLK	0.997	10.9	72.4	10.9	4.71	1.61	32453	97	104
exp1_cyt	Estradiol 17 beta-dehydrogenase 5 OS=Mus musculus GN=Akr1c6 PE=1 SV=1	P70694	37048.8	1	16	0.567	VLDDLNK	0.997	12.9	85.6	12.9	12.9	1.63	574018	295	301
exp1_cyt	Estradiol 17 beta-dehydrogenase 5 OS=Mus musculus GN=Akr1c6 PE=1 SV=1	P70694	37048.8	1	16	0.567	YISGSSFK	0.997	12.3	78	12.3	6.79	1.63	162217	305	312
exp1_cyt	Bifunctional ATP-dependent dihydroxyacetone kinase/FAD-AMP lyase (cyclizing) OS=Mus musculus GN=Dak PE=2 SV=1	Q8VC30	59692.1	1	17	0.436	AAGDGDCGSTHSR	0.997	16	72.8	16	16	1.66	87907.1	398	410
exp1_cyt	Bifunctional ATP-dependent dihydroxyacetone kinase/FAD-AMP lyase (cyclizing) OS=Mus musculus GN=Dak PE=2 SV=1	Q8VC30	59692.1	1	17	0.436	AAPTEPPEAPEATAAGGVTSK	0.997	16.2	91	16.2	16.2	1.66	208787	352	372
exp1_cyt	Bifunctional ATP-dependent dihydroxyacetone kinase/FAD-AMP lyase (cyclizing) OS=Mus musculus GN=Dak PE=2 SV=1	Q8VC30	59692.1	1	17	0.436	AILEVLQTQGA	0.985	7.8	81.8	7.8	7.8	1.58	237319	568	578
exp1_cyt	Bifunctional ATP-dependent dihydroxyacetone kinase/FAD-AMP lyase (cyclizing) OS=Mus musculus GN=Dak PE=2 SV=1	Q8VC30	59692.1	1	17	0.436	AIQGWLK	0.991	13.7	87.1	5.17	4.92	1.64	122010	414	420
exp1_cyt	Bifunctional ATP-dependent dihydroxyacetone kinase/FAD-AMP lyase (cyclizing) OS=Mus musculus GN=Dak PE=2 SV=1	Q8VC30	59692.1	1	17	0.436	ASYISSAQLDQPDPGAVAAAAIFR	0.997	17.3	93.1	17.3	11.8	1.67	101373	544	567
exp1_cyt	Bifunctional ATP-dependent dihydroxyacetone kinase/FAD-AMP lyase (cyclizing) OS=Mus musculus GN=Dak PE=2 SV=1	Q8VC30	59692.1	1	17	0.436	AWPHMAK	0.958	8.12	58.1	8.12	8.12	1.58	86266.8	335	341
exp1_cyt	Bifunctional ATP-dependent dihydroxyacetone kinase/FAD-AMP lyase (cyclizing) OS=Mus musculus GN=Dak PE=2 SV=1	Q8VC30	59692.1	1	17	0.436	EGPSLTSPAQVLSR	0.997	12.3	82.9	12.3	12.3	1.63	60004.3	421	434
exp1_cyt	Bifunctional ATP-dependent dihydroxyacetone kinase/FAD-AMP lyase (cyclizing) OS=Mus musculus GN=Dak PE=2 SV=1	Q8VC30	59692.1	1	17	0.436	GLCGTVLIHK	0.994	9.25	78.4	9.25	9.25	1.59	94880.9	153	162
exp1_cyt	Bifunctional ATP-dependent dihydroxyacetone kinase/FAD-AMP lyase (cyclizing) OS=Mus musculus GN=Dak PE=2 SV=1	Q8VC30	59692.1	1	17	0.436	ICTTLIGLEEHLNALDR	0.997	14.4	87.2	14.4	14.4	1.65	90754	381	397
exp1_cyt	Bifunctional ATP-dependent dihydroxyacetone kinase/FAD-AMP lyase (cyclizing) OS=Mus musculus GN=Dak PE=2 SV=1	Q8VC30	59692.1	1	17	0.436	LIDAETTAK	0.997	15.7	88.3	12.3	12.1	1.66	242346	326	334
exp1_cyt	Bifunctional ATP-dependent dihydroxyacetone kinase/FAD-AMP lyase (cyclizing) OS=Mus musculus GN=Dak PE=2 SV=1	Q8VC30	59692.1	1	17	0.436	LSVLLLER	0.996	9.51	69.6	9.51	9.51	1.6	248032	435	442
exp1_cyt	Bifunctional ATP-dependent dihydroxyacetone kinase/FAD-AMP lyase (cyclizing) OS=Mus musculus GN=Dak PE=2 SV=1	Q8VC30	59692.1	1	17	0.436	MGGSSGALYGLFLTAAAQPLK	0.997	14.9	90	14.9	14.9	1.65	162695	443	463
exp1_cyt	Bifunctional ATP-dependent dihydroxyacetone kinase/FAD-AMP lyase (cyclizing) OS=Mus musculus GN=Dak PE=2 SV=1	Q8VC30	59692.1	1	17	0.436	MVNSVEGCADDALAGLVASNPDLQLLQGHR	0.995	11.7	77.1	11.7	11.7	1.62	51391.9	6	35
exp1_cyt	Bifunctional ATP-dependent dihydroxyacetone kinase/FAD-AMP lyase (cyclizing) OS=Mus musculus GN=Dak PE=2 SV=1	Q8VC30	59692.1	1	17	0.436	SAEAAAEATK	0.997	16.4	89.7	16.4	16.4	1.67	184520	526	535
exp1_cyt	Bifunctional ATP-dependent dihydroxyacetone kinase/FAD-AMP lyase (cyclizing) OS=Mus musculus GN=Dak PE=2 SV=1	Q8VC30	59692.1	1	17	0.436	SPGASLLPVLTK	0.997	14.9	92.9	14.9	14.9	1.65	335751	511	522
exp1_cyt	Bifunctional ATP-dependent dihydroxyacetone kinase/FAD-AMP lyase (cyclizing) OS=Mus musculus GN=Dak PE=2 SV=1	Q8VC30	59692.1	1	17	0.436	TMLDSLWAAAQEFQAWK	0.997	13.9	86.3	13.9	13.9	1.64	167317	494	510
exp1_cyt	Bifunctional ATP-dependent dihydroxyacetone kinase/FAD-AMP lyase (cyclizing) OS=Mus musculus GN=Dak PE=2 SV=1	Q8VC30	59692.1	1	17	0.436	VALLSGGGSGHEPAHAGFIGK	0.972	9.13	69.8	9.13	9.13	1.59	71777	49	69
exp1_cyt	Carboxylesterase 3 OS=Mus musculus GN=Ces3 PE=1 SV=1	Q8VCT4	61788.7	1	4	0.0708	DGASEEETNLSK	0.993	9.01	81.2	9.01	9.01	1.59	47588.3	481	492
exp1_cyt	Carboxylesterase 3 OS=Mus musculus GN=Ces3 PE=1 SV=1	Q8VCT4	61788.7	1	4	0.0708	EHVEL	0.991	8.24	81.3	8.24	8.24	1.58	44125.5	561	565
exp1_cyt	Carboxylesterase 3 OS=Mus musculus GN=Ces3 PE=1 SV=1	Q8VCT4	61788.7	1	4	0.0708	GNWGHLDQVAALR	0.98	9.08	55.4	9.08	9.08	1.59	34479.1	187	199
exp1_cyt	Carboxylesterase 3 OS=Mus musculus GN=Ces3 PE=1 SV=1	Q8VCT4	61788.7	1	4	0.0708	YLGGTDDLTK	0.992	9.22	61.8	9.22	9.22	1.59	29682.9	401	410
exp1_cyt	Ornithine aminotransferase, mitochondrial OS=Mus musculus GN=Oat PE=1 SV=1	P29758	48355.9	1	11	0.374	ALQDPNVAAFMVEPIQGEAGVIVPDPGYLTGVR	0.968	7.8	72.4	7.8	7.8	1.58	20689.2	218	250
exp1_cyt	Ornithine aminotransferase, mitochondrial OS=Mus musculus GN=Oat PE=1 SV=1	P29758	48355.9	1	11	0.374	ESVEIINK	0.997	13.7	88.3	8.1	4.38	1.64	65875.5	427	434
exp1_cyt	Ornithine aminotransferase, mitochondrial OS=Mus musculus GN=Oat PE=1 SV=1	P29758	48355.9	1	11	0.374	GIYMWDVEGR	0.997	14.9	81.4	14.9	14.9	1.65	17078.7	67	76
exp1_cyt	Ornithine aminotransferase, mitochondrial OS=Mus musculus GN=Oat PE=1 SV=1	P29758	48355.9	1	11	0.374	HQVLFIADEIQTGLAR	0.997	17.2	88.7	17.2	17.2	1.67	137081	256	271
exp1_cyt	Ornithine aminotransferase, mitochondrial OS=Mus musculus GN=Oat PE=1 SV=1	P29758	48355.9	1	11	0.374	KTEQGPPSSEYIFER	0.995	9.38	82.4	9.38	9.38	1.6	100909	32	46
exp1_cyt	Ornithine aminotransferase, mitochondrial OS=Mus musculus GN=Oat PE=1 SV=1	P29758	48355.9	1	11	0.374	LAPPLVIK	0.997	14.9	81.9	14.9	14.9	1.65	26646.5	414	421
exp1_cyt	Ornithine aminotransferase, mitochondrial OS=Mus musculus GN=Oat PE=1 SV=1	P29758	48355.9	1	11	0.374	LAPPLVIKEDEIR	0.997	18.1	82.2	18.1	18.1	1.68	129325	414	426
exp1_cyt	Ornithine aminotransferase, mitochondrial OS=Mus musculus GN=Oat PE=1 SV=1	P29758	48355.9	1	11	0.374	QYFDFLSAYGAVSQGHCHPK	0.997	12.7	86.8	12.7	12.7	1.63	90218.8	77	96
exp1_cyt	Ornithine aminotransferase, mitochondrial OS=Mus musculus GN=Oat PE=1 SV=1	P29758	48355.9	1	11	0.374	VLPMNTGVEAGETACK	0.971	8	69.8	8	8	1.58	53505.6	136	151
exp1_cyt	Ornithine aminotransferase, mitochondrial OS=Mus musculus GN=Oat PE=1 SV=1	P29758	48355.9	1	11	0.374	WLAVDHENVRPDMVLLGK	0.996	12.1	83.9	12.1	8.16	1.62	59640.4	275	292
exp1_cyt	Ornithine aminotransferase, mitochondrial OS=Mus musculus GN=Oat PE=1 SV=1	P29758	48355.9	1	11	0.374	YGAHNYHPLPVALER	0.997	13.4	84.9	13.4	13.4	1.64	139074	50	64
exp1_cyt	4-trimethylaminobutyraldehyde dehydrogenase OS=Mus musculus GN=Aldh9a1 PE=1 SV=1	Q9JLJ2	53514.8	0.999	2	0.0344	GVKPITLELGGK	0.997	11.2	85	11.2	11.2	1.62	263249	247	258
exp1_cyt	4-trimethylaminobutyraldehyde dehydrogenase OS=Mus musculus GN=Aldh9a1 PE=1 SV=1	Q9JLJ2	53514.8	0.999	2	0.0344	VFVQK	0.991	9	64.3	9	2.68	1.59	30749.6	294	298
exp1_cyt	Sepiapterin reductase OS=Mus musculus GN=Spr PE=1 SV=1	Q64105	27883.8	1	4	0.207	DMLYQVLAAEEPSVR	0.997	14.9	83.4	14.9	14.9	1.65	23679.3	179	193
exp1_cyt	Sepiapterin reductase OS=Mus musculus GN=Spr PE=1 SV=1	Q64105	27883.8	1	4	0.207	ELPRPEGLQR	0.992	12.7	76.9	7.23	5.03	1.63	60624.9	86	95
exp1_cyt	Sepiapterin reductase OS=Mus musculus GN=Spr PE=1 SV=1	Q64105	27883.8	1	4	0.207	QLKEELGAQQPDLK	0.997	10.6	84.1	10.6	10.6	1.61	110613	50	63
exp1_cyt	Sepiapterin reductase OS=Mus musculus GN=Spr PE=1 SV=1	Q64105	27883.8	1	4	0.207	TVVNISSLCALQPYK	0.972	7.52	81.3	7.52	7.52	1.57	100549	152	166
exp1_cyt	Annexin A6 OS=Mus musculus GN=Anxa6 PE=1 SV=3	P14824	75889.1	1	5	0.0892	DLIEDLK	0.95	7.86	57.3	7.86	7.86	1.58	14785.1	69	75
exp1_cyt	Annexin A6 OS=Mus musculus GN=Anxa6 PE=1 SV=3	P14824	75889.1	1	5	0.0892	GIGTDEATIIDIVTHR	0.997	14.8	83.7	14.8	14.8	1.65	65273.4	378	393
exp1_cyt	Annexin A6 OS=Mus musculus GN=Anxa6 PE=1 SV=3	P14824	75889.1	1	5	0.0892	SEISGDLAR	0.995	13.7	82.6	6.2	8.43	1.64	50479.6	419	427
exp1_cyt	Annexin A6 OS=Mus musculus GN=Anxa6 PE=1 SV=3	P14824	75889.1	1	5	0.0892	SLEDALSSDTSGHFR	0.997	13	75.8	13	13	1.63	26627.6	484	498
exp1_cyt	Annexin A6 OS=Mus musculus GN=Anxa6 PE=1 SV=3	P14824	75889.1	1	5	0.0892	TNEQMHQLVAAYK	0.99	8.78	77.4	8.78	8.78	1.59	35336.9	123	135
exp1_cyt	Alpha-aminoadipic semialdehyde dehydrogenase OS=Mus musculus GN=Aldh7a1 PE=1 SV=4	Q9DBF1	58861.7	1	10	0.184	AWNIWADIPAPK	0.99	9.11	72	9.11	5.34	1.59	86277.5	98	109
exp1_cyt	Alpha-aminoadipic semialdehyde dehydrogenase OS=Mus musculus GN=Aldh7a1 PE=1 SV=4	Q9DBF1	58861.7	1	10	0.184	DYEETIGK	0.997	10.9	71.1	10.9	10.9	1.61	40075.2	87	94
exp1_cyt	Alpha-aminoadipic semialdehyde dehydrogenase OS=Mus musculus GN=Aldh7a1 PE=1 SV=4	Q9DBF1	58861.7	1	10	0.184	EVALMVQER	0.985	11.6	82.7	5.87	4.73	1.62	84260.6	281	289
exp1_cyt	Alpha-aminoadipic semialdehyde dehydrogenase OS=Mus musculus GN=Aldh7a1 PE=1 SV=4	Q9DBF1	58861.7	1	10	0.184	KAWNIWADIPAPK	0.997	12.9	91.7	12.9	12.9	1.63	430287	97	109
exp1_cyt	Alpha-aminoadipic semialdehyde dehydrogenase OS=Mus musculus GN=Aldh7a1 PE=1 SV=4	Q9DBF1	58861.7	1	10	0.184	KQGGTVVYGGK	0.997	10.7	76.4	10.7	10.7	1.61	108216	390	400
exp1_cyt	Alpha-aminoadipic semialdehyde dehydrogenase OS=Mus musculus GN=Aldh7a1 PE=1 SV=4	Q9DBF1	58861.7	1	10	0.184	LVSLEMGK	0.996	9.6	67.2	9.6	9.6	1.6	68680.7	131	138
exp1_cyt	Alpha-aminoadipic semialdehyde dehydrogenase OS=Mus musculus GN=Aldh7a1 PE=1 SV=4	Q9DBF1	58861.7	1	10	0.184	QASLKDYEETIGK	0.983	8.74	66.4	8.74	8.74	1.59	44455.4	82	94
exp1_cyt	Alpha-aminoadipic semialdehyde dehydrogenase OS=Mus musculus GN=Aldh7a1 PE=1 SV=4	Q9DBF1	58861.7	1	10	0.184	QGLSSSIFTK	0.986	8.36	71.3	8.36	8.36	1.58	35974.5	453	462
exp1_cyt	Alpha-aminoadipic semialdehyde dehydrogenase OS=Mus musculus GN=Aldh7a1 PE=1 SV=4	Q9DBF1	58861.7	1	10	0.184	STCTINYSTSLPLAQGIK	0.997	12.5	89.6	12.5	12.5	1.63	81996.2	520	537
exp1_cyt	Alpha-aminoadipic semialdehyde dehydrogenase OS=Mus musculus GN=Aldh7a1 PE=1 SV=4	Q9DBF1	58861.7	1	10	0.184	VGNPWDPNILYGPLHTK	0.997	15.1	100	15.1	15.1	1.65	435794	359	375
exp1_cyt	Serine--pyruvate aminotransferase, mitochondrial OS=Mus musculus GN=Agxt PE=1 SV=2	O35423	45815.9	0.998	2	0.0387	EALQHCPK	0.994	9.28	79.6	9.28	9.28	1.59	40963.9	403	410
exp1_cyt	Serine--pyruvate aminotransferase, mitochondrial OS=Mus musculus GN=Agxt PE=1 SV=2	O35423	45815.9	0.998	2	0.0387	EATAHLHK	0.983	10	68.8	10	10	1.6	30722.4	315	322
exp1_cyt	NADP-dependent malic enzyme OS=Mus musculus GN=Me1 PE=1 SV=2	P06801	63955.4	1	7	0.14	AIFASGSPFDPVTLPDGR	0.979	8.43	68.1	8.43	8.43	1.58	13521.9	428	445
exp1_cyt	NADP-dependent malic enzyme OS=Mus musculus GN=Me1 PE=1 SV=2	P06801	63955.4	1	7	0.14	AIVVTDGER	0.997	11.4	75.4	11.4	11.4	1.62	178022	147	155
exp1_cyt	NADP-dependent malic enzyme OS=Mus musculus GN=Me1 PE=1 SV=2	P06801	63955.4	1	7	0.14	ASLTEEK	0.978	7.95	71.7	7.95	7.95	1.58	33813.3	345	351
exp1_cyt	NADP-dependent malic enzyme OS=Mus musculus GN=Me1 PE=1 SV=2	P06801	63955.4	1	7	0.14	DPHLNK	0.974	8.45	63	8.45	8.45	1.58	81888.7	21	26
exp1_cyt	NADP-dependent malic enzyme OS=Mus musculus GN=Me1 PE=1 SV=2	P06801	63955.4	1	7	0.14	GLFISIHDK	0.994	9.61	73.8	9.61	9.61	1.6	52481.4	122	130
exp1_cyt	NADP-dependent malic enzyme OS=Mus musculus GN=Me1 PE=1 SV=2	P06801	63955.4	1	7	0.14	IKPTALIGVAAIGGAFTEQILK	0.993	10.8	85	10.8	10.8	1.61	212115	371	392
exp1_cyt	NADP-dependent malic enzyme OS=Mus musculus GN=Me1 PE=1 SV=2	P06801	63955.4	1	7	0.14	LYPPLNTIR	0.975	11.7	78.3	5.45	3.69	1.62	100107	499	507
exp1_cyt	60 kDa heat shock protein, mitochondrial OS=Mus musculus GN=Hspd1 PE=1 SV=1	P63038	60956.8	1	21	0.419	AAVEEGIVLGGGCALLR	0.992	9.2	75.7	9.2	9.2	1.59	25053.4	430	446
exp1_cyt	60 kDa heat shock protein, mitochondrial OS=Mus musculus GN=Hspd1 PE=1 SV=1	P63038	60956.8	1	21	0.419	CEFQDAYVLLSEK	0.997	12.6	88.8	12.6	12.6	1.63	81420.2	237	249
exp1_cyt	60 kDa heat shock protein, mitochondrial OS=Mus musculus GN=Hspd1 PE=1 SV=1	P63038	60956.8	1	21	0.419	DDAMLLK	0.997	10.8	76.6	10.8	10.8	1.61	138853	353	359
exp1_cyt	60 kDa heat shock protein, mitochondrial OS=Mus musculus GN=Hspd1 PE=1 SV=1	P63038	60956.8	1	21	0.419	GANPVEIR	0.997	11	86.2	11	6.05	1.61	432095	134	141
exp1_cyt	60 kDa heat shock protein, mitochondrial OS=Mus musculus GN=Hspd1 PE=1 SV=1	P63038	60956.8	1	21	0.419	GIIDPTK	0.99	11.3	83.6	6.44	11.3	1.62	227288	517	523
exp1_cyt	60 kDa heat shock protein, mitochondrial OS=Mus musculus GN=Hspd1 PE=1 SV=1	P63038	60956.8	1	21	0.419	GVMLAVDAVIAELK	0.997	13.7	95.8	13.7	13.7	1.64	378469	143	156
exp1_cyt	60 kDa heat shock protein, mitochondrial OS=Mus musculus GN=Hspd1 PE=1 SV=1	P63038	60956.8	1	21	0.419	GVMLAVDAVIAELKK	0.997	12.5	75	12.5	12.5	1.63	18049.6	143	157
exp1_cyt	60 kDa heat shock protein, mitochondrial OS=Mus musculus GN=Hspd1 PE=1 SV=1	P63038	60956.8	1	21	0.419	GYISPYFINTSK	0.989	10.3	90.7	7.09	7.09	1.61	148078	222	233
exp1_cyt	60 kDa heat shock protein, mitochondrial OS=Mus musculus GN=Hspd1 PE=1 SV=1	P63038	60956.8	1	21	0.419	IGIEIIK	0.986	13.8	88.3	4.47	0.68	1.64	145918	463	469
exp1_cyt	60 kDa heat shock protein, mitochondrial OS=Mus musculus GN=Hspd1 PE=1 SV=1	P63038	60956.8	1	21	0.419	IPAMTIAK	0.997	15.1	90.7	7.89	5.56	1.65	95457.9	474	481
exp1_cyt	60 kDa heat shock protein, mitochondrial OS=Mus musculus GN=Hspd1 PE=1 SV=1	P63038	60956.8	1	21	0.419	IQEITEQLDITTSEYEK	0.997	12.7	83.7	12.7	12.7	1.63	29750.3	371	387
exp1_cyt	60 kDa heat shock protein, mitochondrial OS=Mus musculus GN=Hspd1 PE=1 SV=1	P63038	60956.8	1	21	0.419	ISSVQSIVPALEIANAHR	0.997	13.1	89.1	13.1	13.1	1.63	273201	251	268
exp1_cyt	60 kDa heat shock protein, mitochondrial OS=Mus musculus GN=Hspd1 PE=1 SV=1	P63038	60956.8	1	21	0.419	KISSVQSIVPALEIANAHR	0.971	9.51	60	9.51	9.51	1.6	60772.2	250	268
exp1_cyt	60 kDa heat shock protein, mitochondrial OS=Mus musculus GN=Hspd1 PE=1 SV=1	P63038	60956.8	1	21	0.419	KPLVIIAEDVDGEALSTLVLNR	0.997	13.8	91.3	13.8	13.8	1.64	438437	269	290
exp1_cyt	60 kDa heat shock protein, mitochondrial OS=Mus musculus GN=Hspd1 PE=1 SV=1	P63038	60956.8	1	21	0.419	LSDGVAVLK	0.985	8.48	75.6	8.48	8.48	1.59	8831.7	397	405
exp1_cyt	60 kDa heat shock protein, mitochondrial OS=Mus musculus GN=Hspd1 PE=1 SV=1	P63038	60956.8	1	21	0.419	LVQDVANNTNEEAGDGTTTATVLAR	0.997	11.7	84.9	11.7	11.7	1.62	43881.1	97	121
exp1_cyt	60 kDa heat shock protein, mitochondrial OS=Mus musculus GN=Hspd1 PE=1 SV=1	P63038	60956.8	1	21	0.419	NAGVEGSLIVEK	0.996	9.75	80.5	9.75	9.75	1.6	67273.4	482	493
exp1_cyt	60 kDa heat shock protein, mitochondrial OS=Mus musculus GN=Hspd1 PE=1 SV=1	P63038	60956.8	1	21	0.419	TLNDELEIIEGMK	0.997	11.7	88.1	11.7	11.7	1.62	104477	206	218
exp1_cyt	60 kDa heat shock protein, mitochondrial OS=Mus musculus GN=Hspd1 PE=1 SV=1	P63038	60956.8	1	21	0.419	VGEVIVTK	0.997	13.4	89.2	7.8	13.4	1.64	159661	345	352
exp1_cyt	60 kDa heat shock protein, mitochondrial OS=Mus musculus GN=Hspd1 PE=1 SV=1	P63038	60956.8	1	21	0.419	VGGTSDVEVNEK	0.997	11.5	90.2	11.5	11.5	1.62	85329.3	406	417
exp1_cyt	60 kDa heat shock protein, mitochondrial OS=Mus musculus GN=Hspd1 PE=1 SV=1	P63038	60956.8	1	21	0.419	VGLQVVAVK	0.997	15.6	83.5	15.6	15.6	1.66	90647.4	293	301
exp1_cyt	Argininosuccinate synthase OS=Mus musculus GN=Ass1 PE=1 SV=1	P16460	46585.3	0.999	1	0.0485	EFVEEFIWPAVQSSALYEDR	0.997	14.4	87.6	14.4	14.4	1.65	58562.5	67	86
exp1_cyt	Glutathione S-transferase A4 OS=Mus musculus GN=Gsta4 PE=1 SV=3	P24472	25565.2	1	3	0.153	AILSYLAAK	0.994	8.89	74.9	8.89	8.89	1.59	44101	70	78
exp1_cyt	Glutathione S-transferase A4 OS=Mus musculus GN=Gsta4 PE=1 SV=3	P24472	25565.2	1	3	0.153	EKEESYDLILSR	0.954	7.69	65.1	7.69	7.69	1.58	101388	116	127
exp1_cyt	Glutathione S-transferase A4 OS=Mus musculus GN=Gsta4 PE=1 SV=3	P24472	25565.2	1	3	0.153	YFPVFEK	0.997	12.3	71.8	12.3	12.3	1.63	130520	132	138
exp1_cyt	Glutathione S-transferase A4 OS=Mus musculus GN=Gsta4 PE=1 SV=3	P24472	25565.2	1	3	0.153	YNLYGK	0.997	10.3	68.8	10.3	10.3	1.61	191851	79	84
exp1_cyt	Glutamate--cysteine ligase catalytic subunit OS=Mus musculus GN=Gclc PE=2 SV=4	P97494	72573.1	0.998	2	0.0298	EFIANHPDYK	0.997	11	82.3	11	11	1.61	50953.7	579	588
exp1_cyt	Glutamate--cysteine ligase catalytic subunit OS=Mus musculus GN=Gclc PE=2 SV=4	P97494	72573.1	0.998	2	0.0298	VVINVPIFK	0.997	11.5	89.7	11.5	11.5	1.62	129249	201	209
exp1_cyt	Tubulin beta-2A chain OS=Mus musculus GN=Tubb2a PE=1 SV=1	Q7TMM9,Q9CWF2	49907.1	1	5	0.18	ALTVPELTQQMFDSK	0.997	12	80.3	12	12	1.62	30501	283	297
exp1_cyt	Tubulin beta-2A chain OS=Mus musculus GN=Tubb2a PE=1 SV=1	Q7TMM9,Q9CWF2	49907.1	1	5	0.18	GHYTEGAELVDSVLDVVR	0.997	16.2	96.5	16.2	16.2	1.66	93432.3	104	121
exp1_cyt	Tubulin beta-2A chain OS=Mus musculus GN=Tubb2a PE=1 SV=1	Q7TMM9,Q9CWF2	49907.1	1	5	0.18	IREEYPDR	0.997	10.9	80.1	10.9	3.96	1.61	82060.3	155	162
exp1_cyt	Tubulin beta-2A chain OS=Mus musculus GN=Tubb2a PE=1 SV=1	Q7TMM9,Q9CWF2	49907.1	1	5	0.18	LHFFMPGFAPLTSR	0.997	11.8	80.2	11.8	11.8	1.62	26753.2	263	276
exp1_cyt	Tubulin beta-2A chain OS=Mus musculus GN=Tubb2a PE=1 SV=1	Q7TMM9,Q9CWF2	49907.1	1	5	0.18	LTTPTYGDLNHLVSATMSGVTTCLR	0.991	9.26	71.2	9.26	9.26	1.59	28858.2	217	241
exp1_cyt	Cysteine sulfinic acid decarboxylase OS=Mus musculus GN=Csad PE=2 SV=1	Q9DBE0	55145.4	1	7	0.183	ADSVAWNPHK	0.997	14.1	93.5	14.1	14.1	1.64	75816.6	296	305
exp1_cyt	Cysteine sulfinic acid decarboxylase OS=Mus musculus GN=Csad PE=2 SV=1	Q9DBE0	55145.4	1	7	0.183	ALPPLALFTSK	0.982	8.05	80.7	8.05	8.05	1.58	180278	178	188
exp1_cyt	Cysteine sulfinic acid decarboxylase OS=Mus musculus GN=Csad PE=2 SV=1	Q9DBE0	55145.4	1	7	0.183	FFNQLFSGLDPHALAGR	0.997	16.1	87.5	16.1	16.1	1.66	96192.7	89	105
exp1_cyt	Cysteine sulfinic acid decarboxylase OS=Mus musculus GN=Csad PE=2 SV=1	Q9DBE0	55145.4	1	7	0.183	HLLDGIQR	0.965	7.71	72.1	7.71	7.71	1.58	65806.5	288	295
exp1_cyt	Cysteine sulfinic acid decarboxylase OS=Mus musculus GN=Csad PE=2 SV=1	Q9DBE0	55145.4	1	7	0.183	LSQVAPVLK	0.997	12.4	83.8	12.4	12.4	1.63	49803.7	434	442
exp1_cyt	Cysteine sulfinic acid decarboxylase OS=Mus musculus GN=Csad PE=2 SV=1	Q9DBE0	55145.4	1	7	0.183	TLDGDPVAVEALLQDVFGIVVDEAILK	0.992	10.9	77.4	10.9	10.9	1.61	22221.4	9	35
exp1_cyt	Cysteine sulfinic acid decarboxylase OS=Mus musculus GN=Csad PE=2 SV=1	Q9DBE0	55145.4	1	7	0.183	TVIHYSVK	0.997	11.6	85.6	11.6	11.6	1.62	43138.6	76	83
exp1_cyt	3-hydroxyisobutyrate dehydrogenase, mitochondrial OS=Mus musculus GN=Hibadh PE=2 SV=1	Q99L13	35440.6	1	2	0.0985	HGYPLILYDVFPDVCK	0.994	11.7	74.4	11.7	11.7	1.62	28207.1	60	75
exp1_cyt	3-hydroxyisobutyrate dehydrogenase, mitochondrial OS=Mus musculus GN=Hibadh PE=2 SV=1	Q99L13	35440.6	1	2	0.0985	TPVGFIGLGNMGNPMAK	0.99	8.68	80.6	8.68	8.68	1.59	77910	39	55
exp1_cyt	Glutathione S-transferase omega-1 OS=Mus musculus GN=Gsto1 PE=2 SV=2	O09131	27498.6	0.997	1	0.0375	HEVININLK	0.988	8.45	82.2	8.45	8.45	1.58	59985.6	49	57
exp1_cyt	Translationally-controlled tumor protein OS=Mus musculus GN=Tpt1 PE=1 SV=1	P63028	19462.9	0.5	1	0.0814	DLISHDELFSDIYK	0.997	15.7	90.1	15.7	15.7	1.66	66352.6	6	19
exp1_cyt	Aldehyde oxidase OS=Mus musculus GN=Aox1 PE=2 SV=2	O54754	146680	0.998	2	0.012	VGGAFGGK	0.987	8.91	59.2	8.91	8.91	1.59	16352.4	798	805
exp1_cyt	Aldehyde oxidase OS=Mus musculus GN=Aox1 PE=2 SV=2	O54754	146680	0.998	2	0.012	WEFVSAFR	0.997	9.77	64.4	9.77	9.77	1.6	23744.7	421	428
exp1_cyt	Adenosylhomocysteinase OS=Mus musculus GN=Ahcy PE=1 SV=3	P50247	47689.1	1	17	0.44	AGIPVFAWK	0.997	16	92.7	9.68	16	1.66	880726	95	103
exp1_cyt	Adenosylhomocysteinase OS=Mus musculus GN=Ahcy PE=1 SV=3	P50247	47689.1	1	17	0.44	ALDIAENEMPGLMR	0.997	17	92.2	17	17	1.67	236636	21	34
exp1_cyt	Adenosylhomocysteinase OS=Mus musculus GN=Ahcy PE=1 SV=3	P50247	47689.1	1	17	0.44	ATDVMIAGK	0.997	12.3	85.7	12.3	12.3	1.63	119488	206	214
exp1_cyt	Adenosylhomocysteinase OS=Mus musculus GN=Ahcy PE=1 SV=3	P50247	47689.1	1	17	0.44	DGPLNMILDDGGDLTNLIHTK	0.997	10.1	86.7	10.1	10.1	1.6	242149	122	142
exp1_cyt	Adenosylhomocysteinase OS=Mus musculus GN=Ahcy PE=1 SV=3	P50247	47689.1	1	17	0.44	EMYSASKPLK	0.997	10.9	66.5	10.9	4.59	1.61	178318	37	46
exp1_cyt	Adenosylhomocysteinase OS=Mus musculus GN=Ahcy PE=1 SV=3	P50247	47689.1	1	17	0.44	GETDEEYLWCIEQTLHFK	0.997	15	94.4	15	15	1.65	233433	104	121
exp1_cyt	Adenosylhomocysteinase OS=Mus musculus GN=Ahcy PE=1 SV=3	P50247	47689.1	1	17	0.44	GISEETTTGVHNLYK	0.997	14.9	94.8	14.9	14.9	1.65	1432520	152	166
exp1_cyt	Adenosylhomocysteinase OS=Mus musculus GN=Ahcy PE=1 SV=3	P50247	47689.1	1	17	0.44	IILLAEGR	0.993	14.7	89.8	4.69	9.58	1.65	120673	336	343
exp1_cyt	Adenosylhomocysteinase OS=Mus musculus GN=Ahcy PE=1 SV=3	P50247	47689.1	1	17	0.44	KALDIAENEMPGLMR	0.997	13.7	87.5	13.7	13.7	1.64	429008	20	34
exp1_cyt	Adenosylhomocysteinase OS=Mus musculus GN=Ahcy PE=1 SV=3	P50247	47689.1	1	17	0.44	KLDEAVAEAHLGK	0.997	14.6	95.8	14.6	14.6	1.65	601477	389	401
exp1_cyt	Adenosylhomocysteinase OS=Mus musculus GN=Ahcy PE=1 SV=3	P50247	47689.1	1	17	0.44	LDEAVAEAHLGK	0.997	12.5	90.9	12.5	12.5	1.63	32299.6	390	401
exp1_cyt	Adenosylhomocysteinase OS=Mus musculus GN=Ahcy PE=1 SV=3	P50247	47689.1	1	17	0.44	VADIGLAAWGR	0.997	15.5	97.7	15.5	15.5	1.66	1041680	9	19
exp1_cyt	Adenosylhomocysteinase OS=Mus musculus GN=Ahcy PE=1 SV=3	P50247	47689.1	1	17	0.44	VAVVAGYGDVGK	0.997	12.2	85.5	12.2	12.2	1.63	113874	215	226
exp1_cyt	Adenosylhomocysteinase OS=Mus musculus GN=Ahcy PE=1 SV=3	P50247	47689.1	1	17	0.44	VPAINVNDSVTK	0.997	19.8	100	11.1	19.8	1.7	645492	175	186
exp1_cyt	Adenosylhomocysteinase OS=Mus musculus GN=Ahcy PE=1 SV=3	P50247	47689.1	1	17	0.44	WLNENAVEK	0.997	16.2	84.3	11.5	16.2	1.66	132278	310	318
exp1_cyt	Adenosylhomocysteinase OS=Mus musculus GN=Ahcy PE=1 SV=3	P50247	47689.1	1	17	0.44	WSSCNIFSTQDHAAAAIAK	0.994	11.9	72.3	11.9	11.9	1.62	71530.1	76	94
exp1_cyt	Adenosylhomocysteinase OS=Mus musculus GN=Ahcy PE=1 SV=3	P50247	47689.1	1	17	0.44	YPQLLSGIR	0.992	12.5	71.6	6.88	12.5	1.63	2342510	143	151
exp1_cyt	Histidine ammonia-lyase OS=Mus musculus GN=Hal PE=1 SV=1	P35492	72258.9	1	7	0.158	AFDTDIHAVRPHR	0.98	9.47	74.9	9.47	9.47	1.6	92528	347	359
exp1_cyt	Histidine ammonia-lyase OS=Mus musculus GN=Hal PE=1 SV=1	P35492	72258.9	1	7	0.158	ALDYLAIGVHELAAISER	0.997	15.6	84.8	15.6	15.6	1.66	123475	452	469
exp1_cyt	Histidine ammonia-lyase OS=Mus musculus GN=Hal PE=1 SV=1	P35492	72258.9	1	7	0.158	FMAPDIEAAHR	0.997	13.3	91.4	13.3	13.3	1.64	49819	595	605
exp1_cyt	Histidine ammonia-lyase OS=Mus musculus GN=Hal PE=1 SV=1	P35492	72258.9	1	7	0.158	GETISGGNFHGEYPAK	0.997	10.3	71.5	10.3	10.3	1.61	13104.4	436	451
exp1_cyt	Histidine ammonia-lyase OS=Mus musculus GN=Hal PE=1 SV=1	P35492	72258.9	1	7	0.158	VWEVAAPYIEK	0.997	12.3	85.6	12.3	12.3	1.63	94698.1	612	622
exp1_cyt	Histidine ammonia-lyase OS=Mus musculus GN=Hal PE=1 SV=1	P35492	72258.9	1	7	0.158	YIALDGDSLSTEDLVNLGK	0.997	11.6	84.5	11.6	11.6	1.62	38594.8	113	131
exp1_cyt	Histidine ammonia-lyase OS=Mus musculus GN=Hal PE=1 SV=1	P35492	72258.9	1	7	0.158	YVLEAHGLKPIVLKPK	0.995	7.94	58.1	7.94	7.94	1.58	78418.8	285	300
exp1_cyt	Glutathione S-transferase theta-1 OS=Mus musculus GN=Gstt1 PE=1 SV=3	Q64471	27376.7	1	4	0.138	AIYIFAK	0.997	12.9	85.1	12.9	12.9	1.63	42094.5	16	22
exp1_cyt	Glutathione S-transferase theta-1 OS=Mus musculus GN=Gstt1 PE=1 SV=3	Q64471	27376.7	1	4	0.138	EAHEVILK	0.982	8.35	74.1	8.35	8.35	1.58	44902.6	209	216
exp1_cyt	Glutathione S-transferase theta-1 OS=Mus musculus GN=Gstt1 PE=1 SV=3	Q64471	27376.7	1	4	0.138	KGEHLSDAFAR	0.997	13.2	71.6	13.2	13.2	1.64	12258.1	37	47
exp1_cyt	Glutathione S-transferase theta-1 OS=Mus musculus GN=Gstt1 PE=1 SV=3	Q64471	27376.7	1	4	0.138	LAAWYQR	0.997	13	79.2	8.89	13	1.63	65902	191	197
exp1_cyt	Heat shock cognate 71 kDa protein OS=Mus musculus GN=Hspa8 PE=1 SV=1	P63017	70872.8	1	17	0.341	CNEIISWLDKNQTAEKEEFEHQQK	0.997	9	60.8	9	9	1.59	41568.6	574	597
exp1_cyt	Heat shock cognate 71 kDa protein OS=Mus musculus GN=Hspa8 PE=1 SV=1	P63017	70872.8	1	17	0.341	DAGTIAGLNVLR	0.997	12.2	76.3	12.2	12.2	1.63	214740	160	171
exp1_cyt	Heat shock cognate 71 kDa protein OS=Mus musculus GN=Hspa8 PE=1 SV=1	P63017	70872.8	1	17	0.341	EIAEAYLGK	0.987	8.31	82.1	8.31	8.31	1.58	34228.3	129	137
exp1_cyt	Heat shock cognate 71 kDa protein OS=Mus musculus GN=Hspa8 PE=1 SV=1	P63017	70872.8	1	17	0.341	FEELNADLFR	0.997	15.1	86.7	15.1	10.9	1.65	75816.5	302	311
exp1_cyt	Heat shock cognate 71 kDa protein OS=Mus musculus GN=Hspa8 PE=1 SV=1	P63017	70872.8	1	17	0.341	GPAVGIDLGTTYSCVGVFQHGK	0.995	11.8	75.6	11.8	11.8	1.62	78866.4	4	25
exp1_cyt	Heat shock cognate 71 kDa protein OS=Mus musculus GN=Hspa8 PE=1 SV=1	P63017	70872.8	1	17	0.341	GTLDPVEK	0.99	13.1	89.5	5.22	5.58	1.63	220845	312	319
exp1_cyt	Heat shock cognate 71 kDa protein OS=Mus musculus GN=Hspa8 PE=1 SV=1	P63017	70872.8	1	17	0.341	IINEPTAAAIAYGLDKK	0.983	10	68.5	10	10	1.6	55969.9	172	188
exp1_cyt	Heat shock cognate 71 kDa protein OS=Mus musculus GN=Hspa8 PE=1 SV=1	P63017	70872.8	1	17	0.341	LSKEDIER	0.963	8.26	58.3	8.26	8.26	1.58	32177	510	517
exp1_cyt	Heat shock cognate 71 kDa protein OS=Mus musculus GN=Hspa8 PE=1 SV=1	P63017	70872.8	1	17	0.341	MVNHFIAEFK	0.997	14	88	14	14	1.64	186942	237	246
exp1_cyt	Heat shock cognate 71 kDa protein OS=Mus musculus GN=Hspa8 PE=1 SV=1	P63017	70872.8	1	17	0.341	MVQEAEK	0.997	13.3	85.6	9.59	13.3	1.64	320498	518	524
exp1_cyt	Heat shock cognate 71 kDa protein OS=Mus musculus GN=Hspa8 PE=1 SV=1	P63017	70872.8	1	17	0.341	RFDDAVVQSDMK	0.997	12	87.5	12	12	1.62	70749.2	77	88
exp1_cyt	Heat shock cognate 71 kDa protein OS=Mus musculus GN=Hspa8 PE=1 SV=1	P63017	70872.8	1	17	0.341	SFYPEEVSSMVLTK	0.997	11.3	89.1	11.3	7.36	1.62	85746.1	113	126
exp1_cyt	Heat shock cognate 71 kDa protein OS=Mus musculus GN=Hspa8 PE=1 SV=1	P63017	70872.8	1	17	0.341	SINPDEAVAYGAAVQAAILSGDK	0.997	14.5	96.5	14.5	14.5	1.65	41791.6	362	384
exp1_cyt	Heat shock cognate 71 kDa protein OS=Mus musculus GN=Hspa8 PE=1 SV=1	P63017	70872.8	1	17	0.341	SQIHDIVLVGGSTR	0.997	15.6	87.1	15.6	15.6	1.66	232511	329	342
exp1_cyt	Heat shock cognate 71 kDa protein OS=Mus musculus GN=Hspa8 PE=1 SV=1	P63017	70872.8	1	17	0.341	STAGDTHLGGEDFDNR	0.997	10.4	77.7	10.4	10.4	1.61	124424	221	236
exp1_cyt	Heat shock cognate 71 kDa protein OS=Mus musculus GN=Hspa8 PE=1 SV=1	P63017	70872.8	1	17	0.341	VCNPIITK	0.997	11.6	82.5	11.6	11.6	1.62	32241.7	602	609
exp1_cyt	Heat shock cognate 71 kDa protein OS=Mus musculus GN=Hspa8 PE=1 SV=1	P63017	70872.8	1	17	0.341	VQVEYK	0.994	13.2	85.9	5.94	4.91	1.64	154900	103	108
exp1_cyt	Carbonyl reductase [NADPH] 1 OS=Mus musculus GN=Cbr1 PE=1 SV=3	P48758	30641.4	0.999	1	0.0397	KFSGDVVLAAR	0.982	11.5	83.9	6.14	4.77	1.62	77438.1	28	38
exp1_cyt	Acetyl-CoA acetyltransferase, mitochondrial OS=Mus musculus GN=Acat1 PE=1 SV=1	Q8QZT1	44816.4	1	7	0.259	FASEITPITISVK	0.997	10.6	79.5	10.6	10.6	1.61	231853	228	240
exp1_cyt	Acetyl-CoA acetyltransferase, mitochondrial OS=Mus musculus GN=Acat1 PE=1 SV=1	Q8QZT1	44816.4	1	7	0.259	GATPYGGVK	0.996	12.6	82.6	6.87	8.44	1.63	68456.1	163	171
exp1_cyt	Acetyl-CoA acetyltransferase, mitochondrial OS=Mus musculus GN=Acat1 PE=1 SV=1	Q8QZT1	44816.4	1	7	0.259	GKPDVVVKEDEEYKR	0.974	9.72	59	9.72	9.72	1.6	77348.9	241	255
exp1_cyt	Acetyl-CoA acetyltransferase, mitochondrial OS=Mus musculus GN=Acat1 PE=1 SV=1	Q8QZT1	44816.4	1	7	0.259	IAAFADAAVDPIDFPLAPAYAVPK	0.997	11.8	89.9	11.8	11.8	1.62	96829	309	332
exp1_cyt	Acetyl-CoA acetyltransferase, mitochondrial OS=Mus musculus GN=Acat1 PE=1 SV=1	Q8QZT1	44816.4	1	7	0.259	LGTAAIQGAIEK	0.957	11.1	78.8	5.23	6.86	1.61	39159.3	64	75
exp1_cyt	Acetyl-CoA acetyltransferase, mitochondrial OS=Mus musculus GN=Acat1 PE=1 SV=1	Q8QZT1	44816.4	1	7	0.259	TPIGSFLGSLASQPATK	0.997	12	94.1	12	12	1.62	808191	47	63
exp1_cyt	Acetyl-CoA acetyltransferase, mitochondrial OS=Mus musculus GN=Acat1 PE=1 SV=1	Q8QZT1	44816.4	1	7	0.259	VNIHGGAVSLGHPIGMSGAR	0.986	9.75	81.2	9.75	9.75	1.6	74603.3	371	390
exp1_cyt	Electron transfer flavoprotein subunit beta OS=Mus musculus GN=Etfb PE=1 SV=3	Q9DCW4	27623.2	1	11	0.427	AGDLGVDLTSK	0.997	11.8	89	11.8	11.8	1.62	68719	211	221
exp1_cyt	Electron transfer flavoprotein subunit beta OS=Mus musculus GN=Etfb PE=1 SV=3	Q9DCW4	27623.2	1	11	0.427	EIDGGLETLR	0.977	12.2	85.6	4.8	5.68	1.63	147453	165	174
exp1_cyt	Electron transfer flavoprotein subunit beta OS=Mus musculus GN=Etfb PE=1 SV=3	Q9DCW4	27623.2	1	11	0.427	EKVDLLFLGK	0.997	11.2	82.6	11.2	11.2	1.62	47425.9	115	124
exp1_cyt	Electron transfer flavoprotein subunit beta OS=Mus musculus GN=Etfb PE=1 SV=3	Q9DCW4	27623.2	1	11	0.427	GIHVEIPGAQAESLGPLQVAR	0.997	17.4	93.9	17.4	17.4	1.68	183385	86	106
exp1_cyt	Electron transfer flavoprotein subunit beta OS=Mus musculus GN=Etfb PE=1 SV=3	Q9DCW4	27623.2	1	11	0.427	HSMNPFCEIAVEEAVR	0.997	13.8	84.4	13.8	13.8	1.64	77821.1	36	51
exp1_cyt	Electron transfer flavoprotein subunit beta OS=Mus musculus GN=Etfb PE=1 SV=3	Q9DCW4	27623.2	1	11	0.427	LKLPAVVTADLR	0.997	11.9	81.5	11.9	11.9	1.62	1093730	175	186
exp1_cyt	Electron transfer flavoprotein subunit beta OS=Mus musculus GN=Etfb PE=1 SV=3	Q9DCW4	27623.2	1	11	0.427	LPAVVTADLR	0.997	9.97	68.1	9.97	4.49	1.6	13012.4	177	186
exp1_cyt	Electron transfer flavoprotein subunit beta OS=Mus musculus GN=Etfb PE=1 SV=3	Q9DCW4	27623.2	1	11	0.427	VDLLFLGK	0.997	15.4	85.9	15.4	15.4	1.66	342744	117	124
exp1_cyt	Electron transfer flavoprotein subunit beta OS=Mus musculus GN=Etfb PE=1 SV=3	Q9DCW4	27623.2	1	11	0.427	VETTEDLVAK	0.997	15.5	86.1	15.5	15.5	1.66	153251	239	248
exp1_cyt	Electron transfer flavoprotein subunit beta OS=Mus musculus GN=Etfb PE=1 SV=3	Q9DCW4	27623.2	1	11	0.427	VIDFAVK	0.997	12.8	75	12.8	12.8	1.63	55892.9	13	19
exp1_cyt	Electron transfer flavoprotein subunit beta OS=Mus musculus GN=Etfb PE=1 SV=3	Q9DCW4	27623.2	1	11	0.427	VSVISVEEPPQR	0.997	17.6	94.9	17.6	17.6	1.68	296188	222	233
exp1_cyt	Trans-1,2-dihydrobenzene-1,2-diol dehydrogenase OS=Mus musculus GN=Dhdh PE=2 SV=1	Q9DBB8	36300.7	1	3	0.141	AEEFAQK	0.949	7.42	66.9	7.42	7.42	1.57	15012.9	42	48
exp1_cyt	Trans-1,2-dihydrobenzene-1,2-diol dehydrogenase OS=Mus musculus GN=Dhdh PE=2 SV=1	Q9DBB8	36300.7	1	3	0.141	AEFGFDLSHIPR	0.997	15.7	92.2	15.7	15.7	1.66	52778	152	163
exp1_cyt	Trans-1,2-dihydrobenzene-1,2-diol dehydrogenase OS=Mus musculus GN=Dhdh PE=2 SV=1	Q9DBB8	36300.7	1	3	0.141	DPNVEVAYIATQHPQHKPAVLLCLAAGK	0.995	13.1	88	13.1	13.1	1.63	67337.8	64	91
exp1_cyt	Alpha-aminoadipic semialdehyde synthase, mitochondrial OS=Mus musculus GN=Aass PE=2 SV=1	Q99K67	102978	1	2	0.0281	EIYGPILER	0.982	11.4	82.6	5.75	4.75	1.62	39229.1	902	910
exp1_cyt	Alpha-aminoadipic semialdehyde synthase, mitochondrial OS=Mus musculus GN=Aass PE=2 SV=1	Q99K67	102978	1	2	0.0281	SIGPLTFVFTGTGNVSK	0.997	13.8	90.8	13.8	13.8	1.64	71009.5	213	229
exp1_cyt	Probable imidazolonepropionase OS=Mus musculus GN=Amdhd1 PE=2 SV=1	Q9DBA8	46488.8	0.993	1	0.0376	MGLQINFHGDELHPMK	0.988	10.2	77.7	10.2	10.2	1.6	53444.5	253	268
exp1_cyt	Sorbitol dehydrogenase OS=Mus musculus GN=Sord PE=1 SV=3	Q64442	38248.8	1	14	0.457	AMGAAQVVVTDLSASR	0.997	15.3	85.4	15.3	9.62	1.66	65746.2	194	209
exp1_cyt	Sorbitol dehydrogenase OS=Mus musculus GN=Sord PE=1 SV=3	Q64442	38248.8	1	14	0.457	AVEAFETAK	0.997	17.1	91.6	17.1	17.1	1.67	489271	331	339
exp1_cyt	Sorbitol dehydrogenase OS=Mus musculus GN=Sord PE=1 SV=3	Q64442	38248.8	1	14	0.457	ETPQEIASK	0.997	16.9	93.5	16.9	16.9	1.67	835726	227	235
exp1_cyt	Sorbitol dehydrogenase OS=Mus musculus GN=Sord PE=1 SV=3	Q64442	38248.8	1	14	0.457	EVDEYCK	0.997	11.6	80.4	11.6	11.6	1.62	292358	101	107
exp1_cyt	Sorbitol dehydrogenase OS=Mus musculus GN=Sord PE=1 SV=3	Q64442	38248.8	1	14	0.457	EVGADFTIQVGK	0.989	9.14	67.2	9.14	9.14	1.59	52132.7	215	226
exp1_cyt	Sorbitol dehydrogenase OS=Mus musculus GN=Sord PE=1 SV=3	Q64442	38248.8	1	14	0.457	GENLSLVVHGPGDIR	0.997	15	91.9	15	15	1.65	220394	7	21
exp1_cyt	Sorbitol dehydrogenase OS=Mus musculus GN=Sord PE=1 SV=3	Q64442	38248.8	1	14	0.457	HNADFCYK	0.992	9.57	66.6	9.57	9.57	1.6	236171	135	142
exp1_cyt	Sorbitol dehydrogenase OS=Mus musculus GN=Sord PE=1 SV=3	Q64442	38248.8	1	14	0.457	IGDFVVK	0.997	13.8	78.9	13.8	13.8	1.64	584005	57	63
exp1_cyt	Sorbitol dehydrogenase OS=Mus musculus GN=Sord PE=1 SV=3	Q64442	38248.8	1	14	0.457	KPMVLGHEAAGTVTK	0.997	13.2	88.9	13.2	13.2	1.64	2983180	64	78
exp1_cyt	Sorbitol dehydrogenase OS=Mus musculus GN=Sord PE=1 SV=3	Q64442	38248.8	1	14	0.457	LENYPIPELGPNDVLLK	0.997	13.7	91.6	13.7	13.7	1.64	267013	22	38
exp1_cyt	Sorbitol dehydrogenase OS=Mus musculus GN=Sord PE=1 SV=3	Q64442	38248.8	1	14	0.457	VAIEPGVPR	0.997	15.2	90	9.01	8.37	1.66	612323	92	100
exp1_cyt	Sorbitol dehydrogenase OS=Mus musculus GN=Sord PE=1 SV=3	Q64442	38248.8	1	14	0.457	VGELVK	0.967	11.9	82.9	4.68	4.68	1.62	86114.4	79	84
exp1_cyt	Sorbitol dehydrogenase OS=Mus musculus GN=Sord PE=1 SV=3	Q64442	38248.8	1	14	0.457	VLVCGAGPVGMVTLLVAK	0.992	9.14	76.5	9.14	9.14	1.59	72394.5	176	193
exp1_cyt	Sorbitol dehydrogenase OS=Mus musculus GN=Sord PE=1 SV=3	Q64442	38248.8	1	14	0.457	YCNTWPMAISMLASK	0.997	14.4	89.2	14.4	14.4	1.65	89613.4	300	314
exp1_cyt	Alanine aminotransferase 1 OS=Mus musculus GN=Gpt PE=2 SV=3	Q8QZR5	55142.7	1	4	0.103	ALELEQELR	0.972	15.6	90	2.59	4.54	1.66	102827	45	53
exp1_cyt	Alanine aminotransferase 1 OS=Mus musculus GN=Gpt PE=2 SV=3	Q8QZR5	55142.7	1	4	0.103	AWALDIAELR	0.997	16.4	94.4	8.9	10.5	1.67	119353	213	222
exp1_cyt	Alanine aminotransferase 1 OS=Mus musculus GN=Gpt PE=2 SV=3	Q8QZR5	55142.7	1	4	0.103	CNPVQGAMYSFPQIQLPLK	0.997	11.9	78.4	11.9	11.9	1.62	76632.3	405	423
exp1_cyt	Alanine aminotransferase 1 OS=Mus musculus GN=Gpt PE=2 SV=3	Q8QZR5	55142.7	1	4	0.103	LTEQVFNEAPGIR	0.997	15	83.7	15	10.9	1.65	30778.4	392	404
exp1_cyt	Bile salt sulfotransferase 1 OS=Mus musculus GN=Sult2a1 PE=2 SV=1	P52843	33215.2	0.5	1	0.0456	NHFTVAQAEAFDK	0.993	9.26	76.8	9.26	9.26	1.59	36828.7	256	268
exp1_cyt	10 kDa heat shock protein, mitochondrial OS=Mus musculus GN=Hspe1 PE=1 SV=2	Q64433	10962.8	1	6	0.529	DSDILGK	0.997	9.78	75.1	9.78	9.78	1.6	206182	93	99
exp1_cyt	10 kDa heat shock protein, mitochondrial OS=Mus musculus GN=Hspe1 PE=1 SV=2	Q64433	10962.8	1	6	0.529	FLPLFDR	0.995	9.1	72.6	9.1	9.1	1.59	385634	9	15
exp1_cyt	10 kDa heat shock protein, mitochondrial OS=Mus musculus GN=Hspe1 PE=1 SV=2	Q64433	10962.8	1	6	0.529	SAAETVTK	0.997	15.3	89.5	15.3	9.55	1.66	188827	21	28
exp1_cyt	10 kDa heat shock protein, mitochondrial OS=Mus musculus GN=Hspe1 PE=1 SV=2	Q64433	10962.8	1	6	0.529	SGEIEPVSVK	0.997	17.1	92.3	17.1	12.1	1.67	318405	57	66
exp1_cyt	10 kDa heat shock protein, mitochondrial OS=Mus musculus GN=Hspe1 PE=1 SV=2	Q64433	10962.8	1	6	0.529	VLLPEYGGTK	0.997	16.5	88.1	16.5	16.5	1.67	156727	71	80
exp1_cyt	10 kDa heat shock protein, mitochondrial OS=Mus musculus GN=Hspe1 PE=1 SV=2	Q64433	10962.8	1	6	0.529	VVLDDKDYFLFR	0.987	8.95	68.1	8.95	8.95	1.59	232038	81	92
exp1_cyt	L-lactate dehydrogenase A chain OS=Mus musculus GN=Ldha PE=1 SV=3	P06151	36498.9	1	14	0.458	DQLIVNLLK	0.997	10.2	86.1	10.2	10.2	1.6	142724	6	14
exp1_cyt	L-lactate dehydrogenase A chain OS=Mus musculus GN=Ldha PE=1 SV=3	P06151	36498.9	1	14	0.458	DQLIVNLLKEEQAPQNK	0.957	11.2	85	6	11.2	1.61	56588.1	6	22
exp1_cyt	L-lactate dehydrogenase A chain OS=Mus musculus GN=Ldha PE=1 SV=3	P06151	36498.9	1	14	0.458	FIIPNIVK	0.995	11.6	87.8	6.73	11.6	1.62	263985	119	126
exp1_cyt	L-lactate dehydrogenase A chain OS=Mus musculus GN=Ldha PE=1 SV=3	P06151	36498.9	1	14	0.458	GEMMDLQHGSLFLK	0.997	16.4	95.7	16.4	16.4	1.67	79685.7	60	73
exp1_cyt	L-lactate dehydrogenase A chain OS=Mus musculus GN=Ldha PE=1 SV=3	P06151	36498.9	1	14	0.458	IVSSKDYCVTANSKLVIITAGAR	0.995	7.37	63.4	7.37	3.57	1.57	80131.7	77	99
exp1_cyt	L-lactate dehydrogenase A chain OS=Mus musculus GN=Ldha PE=1 SV=3	P06151	36498.9	1	14	0.458	LKGEMMDLQHGSLFLK	0.995	11.3	87.5	11.3	11.3	1.62	135708	58	73
exp1_cyt	L-lactate dehydrogenase A chain OS=Mus musculus GN=Ldha PE=1 SV=3	P06151	36498.9	1	14	0.458	LLIVSNPVDILTYVAWK	0.997	11.3	89.3	11.3	11.3	1.62	94040.8	133	149
exp1_cyt	L-lactate dehydrogenase A chain OS=Mus musculus GN=Ldha PE=1 SV=3	P06151	36498.9	1	14	0.458	NVNIFK	0.992	8.95	68.8	8.95	8.95	1.59	150387	113	118
exp1_cyt	L-lactate dehydrogenase A chain OS=Mus musculus GN=Ldha PE=1 SV=3	P06151	36498.9	1	14	0.458	QVVDSAYEVIK	0.997	11.7	90.4	11.7	11.7	1.62	114603	233	243
exp1_cyt	L-lactate dehydrogenase A chain OS=Mus musculus GN=Ldha PE=1 SV=3	P06151	36498.9	1	14	0.458	SADTLWGIQK	0.997	13.4	90.7	13.4	13.4	1.64	211680	319	328
exp1_cyt	L-lactate dehydrogenase A chain OS=Mus musculus GN=Ldha PE=1 SV=3	P06151	36498.9	1	14	0.458	SLNPELGTDADKEQWK	0.997	14.4	81.7	14.4	14.4	1.65	238934	213	228
exp1_cyt	L-lactate dehydrogenase A chain OS=Mus musculus GN=Ldha PE=1 SV=3	P06151	36498.9	1	14	0.458	VIGSGCNLDSAR	0.996	9.1	76	9.1	9.1	1.59	186602	158	169
exp1_cyt	L-lactate dehydrogenase A chain OS=Mus musculus GN=Ldha PE=1 SV=3	P06151	36498.9	1	14	0.458	VTLTPEEEAR	0.997	16.7	93	16.7	16.7	1.67	435103	306	315
exp1_cyt	L-lactate dehydrogenase A chain OS=Mus musculus GN=Ldha PE=1 SV=3	P06151	36498.9	1	14	0.458	YLMGER	0.951	7.74	60.4	7.74	7.74	1.58	27722.8	172	177
exp1_cyt	Sulfotransferase 1A1 OS=Mus musculus GN=Sult1a1 PE=2 SV=1	P52840	33975.6	1	2	0.124	IPFLEFSCPGVPPGLETLK	0.997	19	96.2	19	19	1.69	94402.7	75	93
exp1_cyt	Sulfotransferase 1A1 OS=Mus musculus GN=Sult1a1 PE=2 SV=1	P52840	33975.6	1	2	0.124	SLPEETVDLIVHHTSFK	0.997	12.7	81.6	12.7	12.7	1.63	73932.2	210	226
exp1_cyt	Alpha-enolase OS=Mus musculus GN=Eno1 PE=1 SV=3	P17182	47141.7	1	17	0.491	AAVPSGASTGIYEALELR	0.997	17.9	97.3	17.9	12.4	1.68	501927	33	50
exp1_cyt	Alpha-enolase OS=Mus musculus GN=Eno1 PE=1 SV=3	P17182	47141.7	1	17	0.491	DATNVGDEGGFAPNILENK	0.997	12.9	87.7	12.9	12.9	1.63	229185	203	221
exp1_cyt	Alpha-enolase OS=Mus musculus GN=Eno1 PE=1 SV=3	P17182	47141.7	1	17	0.491	EALELLK	0.997	14.1	86.5	6.17	2.96	1.64	213636	222	228
exp1_cyt	Alpha-enolase OS=Mus musculus GN=Eno1 PE=1 SV=3	P17182	47141.7	1	17	0.491	FTASAGIQVVGDDLTVTNPK	0.996	9.52	82	9.52	9.52	1.6	64366.7	307	326
exp1_cyt	Alpha-enolase OS=Mus musculus GN=Eno1 PE=1 SV=3	P17182	47141.7	1	17	0.491	GNPTVEVDLYTAK	0.997	12.5	86.3	12.5	12.5	1.63	51284.8	16	28
exp1_cyt	Alpha-enolase OS=Mus musculus GN=Eno1 PE=1 SV=3	P17182	47141.7	1	17	0.491	GVPLYR	0.981	12.2	88.1	4.93	4.92	1.63	94940.1	127	132
exp1_cyt	Alpha-enolase OS=Mus musculus GN=Eno1 PE=1 SV=3	P17182	47141.7	1	17	0.491	GVSQAVEHINK	0.997	12.9	88.2	12.9	12.9	1.63	972331	61	71
exp1_cyt	Alpha-enolase OS=Mus musculus GN=Eno1 PE=1 SV=3	P17182	47141.7	1	17	0.491	IEEELGSK	0.997	15.5	89.9	6.17	2.03	1.66	244981	413	420
exp1_cyt	Alpha-enolase OS=Mus musculus GN=Eno1 PE=1 SV=3	P17182	47141.7	1	17	0.491	IGAEVYHNLK	0.997	13.7	92.3	13.7	13.7	1.64	1133580	184	193
exp1_cyt	Alpha-enolase OS=Mus musculus GN=Eno1 PE=1 SV=3	P17182	47141.7	1	17	0.491	KVNVVEQEK	0.997	12.3	81.9	12.3	12.3	1.63	300223	81	89
exp1_cyt	Alpha-enolase OS=Mus musculus GN=Eno1 PE=1 SV=3	P17182	47141.7	1	17	0.491	LAMQEFMILPVGASSFR	0.997	14.8	85.9	14.8	14.8	1.65	435189	163	179
exp1_cyt	Alpha-enolase OS=Mus musculus GN=Eno1 PE=1 SV=3	P17182	47141.7	1	17	0.491	SFVQNYPVVSIEDPFDQDDWGAWQK	0.997	11.5	80.2	11.5	11.5	1.62	241848	282	306
exp1_cyt	Alpha-enolase OS=Mus musculus GN=Eno1 PE=1 SV=3	P17182	47141.7	1	17	0.491	SGETEDTFIADLVVGLCTGQIK	0.985	9.05	61.9	9.05	9.05	1.59	103869	373	394
exp1_cyt	Alpha-enolase OS=Mus musculus GN=Eno1 PE=1 SV=3	P17182	47141.7	1	17	0.491	SPDDPSR	0.997	12.4	86.9	7.18	6.33	1.63	50197.2	263	269
exp1_cyt	Alpha-enolase OS=Mus musculus GN=Eno1 PE=1 SV=3	P17182	47141.7	1	17	0.491	TIAPALVSK	0.997	14.1	88.5	14.1	14.1	1.64	126760	72	80
exp1_cyt	Alpha-enolase OS=Mus musculus GN=Eno1 PE=1 SV=3	P17182	47141.7	1	17	0.491	VNVVEQEK	0.997	14	90.2	14	14	1.64	60014	82	89
exp1_cyt	Alpha-enolase OS=Mus musculus GN=Eno1 PE=1 SV=3	P17182	47141.7	1	17	0.491	YITPDQLADLYK	0.997	13.4	91.5	13.4	13.4	1.64	299717	270	281
exp1_cyt	Peroxiredoxin-6 OS=Mus musculus GN=Prdx6 PE=1 SV=3	O08709	24871.7	1	13	0.527	DFTPVCTTELGR	0.997	13.8	78.9	13.8	13.8	1.64	145195	42	53
exp1_cyt	Peroxiredoxin-6 OS=Mus musculus GN=Prdx6 PE=1 SV=3	O08709	24871.7	1	13	0.527	DLAILLGMLDPVEK	0.997	12	88.5	12	8.95	1.62	463950	109	122
exp1_cyt	Peroxiredoxin-6 OS=Mus musculus GN=Prdx6 PE=1 SV=3	O08709	24871.7	1	13	0.527	ELPSGK	0.988	13.8	87.8	4.7	13.8	1.64	305772	210	215
exp1_cyt	Peroxiredoxin-6 OS=Mus musculus GN=Prdx6 PE=1 SV=3	O08709	24871.7	1	13	0.527	GESVMVVPTLSEEEAK	0.979	8.41	69	8.41	4.18	1.58	16956	184	199
exp1_cyt	Peroxiredoxin-6 OS=Mus musculus GN=Prdx6 PE=1 SV=3	O08709	24871.7	1	13	0.527	GVFTK	0.997	10.2	77.5	10.2	10.2	1.6	194923	205	209
exp1_cyt	Peroxiredoxin-6 OS=Mus musculus GN=Prdx6 PE=1 SV=3	O08709	24871.7	1	13	0.527	KGESVMVVPTLSEEEAK	0.997	14	96.6	14	14	1.64	165547	183	199
exp1_cyt	Peroxiredoxin-6 OS=Mus musculus GN=Prdx6 PE=1 SV=3	O08709	24871.7	1	13	0.527	LAPEFAK	0.987	15.4	81.9	4.22	6.98	1.66	335152	57	63
exp1_cyt	Peroxiredoxin-6 OS=Mus musculus GN=Prdx6 PE=1 SV=3	O08709	24871.7	1	13	0.527	LPFPIIDDK	0.997	15.9	91.3	15.9	15.9	1.66	484517	98	106
exp1_cyt	Peroxiredoxin-6 OS=Mus musculus GN=Prdx6 PE=1 SV=3	O08709	24871.7	1	13	0.527	LSILYPATTGR	0.997	14.8	94.3	6.51	14.8	1.65	920073	145	155
exp1_cyt	Peroxiredoxin-6 OS=Mus musculus GN=Prdx6 PE=1 SV=3	O08709	24871.7	1	13	0.527	NFDEILR	0.951	10.1	71.2	5.84	10.1	1.6	73242.8	156	162
exp1_cyt	Peroxiredoxin-6 OS=Mus musculus GN=Prdx6 PE=1 SV=3	O08709	24871.7	1	13	0.527	VVDSLQLTGTKPVATPVDWK	0.997	10.3	72.9	10.3	10.3	1.61	960465	163	182
exp1_cyt	Peroxiredoxin-6 OS=Mus musculus GN=Prdx6 PE=1 SV=3	O08709	24871.7	1	13	0.527	VVFIFGPDK	0.997	18.9	93.8	18.9	8.86	1.69	322880	133	141
exp1_cyt	Peroxiredoxin-6 OS=Mus musculus GN=Prdx6 PE=1 SV=3	O08709	24871.7	1	13	0.527	VVFIFGPDKK	0.997	13	69.7	13	13	1.63	147409	133	142
exp1_cyt	Indolethylamine N-methyltransferase OS=Mus musculus GN=Inmt PE=2 SV=1	P40936	29459.7	1	5	0.227	AIQDAGCQVLK	0.997	10.1	73.4	10.1	10.1	1.6	26985.3	225	235
exp1_cyt	Indolethylamine N-methyltransferase OS=Mus musculus GN=Inmt PE=2 SV=1	P40936	29459.7	1	5	0.227	DYLTTYYSFHSGPVAEQEIVK	0.997	12.9	92.1	12.9	12.9	1.63	365195	20	40
exp1_cyt	Indolethylamine N-methyltransferase OS=Mus musculus GN=Inmt PE=2 SV=1	P40936	29459.7	1	5	0.227	FQHYMVGPK	0.993	9.26	74.9	9.26	9.26	1.59	82781.2	202	210
exp1_cyt	Indolethylamine N-methyltransferase OS=Mus musculus GN=Inmt PE=2 SV=1	P40936	29459.7	1	5	0.227	KFSGVYLEK	0.997	11.4	86	11.4	11.4	1.62	196102	211	219
exp1_cyt	Indolethylamine N-methyltransferase OS=Mus musculus GN=Inmt PE=2 SV=1	P40936	29459.7	1	5	0.227	VYIGGEDYEK	0.997	15.1	81.9	15.1	15.1	1.65	172858	5	14
exp1_cyt	78 kDa glucose-regulated protein OS=Mus musculus GN=Hspa5 PE=1 SV=3	P20029	72423.6	1	7	0.119	IINEPTAAAIAYGLDK	0.997	13.3	87.7	13.3	13.3	1.64	174101	199	214
exp1_cyt	78 kDa glucose-regulated protein OS=Mus musculus GN=Hspa5 PE=1 SV=3	P20029	72423.6	1	7	0.119	KSDIDEIVLVGGSTR	0.986	8.97	66	8.97	8.97	1.59	70934.9	354	368
exp1_cyt	78 kDa glucose-regulated protein OS=Mus musculus GN=Hspa5 PE=1 SV=3	P20029	72423.6	1	7	0.119	LIGDAAK	0.988	13.5	85.6	5.02	5.29	1.64	139057	76	82
exp1_cyt	78 kDa glucose-regulated protein OS=Mus musculus GN=Hspa5 PE=1 SV=3	P20029	72423.6	1	7	0.119	LTPEEIER	0.967	7.83	66.2	7.83	7.83	1.58	24600.3	534	541
exp1_cyt	78 kDa glucose-regulated protein OS=Mus musculus GN=Hspa5 PE=1 SV=3	P20029	72423.6	1	7	0.119	TFAPEEISAMVLTK	0.997	9.96	84.2	9.96	9.96	1.6	62924.5	140	153
exp1_cyt	78 kDa glucose-regulated protein OS=Mus musculus GN=Hspa5 PE=1 SV=3	P20029	72423.6	1	7	0.119	VEIIANDQGNR	0.997	14.8	90.7	14.8	14.8	1.65	54109.6	51	61
exp1_cyt	78 kDa glucose-regulated protein OS=Mus musculus GN=Hspa5 PE=1 SV=3	P20029	72423.6	1	7	0.119	VMEHFIK	0.975	8.05	72.7	8.05	8.05	1.58	53791.5	263	269
exp1_cyt	Malate dehydrogenase, cytoplasmic OS=Mus musculus GN=Mdh1 PE=1 SV=3	P14152	36512.1	1	13	0.404	AIADHIR	0.997	11.2	74	11.2	2.41	1.61	2162320	249	255
exp1_cyt	Malate dehydrogenase, cytoplasmic OS=Mus musculus GN=Mdh1 PE=1 SV=3	P14152	36512.1	1	13	0.404	DLDVAVLVGSMPR	0.997	17.8	89.9	11.1	17.8	1.68	254314	80	92
exp1_cyt	Malate dehydrogenase, cytoplasmic OS=Mus musculus GN=Mdh1 PE=1 SV=3	P14152	36512.1	1	13	0.404	ENFSCLTR	0.965	7.6	70.3	7.6	7.6	1.58	37421.1	150	157
exp1_cyt	Malate dehydrogenase, cytoplasmic OS=Mus musculus GN=Mdh1 PE=1 SV=3	P14152	36512.1	1	13	0.404	ETAFEFLSSA	0.997	10.6	87.5	10.6	10.6	1.61	95617.7	325	334
exp1_cyt	Malate dehydrogenase, cytoplasmic OS=Mus musculus GN=Mdh1 PE=1 SV=3	P14152	36512.1	1	13	0.404	EVGVYEALK	0.997	11.7	87.9	11.7	11.7	1.62	146732	206	214
exp1_cyt	Malate dehydrogenase, cytoplasmic OS=Mus musculus GN=Mdh1 PE=1 SV=3	P14152	36512.1	1	13	0.404	EVGVYEALKDDSWLK	0.997	13.7	81.8	13.7	13.7	1.64	248386	206	220
exp1_cyt	Malate dehydrogenase, cytoplasmic OS=Mus musculus GN=Mdh1 PE=1 SV=3	P14152	36512.1	1	13	0.404	FVEGLPINDFSR	0.997	15.6	91.7	15.6	15.6	1.66	175644	299	310
exp1_cyt	Malate dehydrogenase, cytoplasmic OS=Mus musculus GN=Mdh1 PE=1 SV=3	P14152	36512.1	1	13	0.404	GEFITTVQQR	0.997	16.4	87.8	16.4	16.4	1.67	581890	221	230
exp1_cyt	Malate dehydrogenase, cytoplasmic OS=Mus musculus GN=Mdh1 PE=1 SV=3	P14152	36512.1	1	13	0.404	LGVTADDVK	0.997	15.1	86.5	5.65	15.1	1.65	479553	171	179
exp1_cyt	Malate dehydrogenase, cytoplasmic OS=Mus musculus GN=Mdh1 PE=1 SV=3	P14152	36512.1	1	13	0.404	MDLTAK	0.997	10.5	77	10.5	5	1.61	62811.1	313	318
exp1_cyt	Malate dehydrogenase, cytoplasmic OS=Mus musculus GN=Mdh1 PE=1 SV=3	P14152	36512.1	1	13	0.404	NVIIWGNHSSTQYPDVNHAK	0.997	13.3	83	13.3	13.3	1.64	140559	180	199
exp1_cyt	Malate dehydrogenase, cytoplasmic OS=Mus musculus GN=Mdh1 PE=1 SV=3	P14152	36512.1	1	13	0.404	SQGTALEK	0.997	11.5	70.4	11.5	11.5	1.62	100217	111	118
exp1_cyt	Malate dehydrogenase, cytoplasmic OS=Mus musculus GN=Mdh1 PE=1 SV=3	P14152	36512.1	1	13	0.404	VIVVGNPANTNCLTASK	0.997	12.2	90.9	12.2	12.2	1.63	255913	126	142
exp1_cyt	Eukaryotic initiation factor 4A-I OS=Mus musculus GN=Eif4a1 PE=2 SV=1	P60843	46155.3	0.998	2	0.0517	ENYIHR	0.955	7.75	64.7	7.75	7.75	1.58	35742.1	354	359
exp1_cyt	Eukaryotic initiation factor 4A-I OS=Mus musculus GN=Eif4a1 PE=2 SV=1	P60843	46155.3	0.998	2	0.0517	LQMEAPHIIVGTPGR	0.997	13	88.9	13	13	1.63	85201.8	147	161
exp1_cyt	Peroxisomal coenzyme A diphosphatase NUDT7 OS=Mus musculus GN=Nudt7 PE=1 SV=2	Q99P30	26857	1	6	0.292	EPGEVCFPGGK	0.997	12.7	80.1	12.7	12.7	1.63	28211.6	67	77
exp1_cyt	Peroxisomal coenzyme A diphosphatase NUDT7 OS=Mus musculus GN=Nudt7 PE=1 SV=2	Q99P30	26857	1	6	0.292	EVFFVPLDYFLHPQVYYQK	0.997	15.2	91.1	15.2	15.2	1.66	151179	143	161
exp1_cyt	Peroxisomal coenzyme A diphosphatase NUDT7 OS=Mus musculus GN=Nudt7 PE=1 SV=2	Q99P30	26857	1	6	0.292	FSVLVPLLAR	0.982	8.43	64.8	8.43	8.43	1.58	26348.1	40	49
exp1_cyt	Peroxisomal coenzyme A diphosphatase NUDT7 OS=Mus musculus GN=Nudt7 PE=1 SV=2	Q99P30	26857	1	6	0.292	KSDVGTR	0.983	8.97	61.6	8.97	8.97	1.59	19913.6	25	31
exp1_cyt	Peroxisomal coenzyme A diphosphatase NUDT7 OS=Mus musculus GN=Nudt7 PE=1 SV=2	Q99P30	26857	1	6	0.292	NNLIDDAK	0.995	12.3	84.9	6.77	4.88	1.63	61488.5	13	20
exp1_cyt	Peroxisomal coenzyme A diphosphatase NUDT7 OS=Mus musculus GN=Nudt7 PE=1 SV=2	Q99P30	26857	1	6	0.292	RDPVDTDDTATALR	0.992	9.21	73.8	9.21	9.21	1.59	87342.9	78	91
exp1_cyt	UPF0585 protein C16orf13 homolog OS=Mus musculus PE=1 SV=1	Q9DCS2	22687.4	0.998	2	0.245	DTVLLEELGQASGLVLER	0.996	10.3	67.3	10.3	10.3	1.6	26643.7	171	188
exp1_cyt	UPF0585 protein C16orf13 homolog OS=Mus musculus PE=1 SV=1	Q9DCS2	22687.4	0.998	2	0.245	VLEVASGSGQHAAHFAQAFPNAEWQPSDVDQR	0.962	9.09	59.3	9.09	9.09	1.59	15027.1	31	62
exp1_cyt	Ribosyldihydronicotinamide dehydrogenase [quinone] OS=Mus musculus GN=Nqo2 PE=2 SV=3	Q9JI75	26248.8	1	2	0.0952	ALTSDIFEEQR	0.997	11.4	76.7	11.4	11.4	1.62	36188.4	80	90
exp1_cyt	Ribosyldihydronicotinamide dehydrogenase [quinone] OS=Mus musculus GN=Nqo2 PE=2 SV=3	Q9JI75	26248.8	1	2	0.0952	VLIVYAHQEPK	0.997	12.9	91.6	12.9	12.9	1.63	115639	6	16
exp1_cyt	Ubiquitin-40S ribosomal protein S27a OS=Mus musculus GN=Rps27a PE=1 SV=2	P62983,P62984	14728.9	1	4	0.244	EGIPPDQQR	0.997	15.4	91.5	9.77	6.7	1.66	39849	34	42
exp1_cyt	Ubiquitin-40S ribosomal protein S27a OS=Mus musculus GN=Rps27a PE=1 SV=2	P62983,P62984	14728.9	1	4	0.244	ESTLHLVLR	0.997	10.4	76.7	10.4	10.4	1.61	279331	64	72
exp1_cyt	Ubiquitin-40S ribosomal protein S27a OS=Mus musculus GN=Rps27a PE=1 SV=2	P62983,P62984	14728.9	1	4	0.244	IQDKEGIPPDQQR	0.997	12	84.6	12	8.98	1.62	121158	30	42
exp1_cyt	Ubiquitin-40S ribosomal protein S27a OS=Mus musculus GN=Rps27a PE=1 SV=2	P62983,P62984	14728.9	1	4	0.244	TITLEVEPSDTIENVK	0.997	14.5	95.5	14.5	14.5	1.65	226980	12	27
exp1_cyt	Stress-70 protein, mitochondrial OS=Mus musculus GN=Hspa9 PE=1 SV=2	P38647	73529.1	1	9	0.147	AMQDAEVSK	0.997	10.2	68.8	10.2	10.2	1.6	133060	369	377
exp1_cyt	Stress-70 protein, mitochondrial OS=Mus musculus GN=Hspa9 PE=1 SV=2	P38647	73529.1	1	9	0.147	AQFEGIVTDLIK	0.997	10.8	79.5	10.8	10.8	1.61	39271.6	349	360
exp1_cyt	Stress-70 protein, mitochondrial OS=Mus musculus GN=Hspa9 PE=1 SV=2	P38647	73529.1	1	9	0.147	GVFEVK	0.955	12.9	87.8	3.43	5.88	1.63	43510.1	260	265
exp1_cyt	Stress-70 protein, mitochondrial OS=Mus musculus GN=Hspa9 PE=1 SV=2	P38647	73529.1	1	9	0.147	LFEMAYK	0.99	8.89	65.1	8.89	8.89	1.59	20299.9	647	653
exp1_cyt	Stress-70 protein, mitochondrial OS=Mus musculus GN=Hspa9 PE=1 SV=2	P38647	73529.1	1	9	0.147	LYSPSQIGAFVLMK	0.997	10.7	80.4	10.7	10.7	1.61	87656.8	160	173
exp1_cyt	Stress-70 protein, mitochondrial OS=Mus musculus GN=Hspa9 PE=1 SV=2	P38647	73529.1	1	9	0.147	NTTIPTK	0.976	8.15	65	8.15	8.15	1.58	51979.5	461	467
exp1_cyt	Stress-70 protein, mitochondrial OS=Mus musculus GN=Hspa9 PE=1 SV=2	P38647	73529.1	1	9	0.147	RYDDPEVQKDTK	0.991	11.1	70.5	11.1	11.1	1.61	48726.5	127	138
exp1_cyt	Stress-70 protein, mitochondrial OS=Mus musculus GN=Hspa9 PE=1 SV=2	P38647	73529.1	1	9	0.147	VEAVNMAEGIIHDTETK	0.997	14.4	79.5	14.4	14.4	1.65	22738.9	579	595
exp1_cyt	Stress-70 protein, mitochondrial OS=Mus musculus GN=Hspa9 PE=1 SV=2	P38647	73529.1	1	9	0.147	VINEPTAAALAYGLDK	0.993	9.47	72.7	9.47	9.47	1.6	62650.7	219	234
exp1_cyt	4-aminobutyrate aminotransferase, mitochondrial OS=Mus musculus GN=Abat PE=1 SV=1	P61922	56453.9	1	4	0.116	EEFRPSAPYR	0.966	8.29	59.5	8.29	8.29	1.58	22561.6	368	377
exp1_cyt	4-aminobutyrate aminotransferase, mitochondrial OS=Mus musculus GN=Abat PE=1 SV=1	P61922	56453.9	1	4	0.116	GNYLVDVDGNR	0.997	13.6	89.8	13.6	13.6	1.64	42143.3	82	92
exp1_cyt	4-aminobutyrate aminotransferase, mitochondrial OS=Mus musculus GN=Abat PE=1 SV=1	P61922	56453.9	1	4	0.116	IDIPSFDWPIAPFPR	0.997	12.5	72.6	12.5	12.5	1.63	70532.3	236	250
exp1_cyt	4-aminobutyrate aminotransferase, mitochondrial OS=Mus musculus GN=Abat PE=1 SV=1	P61922	56453.9	1	4	0.116	MLDLYSQISSVPIGYNHPALAK	0.993	11.5	70.8	11.5	11.5	1.62	83332	93	114
exp1_cyt	Isocitrate dehydrogenase [NADP] cytoplasmic OS=Mus musculus GN=Idh1 PE=1 SV=2	O88844	46675.8	1	19	0.452	ATDFVVPGPGK	0.997	18	98.4	18	18	1.68	272982	141	151
exp1_cyt	Isocitrate dehydrogenase [NADP] cytoplasmic OS=Mus musculus GN=Idh1 PE=1 SV=2	O88844	46675.8	1	19	0.452	DATNDQVTK	0.997	9.85	68.6	9.85	9.85	1.6	20807.9	50	58
exp1_cyt	Isocitrate dehydrogenase [NADP] cytoplasmic OS=Mus musculus GN=Idh1 PE=1 SV=2	O88844	46675.8	1	19	0.452	DIFQEIYDKK	0.996	10.3	69.4	10.3	10.3	1.6	61198.5	225	234
exp1_cyt	Isocitrate dehydrogenase [NADP] cytoplasmic OS=Mus musculus GN=Idh1 PE=1 SV=2	O88844	46675.8	1	19	0.452	DLAACIK	0.95	12.1	79.5	4.24	4.57	1.62	34238.1	375	381
exp1_cyt	Isocitrate dehydrogenase [NADP] cytoplasmic OS=Mus musculus GN=Idh1 PE=1 SV=2	O88844	46675.8	1	19	0.452	FKDIFQEIYDK	0.989	10.1	82.5	10.1	2.89	1.6	480938	223	233
exp1_cyt	Isocitrate dehydrogenase [NADP] cytoplasmic OS=Mus musculus GN=Idh1 PE=1 SV=2	O88844	46675.8	1	19	0.452	GQETSTNPIASIFAWSR	0.997	19.8	93.5	16.1	19.8	1.7	660567	322	338
exp1_cyt	Isocitrate dehydrogenase [NADP] cytoplasmic OS=Mus musculus GN=Idh1 PE=1 SV=2	O88844	46675.8	1	19	0.452	GWPLYLSTK	0.997	17	92.3	11.3	11.2	1.67	502083	204	212
exp1_cyt	Isocitrate dehydrogenase [NADP] cytoplasmic OS=Mus musculus GN=Idh1 PE=1 SV=2	O88844	46675.8	1	19	0.452	IIWELIK	0.997	18.6	91.2	6.62	9.89	1.69	557347	21	27
exp1_cyt	Isocitrate dehydrogenase [NADP] cytoplasmic OS=Mus musculus GN=Idh1 PE=1 SV=2	O88844	46675.8	1	19	0.452	KIQGGSVVEMQGDEMTR	0.997	14.4	89.8	14.4	14.4	1.65	96802	4	20
exp1_cyt	Isocitrate dehydrogenase [NADP] cytoplasmic OS=Mus musculus GN=Idh1 PE=1 SV=2	O88844	46675.8	1	19	0.452	LIDDMVAQAMK	0.997	11.9	81.6	11.9	11.9	1.62	146418	250	260
exp1_cyt	Isocitrate dehydrogenase [NADP] cytoplasmic OS=Mus musculus GN=Idh1 PE=1 SV=2	O88844	46675.8	1	19	0.452	NILGGTVFR	0.997	10.6	77.3	10.6	10.6	1.61	43988.1	101	109
exp1_cyt	Isocitrate dehydrogenase [NADP] cytoplasmic OS=Mus musculus GN=Idh1 PE=1 SV=2	O88844	46675.8	1	19	0.452	RVEEFK	0.997	10.1	82.2	10.1	0.84	1.6	81469.4	82	87
exp1_cyt	Isocitrate dehydrogenase [NADP] cytoplasmic OS=Mus musculus GN=Idh1 PE=1 SV=2	O88844	46675.8	1	19	0.452	SDYLNTFEFMDK	0.997	10.3	75	10.3	10.3	1.6	115668	389	400
exp1_cyt	Isocitrate dehydrogenase [NADP] cytoplasmic OS=Mus musculus GN=Idh1 PE=1 SV=2	O88844	46675.8	1	19	0.452	SEGGFIWACK	0.989	9.19	66.5	9.19	9.19	1.59	27081.7	261	270
exp1_cyt	Isocitrate dehydrogenase [NADP] cytoplasmic OS=Mus musculus GN=Idh1 PE=1 SV=2	O88844	46675.8	1	19	0.452	SIEDFAHSSFQMALSK	0.997	10.2	79	10.2	10.2	1.6	105762	188	203
exp1_cyt	Isocitrate dehydrogenase [NADP] cytoplasmic OS=Mus musculus GN=Idh1 PE=1 SV=2	O88844	46675.8	1	19	0.452	SQFEAQK	0.994	14.5	77.9	5.87	14.5	1.65	41240.6	237	243
exp1_cyt	Isocitrate dehydrogenase [NADP] cytoplasmic OS=Mus musculus GN=Idh1 PE=1 SV=2	O88844	46675.8	1	19	0.452	TVEAEAAHGTVTR	0.997	11.7	77.5	11.7	11.7	1.62	377098	302	314
exp1_cyt	Isocitrate dehydrogenase [NADP] cytoplasmic OS=Mus musculus GN=Idh1 PE=1 SV=2	O88844	46675.8	1	19	0.452	VEITYTPK	0.997	9.72	70.6	9.72	1.85	1.6	92862.4	152	159
exp1_cyt	Isocitrate dehydrogenase [NADP] cytoplasmic OS=Mus musculus GN=Idh1 PE=1 SV=2	O88844	46675.8	1	19	0.452	YNVGVK	0.951	7.85	58	7.85	7.85	1.58	126091	67	72
exp1_cyt	14-3-3 protein epsilon OS=Mus musculus GN=Ywhae PE=1 SV=1	P62259	29175	1	5	0.188	DSTLIMQLLR	0.997	12.5	76.1	12.5	12.5	1.63	188809	216	225
exp1_cyt	14-3-3 protein epsilon OS=Mus musculus GN=Ywhae PE=1 SV=1	P62259	29175	1	5	0.188	EALQDVEDENQ	0.996	8.83	84.9	8.83	8.83	1.59	91088.5	245	255
exp1_cyt	14-3-3 protein epsilon OS=Mus musculus GN=Ywhae PE=1 SV=1	P62259	29175	1	5	0.188	HLIPAANTGESK	0.993	9.42	73	9.42	9.42	1.6	57290.1	107	118
exp1_cyt	14-3-3 protein epsilon OS=Mus musculus GN=Ywhae PE=1 SV=1	P62259	29175	1	5	0.188	LAEQAER	0.986	10.8	80.2	2.28	4.61	1.61	98979.2	13	19
exp1_cyt	14-3-3 protein epsilon OS=Mus musculus GN=Ywhae PE=1 SV=1	P62259	29175	1	5	0.188	NLLSVAYK	0.997	13.3	74.4	13.3	13.3	1.64	33504.4	43	50
exp1_cyt	Pyruvate carboxylase, mitochondrial OS=Mus musculus GN=Pc PE=1 SV=1	Q05920	129686	1	11	0.136	AYVEANQMLGDLIK	0.997	11.9	85.3	11.9	11.9	1.62	65482.9	893	906
exp1_cyt	Pyruvate carboxylase, mitochondrial OS=Mus musculus GN=Pc PE=1 SV=1	Q05920	129686	1	11	0.136	DAHQSLLATR	0.986	9.14	62.5	9.14	9.14	1.59	140646	572	581
exp1_cyt	Pyruvate carboxylase, mitochondrial OS=Mus musculus GN=Pc PE=1 SV=1	Q05920	129686	1	11	0.136	DMTLEGDDLILEIE	0.996	8.93	78.5	8.93	8.93	1.59	24935.3	1165	1178
exp1_cyt	Pyruvate carboxylase, mitochondrial OS=Mus musculus GN=Pc PE=1 SV=1	Q05920	129686	1	11	0.136	EGPEGFAR	0.993	13.1	84.4	5.9	5.9	1.63	90317.1	548	555
exp1_cyt	Pyruvate carboxylase, mitochondrial OS=Mus musculus GN=Pc PE=1 SV=1	Q05920	129686	1	11	0.136	FIGPSPEVVR	0.996	9.49	68.5	9.49	9.49	1.6	48809.3	138	147
exp1_cyt	Pyruvate carboxylase, mitochondrial OS=Mus musculus GN=Pc PE=1 SV=1	Q05920	129686	1	11	0.136	GLAPVQAYLHIPDIIK	0.997	13.9	92.8	13.9	13.9	1.64	387798	89	104
exp1_cyt	Pyruvate carboxylase, mitochondrial OS=Mus musculus GN=Pc PE=1 SV=1	Q05920	129686	1	11	0.136	GTPLDTEVPLER	0.997	13.5	86.6	8.79	13.5	1.64	116288	819	830
exp1_cyt	Pyruvate carboxylase, mitochondrial OS=Mus musculus GN=Pc PE=1 SV=1	Q05920	129686	1	11	0.136	LQVEHTVTEEITDVDLVHAQIHVSEGR	0.963	4.25	53	4.25	4.25	1.53	89804.7	329	355
exp1_cyt	Pyruvate carboxylase, mitochondrial OS=Mus musculus GN=Pc PE=1 SV=1	Q05920	129686	1	11	0.136	SVVEFLQGYIGIPHGGFPEPFR	0.997	10.6	67.4	10.6	10.6	1.61	34586	943	964
exp1_cyt	Pyruvate carboxylase, mitochondrial OS=Mus musculus GN=Pc PE=1 SV=1	Q05920	129686	1	11	0.136	VFDYSEYWEGAR	0.978	8.29	63.5	8.29	8.29	1.58	43836.8	831	842
exp1_cyt	Pyruvate carboxylase, mitochondrial OS=Mus musculus GN=Pc PE=1 SV=1	Q05920	129686	1	11	0.136	VVEIAPATHLDPQLR	0.997	13.3	79.6	13.3	13.3	1.64	67570	274	288
exp1_cyt	Cystathionine gamma-lyase OS=Mus musculus GN=Cth PE=1 SV=1	Q8VCN5	43568.2	1	3	0.106	AVVLPISLATTFK	0.997	17.2	93.3	17.2	14	1.67	50617.9	35	47
exp1_cyt	Cystathionine gamma-lyase OS=Mus musculus GN=Cth PE=1 SV=1	Q8VCN5	43568.2	1	3	0.106	LADIGACAQIVHK	0.995	9.98	66.6	9.98	9.98	1.6	44550.9	165	177
exp1_cyt	Cystathionine gamma-lyase OS=Mus musculus GN=Cth PE=1 SV=1	Q8VCN5	43568.2	1	3	0.106	VVYPGLPSHPQHELAK	0.997	14.7	85.6	14.7	14.7	1.65	182921	288	303
exp1_cyt	Profilin-1 OS=Mus musculus GN=Pfn1 PE=1 SV=2	P62962	14957.3	1	3	0.264	CYEMASHLR	0.99	9.33	66.2	9.33	9.33	1.59	43746.9	128	136
exp1_cyt	Profilin-1 OS=Mus musculus GN=Pfn1 PE=1 SV=2	P62962	14957.3	1	3	0.264	DSPSVWAAVPGK	0.995	9.84	70.7	9.84	9.84	1.6	27849.4	27	38
exp1_cyt	Profilin-1 OS=Mus musculus GN=Pfn1 PE=1 SV=2	P62962	14957.3	1	3	0.264	TFVSITPAEVGVLVGK	0.997	13.9	97.7	13.9	13.9	1.64	267068	39	54
exp1_cyt	Transaldolase OS=Mus musculus GN=Taldo1 PE=1 SV=2	Q93092	37388.5	1	3	0.107	ALAGCDFLTISPK	0.989	8.87	73.7	8.87	8.87	1.59	20836.8	246	258
exp1_cyt	Transaldolase OS=Mus musculus GN=Taldo1 PE=1 SV=2	Q93092	37388.5	1	3	0.107	LSFDKDAMVAR	0.995	9.89	71	9.89	9.89	1.6	15866.8	111	121
exp1_cyt	Transaldolase OS=Mus musculus GN=Taldo1 PE=1 SV=2	Q93092	37388.5	1	3	0.107	WLHNEDQMAVEK	0.997	11.5	90	11.5	11.5	1.62	73477.3	296	307
exp1_cyt	Heat shock protein HSP 90-beta OS=Mus musculus GN=Hsp90ab1 PE=1 SV=3	P11499	83284.3	1	19	0.243	ADHGEPIGR	0.99	9.69	57.5	9.69	9.69	1.6	109420	169	177
exp1_cyt	Heat shock protein HSP 90-beta OS=Mus musculus GN=Hsp90ab1 PE=1 SV=3	P11499	83284.3	1	19	0.243	ADLINNLGTIAK	0.997	10.2	79	10.2	10.2	1.6	129563	96	107
exp1_cyt	Heat shock protein HSP 90-beta OS=Mus musculus GN=Hsp90ab1 PE=1 SV=3	P11499	83284.3	1	19	0.243	EDQTEYLEER	0.997	14.2	92.6	14.2	9.34	1.65	186733	187	196
exp1_cyt	Heat shock protein HSP 90-beta OS=Mus musculus GN=Hsp90ab1 PE=1 SV=3	P11499	83284.3	1	19	0.243	EGLELPEDEEEK	0.997	13.4	93.1	13.4	13.4	1.64	100541	539	550
exp1_cyt	Heat shock protein HSP 90-beta OS=Mus musculus GN=Hsp90ab1 PE=1 SV=3	P11499	83284.3	1	19	0.243	EMLQQSK	0.997	10.6	77.6	10.6	10.6	1.61	28491.1	393	399
exp1_cyt	Heat shock protein HSP 90-beta OS=Mus musculus GN=Hsp90ab1 PE=1 SV=3	P11499	83284.3	1	19	0.243	EQVANSAFVER	0.964	12	80	4.72	5.52	1.62	34227.7	492	502
exp1_cyt	Heat shock protein HSP 90-beta OS=Mus musculus GN=Hsp90ab1 PE=1 SV=3	P11499	83284.3	1	19	0.243	HLEINPDHPIVETLR	0.95	8.7	57.4	8.7	8.7	1.59	197412	625	639
exp1_cyt	Heat shock protein HSP 90-beta OS=Mus musculus GN=Hsp90ab1 PE=1 SV=3	P11499	83284.3	1	19	0.243	HSQFIGYPITLYLEK	0.997	10.8	79.2	10.8	10.8	1.61	145761	205	219
exp1_cyt	Heat shock protein HSP 90-beta OS=Mus musculus GN=Hsp90ab1 PE=1 SV=3	P11499	83284.3	1	19	0.243	IDIIPNPQER	0.997	12.1	74.9	12.1	12.1	1.62	271181	73	82
exp1_cyt	Heat shock protein HSP 90-beta OS=Mus musculus GN=Hsp90ab1 PE=1 SV=3	P11499	83284.3	1	19	0.243	IEDVGSDEEDDSGKDK	0.972	9.18	67.6	9.18	9.18	1.59	29030.1	250	265
exp1_cyt	Heat shock protein HSP 90-beta OS=Mus musculus GN=Hsp90ab1 PE=1 SV=3	P11499	83284.3	1	19	0.243	IEDVGSDEEDDSGKDKK	0.997	13.3	72.6	13.3	13.3	1.64	44676.9	250	266
exp1_cyt	Heat shock protein HSP 90-beta OS=Mus musculus GN=Hsp90ab1 PE=1 SV=3	P11499	83284.3	1	19	0.243	KHLEINPDHPIVETLR	0.978	9.56	68.4	9.56	9.56	1.6	64878.6	624	639
exp1_cyt	Heat shock protein HSP 90-beta OS=Mus musculus GN=Hsp90ab1 PE=1 SV=3	P11499	83284.3	1	19	0.243	KHSQFIGYPITLYLEK	0.997	12.9	95.5	12.9	12.9	1.63	65018.7	204	219
exp1_cyt	Heat shock protein HSP 90-beta OS=Mus musculus GN=Hsp90ab1 PE=1 SV=3	P11499	83284.3	1	19	0.243	LGIHEDSTNR	0.997	13.2	72.9	13.2	13.2	1.64	21962.7	439	448
exp1_cyt	Heat shock protein HSP 90-beta OS=Mus musculus GN=Hsp90ab1 PE=1 SV=3	P11499	83284.3	1	19	0.243	SLTNDWEDHLAVK	0.997	11.7	83.6	11.7	11.7	1.62	50126	307	319
exp1_cyt	Heat shock protein HSP 90-beta OS=Mus musculus GN=Hsp90ab1 PE=1 SV=3	P11499	83284.3	1	19	0.243	SLTNDWEDHLAVKHFSVEGQLEFR	0.996	8.85	54.8	8.85	8.85	1.59	25550.5	307	330
exp1_cyt	Heat shock protein HSP 90-beta OS=Mus musculus GN=Hsp90ab1 PE=1 SV=3	P11499	83284.3	1	19	0.243	SLVSVTK	0.997	13.1	84.2	13.1	5.38	1.63	70145.7	532	538
exp1_cyt	Heat shock protein HSP 90-beta OS=Mus musculus GN=Hsp90ab1 PE=1 SV=3	P11499	83284.3	1	19	0.243	VVVITK	0.997	10.9	75.7	10.9	10.9	1.61	29389.5	143	148
exp1_cyt	Heat shock protein HSP 90-beta OS=Mus musculus GN=Hsp90ab1 PE=1 SV=3	P11499	83284.3	1	19	0.243	YIDQEELNK	0.997	15.6	84.4	8.28	15.6	1.66	205545	276	284
exp1_cyt	Aflatoxin B1 aldehyde reductase member 2 OS=Mus musculus GN=Akr7a2 PE=1 SV=3	Q8CG76	40612.5	1	3	0.142	AASGAPLRPATVLGTMEMGR	0.991	9.18	71.2	9.18	9.18	1.59	43007.8	38	57
exp1_cyt	Aflatoxin B1 aldehyde reductase member 2 OS=Mus musculus GN=Akr7a2 PE=1 SV=3	Q8CG76	40612.5	1	3	0.142	ALQTTYGTNAPR	0.997	13.2	77.8	13.2	13.2	1.64	16565.4	287	298
exp1_cyt	Aflatoxin B1 aldehyde reductase member 2 OS=Mus musculus GN=Akr7a2 PE=1 SV=3	Q8CG76	40612.5	1	3	0.142	VDLFYLHAPDHSTPVEETLR	0.997	14.9	88.6	14.9	14.9	1.65	106902	143	162
exp1_cyt	Malate dehydrogenase, mitochondrial OS=Mus musculus GN=Mdh2 PE=1 SV=3	P08249	35611.9	1	12	0.459	AGAGSATLSMAYAGAR	0.997	15.6	83.7	15.6	15.6	1.66	162915	242	257
exp1_cyt	Malate dehydrogenase, mitochondrial OS=Mus musculus GN=Mdh2 PE=1 SV=3	P08249	35611.9	1	12	0.459	GCDVVVIPAGVPR	0.997	15.3	88.3	15.3	15.3	1.66	120602	92	104
exp1_cyt	Malate dehydrogenase, mitochondrial OS=Mus musculus GN=Mdh2 PE=1 SV=3	P08249	35611.9	1	12	0.459	GYLGPEQLPDCLK	0.997	14.7	95.4	14.7	14.7	1.65	57692.3	79	91
exp1_cyt	Malate dehydrogenase, mitochondrial OS=Mus musculus GN=Mdh2 PE=1 SV=3	P08249	35611.9	1	12	0.459	IFGVTTLDIVR	0.997	10.1	65.5	10.1	10.1	1.6	36066.3	166	176
exp1_cyt	Malate dehydrogenase, mitochondrial OS=Mus musculus GN=Mdh2 PE=1 SV=3	P08249	35611.9	1	12	0.459	ITPFEEK	0.995	13.8	85	5.82	13.8	1.64	373394	308	314
exp1_cyt	Malate dehydrogenase, mitochondrial OS=Mus musculus GN=Mdh2 PE=1 SV=3	P08249	35611.9	1	12	0.459	LTLYDIAHTPGVAADLSHIETR	0.997	16	96	16	16	1.66	192955	53	74
exp1_cyt	Malate dehydrogenase, mitochondrial OS=Mus musculus GN=Mdh2 PE=1 SV=3	P08249	35611.9	1	12	0.459	MIAEAIPELK	0.997	11.7	91.7	11.7	11.7	1.62	54848	315	324
exp1_cyt	Malate dehydrogenase, mitochondrial OS=Mus musculus GN=Mdh2 PE=1 SV=3	P08249	35611.9	1	12	0.459	NLGIGK	0.975	8.23	62.7	8.23	8.23	1.58	48960.4	302	307
exp1_cyt	Malate dehydrogenase, mitochondrial OS=Mus musculus GN=Mdh2 PE=1 SV=3	P08249	35611.9	1	12	0.459	TIIPLISQCTPK	0.997	11.5	83.9	11.5	11.5	1.62	246764	204	215
exp1_cyt	Malate dehydrogenase, mitochondrial OS=Mus musculus GN=Mdh2 PE=1 SV=3	P08249	35611.9	1	12	0.459	VAVLGASGGIGQPLSLLLK	0.997	13.6	92.1	13.6	13.6	1.64	336894	27	45
exp1_cyt	Malate dehydrogenase, mitochondrial OS=Mus musculus GN=Mdh2 PE=1 SV=3	P08249	35611.9	1	12	0.459	VDFPQDQLATLTGR	0.957	7.73	63.4	7.73	7.73	1.58	33307.8	216	229
exp1_cyt	Malate dehydrogenase, mitochondrial OS=Mus musculus GN=Mdh2 PE=1 SV=3	P08249	35611.9	1	12	0.459	VNVPVIGGHAGK	0.997	14.7	88.2	14.7	14.7	1.65	117173	192	203
exp1_cyt	Formimidoyltransferase-cyclodeaminase OS=Mus musculus GN=Ftcd PE=1 SV=1	Q91XD4	58938.7	1	12	0.344	ACALQEGLR	0.995	8.98	75.5	8.98	8.98	1.59	24831.4	437	445
exp1_cyt	Formimidoyltransferase-cyclodeaminase OS=Mus musculus GN=Ftcd PE=1 SV=1	Q91XD4	58938.7	1	12	0.344	AFAACLEAIK	0.997	11.6	79	11.6	11.6	1.62	41891.4	415	424
exp1_cyt	Formimidoyltransferase-cyclodeaminase OS=Mus musculus GN=Ftcd PE=1 SV=1	Q91XD4	58938.7	1	12	0.344	ALLDAAAFYCDKEK	0.991	10.9	74.2	10.9	10.9	1.61	30357.5	277	290
exp1_cyt	Formimidoyltransferase-cyclodeaminase OS=Mus musculus GN=Ftcd PE=1 SV=1	Q91XD4	58938.7	1	12	0.344	EAQELNLPVVGSQLVGLVPLK	0.989	8.7	77.7	8.7	4.79	1.59	45188.2	256	276
exp1_cyt	Formimidoyltransferase-cyclodeaminase OS=Mus musculus GN=Ftcd PE=1 SV=1	Q91XD4	58938.7	1	12	0.344	IIEYLVPDSGPEQSLLDTSLR	0.997	12.7	90.2	12.7	12.7	1.63	88484.6	321	341
exp1_cyt	Formimidoyltransferase-cyclodeaminase OS=Mus musculus GN=Ftcd PE=1 SV=1	Q91XD4	58938.7	1	12	0.344	LFVLEEEHR	0.997	12	84.7	12	12	1.62	43173.5	291	299
exp1_cyt	Formimidoyltransferase-cyclodeaminase OS=Mus musculus GN=Ftcd PE=1 SV=1	Q91XD4	58938.7	1	12	0.344	LGLDSLAPFDPK	0.997	9.77	85.7	9.77	5.37	1.6	27192.1	307	318
exp1_cyt	Formimidoyltransferase-cyclodeaminase OS=Mus musculus GN=Ftcd PE=1 SV=1	Q91XD4	58938.7	1	12	0.344	LIPPFHAASAQLTSLVDADAR	0.997	10.1	74.3	10.1	10.1	1.6	13697.9	394	414
exp1_cyt	Formimidoyltransferase-cyclodeaminase OS=Mus musculus GN=Ftcd PE=1 SV=1	Q91XD4	58938.7	1	12	0.344	MGALDVCPFIPVR	0.99	9.4	63.4	9.4	9.4	1.6	53162.6	85	97
exp1_cyt	Formimidoyltransferase-cyclodeaminase OS=Mus musculus GN=Ftcd PE=1 SV=1	Q91XD4	58938.7	1	12	0.344	NLAQVSTNLLDFEVTALHTVFEEAR	0.977	8.18	72.1	8.18	8.18	1.58	42298.4	230	254
exp1_cyt	Formimidoyltransferase-cyclodeaminase OS=Mus musculus GN=Ftcd PE=1 SV=1	Q91XD4	58938.7	1	12	0.344	QFDHLDSTMR	0.983	8.58	70.2	8.58	8.58	1.59	68223.4	383	392
exp1_cyt	Formimidoyltransferase-cyclodeaminase OS=Mus musculus GN=Ftcd PE=1 SV=1	Q91XD4	58938.7	1	12	0.344	TVYTFVGQPECVVEGALHAAR	0.997	14.4	89	14.4	14.4	1.65	64576.4	47	67
exp1_cyt	SEC14-like protein 2 OS=Mus musculus GN=Sec14l2 PE=2 SV=1	Q99J08	46301.4	1	7	0.171	AGEMTEVLPNQR	0.997	13.7	88.6	13.7	13.7	1.64	130700	330	341
exp1_cyt	SEC14-like protein 2 OS=Mus musculus GN=Sec14l2 PE=2 SV=1	Q99J08	46301.4	1	7	0.171	DQVKQQYEHTVQVSR	0.982	9.62	74.1	9.62	9.62	1.6	24482.1	272	286
exp1_cyt	SEC14-like protein 2 OS=Mus musculus GN=Sec14l2 PE=2 SV=1	Q99J08	46301.4	1	7	0.171	GLLFSASK	0.997	14.3	88.1	14.3	14.3	1.65	104509	110	117
exp1_cyt	SEC14-like protein 2 OS=Mus musculus GN=Sec14l2 PE=2 SV=1	Q99J08	46301.4	1	7	0.171	IISWQPPEVIQQYLSGGR	0.997	16.1	93.9	16.1	16.1	1.66	143659	71	88
exp1_cyt	SEC14-like protein 2 OS=Mus musculus GN=Sec14l2 PE=2 SV=1	Q99J08	46301.4	1	7	0.171	IMVLGANWK	0.997	10.8	84	10.8	10.8	1.61	116940	217	225
exp1_cyt	SEC14-like protein 2 OS=Mus musculus GN=Sec14l2 PE=2 SV=1	Q99J08	46301.4	1	7	0.171	QQYEHTVQVSR	0.955	7.93	60.6	7.93	7.93	1.58	46900.6	276	286
exp1_cyt	SEC14-like protein 2 OS=Mus musculus GN=Sec14l2 PE=2 SV=1	Q99J08	46301.4	1	7	0.171	VGDLSPK	0.965	8.16	57.9	8.16	8.16	1.58	16231.9	5	11
exp1_cyt	Thymosin beta-4 OS=Mus musculus GN=Tmsb4x PE=1 SV=1	P20065	5679.8	1	3	0.26	ETIEQEK	0.989	10.4	77.1	7.23	3.86	1.61	36229.5	39	45
exp1_cyt	Thymosin beta-4 OS=Mus musculus GN=Tmsb4x PE=1 SV=1	P20065	5679.8	1	3	0.26	NPLPSK	0.955	7.6	65.3	7.6	7.6	1.58	17951.9	33	38
exp1_cyt	Thymosin beta-4 OS=Mus musculus GN=Tmsb4x PE=1 SV=1	P20065	5679.8	1	3	0.26	NPLPSKETIEQEK	0.995	10.1	67.9	10.1	10.1	1.6	116310	33	45
exp1_cyt	Electron transfer flavoprotein subunit alpha, mitochondrial OS=Mus musculus GN=Etfa PE=1 SV=2	Q99LC5	35009.8	1	9	0.387	AAVDAGFVPNDMQVGQTGK	0.997	13.7	95.2	13.7	13.7	1.64	63848.3	250	268
exp1_cyt	Electron transfer flavoprotein subunit alpha, mitochondrial OS=Mus musculus GN=Etfa PE=1 SV=2	Q99LC5	35009.8	1	9	0.387	APSSSSVGISEWLDQK	0.997	10.4	78.6	10.4	10.4	1.61	215204	188	203
exp1_cyt	Electron transfer flavoprotein subunit alpha, mitochondrial OS=Mus musculus GN=Etfa PE=1 SV=2	Q99LC5	35009.8	1	9	0.387	DPEAPIFQVADYGIVADLFK	0.997	14	88.7	14	14	1.64	48116.1	302	321
exp1_cyt	Electron transfer flavoprotein subunit alpha, mitochondrial OS=Mus musculus GN=Etfa PE=1 SV=2	Q99LC5	35009.8	1	9	0.387	GLLPEELTPLILETQK	0.997	10.6	83.9	10.6	10.6	1.61	30282.4	86	101
exp1_cyt	Electron transfer flavoprotein subunit alpha, mitochondrial OS=Mus musculus GN=Etfa PE=1 SV=2	Q99LC5	35009.8	1	9	0.387	GTSFEAAATSGGSASSEK	0.997	10.9	83.3	10.9	10.9	1.61	33228.6	170	187
exp1_cyt	Electron transfer flavoprotein subunit alpha, mitochondrial OS=Mus musculus GN=Etfa PE=1 SV=2	Q99LC5	35009.8	1	9	0.387	LNVAPVSDIIEIK	0.997	13	90.4	13	13	1.63	217078	127	139
exp1_cyt	Electron transfer flavoprotein subunit alpha, mitochondrial OS=Mus musculus GN=Etfa PE=1 SV=2	Q99LC5	35009.8	1	9	0.387	TIVAINKDPEAPIFQVADYGIVADLFK	0.997	13.9	83.8	13.9	13.9	1.64	89235.4	295	321
exp1_cyt	Electron transfer flavoprotein subunit alpha, mitochondrial OS=Mus musculus GN=Etfa PE=1 SV=2	Q99LC5	35009.8	1	9	0.387	VLVAQHDAYK	0.997	12.2	86.3	12.2	12.2	1.62	200414	76	85
exp1_cyt	Electron transfer flavoprotein subunit alpha, mitochondrial OS=Mus musculus GN=Etfa PE=1 SV=2	Q99LC5	35009.8	1	9	0.387	VVPEMTEILK	0.997	15.6	93.4	9.74	10.3	1.66	196604	322	331
exp1_cyt	Protein disulfide-isomerase A3 OS=Mus musculus GN=Pdia3 PE=1 SV=2	P27773	56680.4	1	2	0.0337	TADGIVSHLK	0.997	12.2	85	12.2	12.2	1.63	38953.4	120	129
exp1_cyt	Protein disulfide-isomerase A3 OS=Mus musculus GN=Pdia3 PE=1 SV=2	P27773	56680.4	1	2	0.0337	TEEEFKK	0.996	10.3	65.3	10.3	10.3	1.61	48080.8	141	147
exp1_cyt	Peroxiredoxin-5, mitochondrial OS=Mus musculus GN=Prdx5 PE=1 SV=2	P99029	21897.6	1	8	0.405	ATDLLLDDSLVSLFGNR	0.997	16	92.3	16	16	1.66	385576	156	172
exp1_cyt	Peroxiredoxin-5, mitochondrial OS=Mus musculus GN=Prdx5 PE=1 SV=2	P99029	21897.6	1	8	0.405	GVLFGVPGAFTPGCSK	0.975	8.35	65.7	8.35	8.35	1.58	344237	83	98
exp1_cyt	Peroxiredoxin-5, mitochondrial OS=Mus musculus GN=Prdx5 PE=1 SV=2	P99029	21897.6	1	8	0.405	KGVLFGVPGAFTPGCSK	0.997	12.6	82.4	12.6	12.6	1.63	305727	82	98
exp1_cyt	Peroxiredoxin-5, mitochondrial OS=Mus musculus GN=Prdx5 PE=1 SV=2	P99029	21897.6	1	8	0.405	KVNLAELFK	0.995	9.64	73.8	9.64	9.64	1.6	624838	71	79
exp1_cyt	Peroxiredoxin-5, mitochondrial OS=Mus musculus GN=Prdx5 PE=1 SV=2	P99029	21897.6	1	8	0.405	LLADPTGAFGK	0.997	12.5	83.6	12.5	12.5	1.63	172962	145	155
exp1_cyt	Peroxiredoxin-5, mitochondrial OS=Mus musculus GN=Prdx5 PE=1 SV=2	P99029	21897.6	1	8	0.405	THLPGFVEQAGALK	0.997	12.1	84.7	12.1	12.1	1.62	218381	99	112
exp1_cyt	Peroxiredoxin-5, mitochondrial OS=Mus musculus GN=Prdx5 PE=1 SV=2	P99029	21897.6	1	8	0.405	VGDAIPSVEVFEGEPGK	0.997	15.8	100	15.8	15.8	1.66	96779.2	54	70
exp1_cyt	Peroxiredoxin-5, mitochondrial OS=Mus musculus GN=Prdx5 PE=1 SV=2	P99029	21897.6	1	8	0.405	VNLAELFK	0.997	11.8	80.6	11.8	11.8	1.62	256744	72	79
exp1_cyt	Tubulin alpha-1B chain OS=Mus musculus GN=Tuba1b PE=1 SV=2	P05213	50151.7	1	4	0.124	AVFVDLEPTVIDEVR	0.997	12.5	84.7	12.5	12.5	1.63	25966.7	65	79
exp1_cyt	Tubulin alpha-1B chain OS=Mus musculus GN=Tuba1b PE=1 SV=2	P05213	50151.7	1	4	0.124	IHFPLATYAPVISAEK	0.997	14	87	10.9	14	1.64	178943	265	280
exp1_cyt	Tubulin alpha-1B chain OS=Mus musculus GN=Tuba1b PE=1 SV=2	P05213	50151.7	1	4	0.124	QLFHPEQLITGK	0.997	12.4	93.6	12.4	12.4	1.63	219748	85	96
exp1_cyt	Tubulin alpha-1B chain OS=Mus musculus GN=Tuba1b PE=1 SV=2	P05213	50151.7	1	4	0.124	SIQFVDWCPTGFK	0.997	13.8	75.8	13.8	13.8	1.64	22228	340	352
exp1_cyt	Protein disulfide-isomerase OS=Mus musculus GN=P4hb PE=1 SV=2	P09103	57060.6	1	12	0.269	ALAPEYAK	0.997	13.6	85.9	7.81	13.6	1.64	76626.5	60	67
exp1_cyt	Protein disulfide-isomerase OS=Mus musculus GN=P4hb PE=1 SV=2	P09103	57060.6	1	12	0.269	HNQLPLVIEFTEQTAPK	0.996	11.9	87.2	11.9	11.9	1.62	68423.5	233	249
exp1_cyt	Protein disulfide-isomerase OS=Mus musculus GN=P4hb PE=1 SV=2	P09103	57060.6	1	12	0.269	IKPHLMSQEVPEDWDK	0.979	9.26	77.4	9.26	9.26	1.59	72634.8	353	368
exp1_cyt	Protein disulfide-isomerase OS=Mus musculus GN=P4hb PE=1 SV=2	P09103	57060.6	1	12	0.269	ILEFFGLK	0.997	13.4	84.1	13.4	6.24	1.64	58502.1	303	310
exp1_cyt	Protein disulfide-isomerase OS=Mus musculus GN=P4hb PE=1 SV=2	P09103	57060.6	1	12	0.269	ITEFCHR	0.997	13.2	78.4	13.2	13.2	1.64	70203.4	341	347
exp1_cyt	Protein disulfide-isomerase OS=Mus musculus GN=P4hb PE=1 SV=2	P09103	57060.6	1	12	0.269	LITLEEEMTK	0.997	16.8	87.8	16.8	16.8	1.67	54503.6	319	328
exp1_cyt	Protein disulfide-isomerase OS=Mus musculus GN=P4hb PE=1 SV=2	P09103	57060.6	1	12	0.269	LKAEGSEIR	0.995	9.86	72.4	9.86	6.12	1.6	131434	72	80
exp1_cyt	Protein disulfide-isomerase OS=Mus musculus GN=P4hb PE=1 SV=2	P09103	57060.6	1	12	0.269	SNFEEALAAHK	0.997	9.86	80.9	9.86	9.86	1.6	37771.7	34	44
exp1_cyt	Protein disulfide-isomerase OS=Mus musculus GN=P4hb PE=1 SV=2	P09103	57060.6	1	12	0.269	SVSDYDGK	0.997	15	90.6	15	10.7	1.65	60257.9	266	273
exp1_cyt	Protein disulfide-isomerase OS=Mus musculus GN=P4hb PE=1 SV=2	P09103	57060.6	1	12	0.269	VDATEESDLAQQYGVR	0.997	20.5	100	20.5	20.5	1.7	150276	84	99
exp1_cyt	Protein disulfide-isomerase OS=Mus musculus GN=P4hb PE=1 SV=2	P09103	57060.6	1	12	0.269	VLVGANFEEVAFDEK	0.997	13.9	93.4	13.9	13.9	1.64	53121.5	373	387
exp1_cyt	Protein disulfide-isomerase OS=Mus musculus GN=P4hb PE=1 SV=2	P09103	57060.6	1	12	0.269	YQLDKDGVVLFK	0.969	8.36	83.4	8.36	8.36	1.58	41170.2	198	209
exp1_cyt	Glycine N-methyltransferase OS=Mus musculus GN=Gnmt PE=1 SV=3	Q9QXF8	32675.6	1	8	0.362	AHMVTLDYTVQVPGTGR	0.997	12.4	83.4	12.4	12.4	1.63	475968	214	230
exp1_cyt	Glycine N-methyltransferase OS=Mus musculus GN=Gnmt PE=1 SV=3	Q9QXF8	32675.6	1	8	0.362	AWLLGLLR	0.99	11.4	79.9	6.68	6.28	1.62	84876.9	47	54
exp1_cyt	Glycine N-methyltransferase OS=Mus musculus GN=Gnmt PE=1 SV=3	Q9QXF8	32675.6	1	8	0.362	DGSPGFSK	0.997	13.6	79.7	13.6	13.6	1.64	403676	231	238
exp1_cyt	Glycine N-methyltransferase OS=Mus musculus GN=Gnmt PE=1 SV=3	Q9QXF8	32675.6	1	8	0.362	DITTSVLTVNNK	0.997	9.99	67.8	9.99	9.99	1.6	61370.8	202	213
exp1_cyt	Glycine N-methyltransferase OS=Mus musculus GN=Gnmt PE=1 SV=3	Q9QXF8	32675.6	1	8	0.362	LSYYPHCLASFTELVR	0.997	14.2	91.9	14.2	14.2	1.65	258348	241	256
exp1_cyt	Glycine N-methyltransferase OS=Mus musculus GN=Gnmt PE=1 SV=3	Q9QXF8	32675.6	1	8	0.362	NYDYILSTGCAPPGK	0.997	12.2	88.5	12.2	12.2	1.63	399867	177	191
exp1_cyt	Glycine N-methyltransferase OS=Mus musculus GN=Gnmt PE=1 SV=3	Q9QXF8	32675.6	1	8	0.362	SLGVAAEGLPDQYADGEAAR	0.997	16.8	97.2	16.8	16.8	1.67	388335	10	29
exp1_cyt	Glycine N-methyltransferase OS=Mus musculus GN=Gnmt PE=1 SV=3	Q9QXF8	32675.6	1	8	0.362	VWQLYIGDTR	0.997	16.4	91.1	9.23	16.4	1.67	479419	30	39
exp1_cyt	Sarcosine dehydrogenase, mitochondrial OS=Mus musculus GN=Sardh PE=1 SV=1	Q99LB7	101682	1	17	0.23	AIDSLSIEK	0.997	13.8	88.7	13.8	13.8	1.64	129125	768	776
exp1_cyt	Sarcosine dehydrogenase, mitochondrial OS=Mus musculus GN=Sardh PE=1 SV=1	Q99LB7	101682	1	17	0.23	ASCLPVYR	0.996	9.26	73.4	9.26	9.26	1.59	129075	743	750
exp1_cyt	Sarcosine dehydrogenase, mitochondrial OS=Mus musculus GN=Sardh PE=1 SV=1	Q99LB7	101682	1	17	0.23	AYGIESHVLSPAETK	0.997	13	93.8	13	13	1.63	67513.2	175	189
exp1_cyt	Sarcosine dehydrogenase, mitochondrial OS=Mus musculus GN=Sardh PE=1 SV=1	Q99LB7	101682	1	17	0.23	DHDASVYLR	0.993	9.71	65.4	9.71	9.71	1.6	87406.2	313	321
exp1_cyt	Sarcosine dehydrogenase, mitochondrial OS=Mus musculus GN=Sardh PE=1 SV=1	Q99LB7	101682	1	17	0.23	DILQDVLDADLSNEAFPFSTHQLVR	0.993	11.2	76.7	11.2	11.2	1.61	24513.4	693	717
exp1_cyt	Sarcosine dehydrogenase, mitochondrial OS=Mus musculus GN=Sardh PE=1 SV=1	Q99LB7	101682	1	17	0.23	DMYSYDIR	0.996	12.2	89.7	6.65	7.18	1.63	72124.5	437	444
exp1_cyt	Sarcosine dehydrogenase, mitochondrial OS=Mus musculus GN=Sardh PE=1 SV=1	Q99LB7	101682	1	17	0.23	GGTESDLTVSR	0.997	12.4	91.3	12.4	7.55	1.63	197507	616	626
exp1_cyt	Sarcosine dehydrogenase, mitochondrial OS=Mus musculus GN=Sardh PE=1 SV=1	Q99LB7	101682	1	17	0.23	HGLVNAGYR	0.997	10.4	78.6	10.4	10.4	1.61	104247	759	767
exp1_cyt	Sarcosine dehydrogenase, mitochondrial OS=Mus musculus GN=Sardh PE=1 SV=1	Q99LB7	101682	1	17	0.23	LGVGGAVLLER	0.946	9.96	73.8	5.6	9.96	1.6	49590.8	89	99
exp1_cyt	Sarcosine dehydrogenase, mitochondrial OS=Mus musculus GN=Sardh PE=1 SV=1	Q99LB7	101682	1	17	0.23	LSFVGELGWELHVPR	0.997	18.3	93.6	18.3	18.3	1.68	39830.6	728	742
exp1_cyt	Sarcosine dehydrogenase, mitochondrial OS=Mus musculus GN=Sardh PE=1 SV=1	Q99LB7	101682	1	17	0.23	MAGVKVPLVAMHHAYVVTER	0.98	5.07	54.6	5.07	5.07	1.54	17964.4	282	301
exp1_cyt	Sarcosine dehydrogenase, mitochondrial OS=Mus musculus GN=Sardh PE=1 SV=1	Q99LB7	101682	1	17	0.23	NYSVVFPHDEPLAGR	0.997	15.2	93.9	15.2	15.2	1.65	41228.9	468	482
exp1_cyt	Sarcosine dehydrogenase, mitochondrial OS=Mus musculus GN=Sardh PE=1 SV=1	Q99LB7	101682	1	17	0.23	RDPLHEELLGQGCVFQER	0.997	17.3	88.9	17.3	17.3	1.67	226296	486	503
exp1_cyt	Sarcosine dehydrogenase, mitochondrial OS=Mus musculus GN=Sardh PE=1 SV=1	Q99LB7	101682	1	17	0.23	STVCGPESFTPDHKPLMGEAPELR	0.996	12.6	73.4	12.6	12.6	1.63	453214	379	402
exp1_cyt	Sarcosine dehydrogenase, mitochondrial OS=Mus musculus GN=Sardh PE=1 SV=1	Q99LB7	101682	1	17	0.23	SVPYQR	0.996	13.3	87.7	6.31	5.91	1.64	161215	39	44
exp1_cyt	Sarcosine dehydrogenase, mitochondrial OS=Mus musculus GN=Sardh PE=1 SV=1	Q99LB7	101682	1	17	0.23	TIAYGYIR	0.958	13	81.9	3.89	7.6	1.63	82499.3	865	872
exp1_cyt	Sarcosine dehydrogenase, mitochondrial OS=Mus musculus GN=Sardh PE=1 SV=1	Q99LB7	101682	1	17	0.23	VPLVAMHHAYVVTER	0.997	14.4	95.6	14.4	14.4	1.65	200824	287	301
exp1_cyt	Parathymosin OS=Mus musculus GN=Ptms PE=2 SV=3	Q9D0J8	11429.5	1	2	0.228	SVEAAAELSAK	0.997	11	83.1	11	11	1.61	17534.7	5	15
exp1_cyt	Parathymosin OS=Mus musculus GN=Ptms PE=2 SV=3	Q9D0J8	11429.5	1	2	0.228	TAEEEDEADPKR	0.984	8.83	65.2	8.83	8.83	1.59	32117.2	81	92
exp1_cyt	4-hydroxyphenylpyruvate dioxygenase OS=Mus musculus GN=Hpd PE=1 SV=3	P49429	45054.7	1	3	0.0712	AFEEEQALR	0.997	13.1	84.1	7.69	8.34	1.63	74174.6	370	378
exp1_cyt	4-hydroxyphenylpyruvate dioxygenase OS=Mus musculus GN=Hpd PE=1 SV=3	P49429	45054.7	1	3	0.0712	EMGDHLVK	0.965	7.43	78.3	7.43	7.43	1.57	43357.4	81	88
exp1_cyt	4-hydroxyphenylpyruvate dioxygenase OS=Mus musculus GN=Hpd PE=1 SV=3	P49429	45054.7	1	3	0.0712	FLPGFEAPTYK	0.961	8.23	57.2	8.23	8.23	1.58	10545.4	156	166
exp1_cyt	1,4-alpha-glucan-branching enzyme OS=Mus musculus GN=Gbe1 PE=2 SV=1	Q9D6Y9	80366.9	1	4	0.0726	GYESFGIHR	0.964	8.09	62.9	8.09	8.09	1.58	142582	72	80
exp1_cyt	1,4-alpha-glucan-branching enzyme OS=Mus musculus GN=Gbe1 PE=2 SV=1	Q9D6Y9	80366.9	1	4	0.0726	IVLDSDAAEYGGHQR	0.997	12.7	85.6	12.7	12.7	1.63	111734	648	662
exp1_cyt	1,4-alpha-glucan-branching enzyme OS=Mus musculus GN=Gbe1 PE=2 SV=1	Q9D6Y9	80366.9	1	4	0.0726	IYESHVGISSHEGK	0.995	12	75.7	12	12	1.62	109491	199	212
exp1_cyt	1,4-alpha-glucan-branching enzyme OS=Mus musculus GN=Gbe1 PE=2 SV=1	Q9D6Y9	80366.9	1	4	0.0726	LEAALADVPELAR	0.997	14.4	81.3	14.4	14.4	1.65	39028.3	18	30
exp1_cyt	Glutathione S-transferase A3 OS=Mus musculus GN=Gsta3 PE=1 SV=2	P30115	25361.7	1	7	0.281	AILNYIASK	0.997	14.9	90.9	14.9	11.2	1.65	762277	70	78
exp1_cyt	Glutathione S-transferase A3 OS=Mus musculus GN=Gsta3 PE=1 SV=2	P30115	25361.7	1	7	0.281	CVESAK	0.977	11.6	80.5	5.47	11.6	1.62	96297.2	212	217
exp1_cyt	Glutathione S-transferase A3 OS=Mus musculus GN=Gsta3 PE=1 SV=2	P30115	25361.7	1	7	0.281	KPFDDAK	0.997	11.8	68.1	11.8	11.8	1.62	1412610	205	211
exp1_cyt	Glutathione S-transferase A3 OS=Mus musculus GN=Gsta3 PE=1 SV=2	P30115	25361.7	1	7	0.281	SDGSLMFQQVPMVEIDGMK	0.948	7.35	70	7.35	7.35	1.57	47403	46	64
exp1_cyt	Glutathione S-transferase A3 OS=Mus musculus GN=Gsta3 PE=1 SV=2	P30115	25361.7	1	7	0.281	VSNLPTVK	0.997	15.1	85.8	15.1	15.1	1.65	327987	188	195
exp1_cyt	Glutathione S-transferase A3 OS=Mus musculus GN=Gsta3 PE=1 SV=2	P30115	25361.7	1	7	0.281	YFPAFEK	0.997	15.4	85.1	15.4	15.4	1.66	1214400	132	138
exp1_cyt	Glutathione S-transferase A3 OS=Mus musculus GN=Gsta3 PE=1 SV=2	P30115	25361.7	1	7	0.281	YNLYGK	0.997	10.3	68.8	10.3	10.3	1.61	191851	79	84
exp1_cyt	Aspartate aminotransferase, cytoplasmic OS=Mus musculus GN=Got1 PE=1 SV=3	P05201	46248.4	1	7	0.211	HIYLLPSGR	0.997	13.6	86.7	9.85	13.6	1.64	81029.5	379	387
exp1_cyt	Aspartate aminotransferase, cytoplasmic OS=Mus musculus GN=Got1 PE=1 SV=3	P05201	46248.4	1	7	0.211	NTPIYVSSPTWENHNAVFSAAGFK	0.997	13	69	13	13	1.63	24279.9	131	154
exp1_cyt	Aspartate aminotransferase, cytoplasmic OS=Mus musculus GN=Got1 PE=1 SV=3	P05201	46248.4	1	7	0.211	QVEYLVNEK	0.997	10.4	85.8	10.4	10.4	1.61	98626.2	370	378
exp1_cyt	Aspartate aminotransferase, cytoplasmic OS=Mus musculus GN=Got1 PE=1 SV=3	P05201	46248.4	1	7	0.211	TDESQPWVLPVVR	0.997	11.3	81.4	11.3	11.3	1.62	40668.7	43	55
exp1_cyt	Aspartate aminotransferase, cytoplasmic OS=Mus musculus GN=Got1 PE=1 SV=3	P05201	46248.4	1	7	0.211	VGGVQSLGGTGALR	0.994	9.39	78.3	9.39	9.39	1.6	20342.6	101	114
exp1_cyt	Aspartate aminotransferase, cytoplasmic OS=Mus musculus GN=Got1 PE=1 SV=3	P05201	46248.4	1	7	0.211	VGNLTVVGK	0.962	7.52	70.7	7.52	7.52	1.57	13734.9	268	276
exp1_cyt	Aspartate aminotransferase, cytoplasmic OS=Mus musculus GN=Got1 PE=1 SV=3	P05201	46248.4	1	7	0.211	VNLGVGAYR	0.997	15	92.4	8.2	9.89	1.65	61044.3	34	42
exp1_cyt	Liver carboxylesterase 31 OS=Mus musculus GN=Es31 PE=1 SV=2	Q63880	63318.9	1	8	0.142	AISQSGVVISK	0.996	9.52	86.3	9.52	4.32	1.6	30857.6	254	264
exp1_cyt	Liver carboxylesterase 31 OS=Mus musculus GN=Es31 PE=1 SV=2	Q63880	63318.9	1	8	0.142	FKPAWVK	0.997	11.6	62.5	11.6	11.6	1.62	655610	451	457
exp1_cyt	Liver carboxylesterase 31 OS=Mus musculus GN=Es31 PE=1 SV=2	Q63880	63318.9	1	8	0.142	FTLNEK	0.991	8.9	66.7	8.9	8.9	1.59	22079.6	112	117
exp1_cyt	Liver carboxylesterase 31 OS=Mus musculus GN=Es31 PE=1 SV=2	Q63880	63318.9	1	8	0.142	IQEWHR	0.992	9.7	62.6	9.7	9.7	1.6	77465.3	555	560
exp1_cyt	Liver carboxylesterase 31 OS=Mus musculus GN=Es31 PE=1 SV=2	Q63880	63318.9	1	8	0.142	KVPEEL	0.997	9.21	83.7	9.21	9.21	1.59	535059	566	571
exp1_cyt	Liver carboxylesterase 31 OS=Mus musculus GN=Es31 PE=1 SV=2	Q63880	63318.9	1	8	0.142	LQFWTETLPR	0.997	14	83.6	14	14	1.64	314188	544	553
exp1_cyt	Liver carboxylesterase 31 OS=Mus musculus GN=Es31 PE=1 SV=2	Q63880	63318.9	1	8	0.142	VTQPEVDTPLGR	0.997	14.2	85.6	7.99	14.2	1.65	108297	34	45
exp1_cyt	Liver carboxylesterase 31 OS=Mus musculus GN=Es31 PE=1 SV=2	Q63880	63318.9	1	8	0.142	YLQDAGCPVFLYEFQHTPSSFAK	0.997	15.2	88.9	15.2	15.2	1.66	95090.3	428	450
exp1_cyt	Phosphoglycerate mutase 1 OS=Mus musculus GN=Pgam1 PE=1 SV=3	Q9DBJ1	28832.8	1	4	0.236	ALPFWNEEIVPQIK	0.997	14.9	92.8	14.9	14.9	1.65	319468	163	176
exp1_cyt	Phosphoglycerate mutase 1 OS=Mus musculus GN=Pgam1 PE=1 SV=3	Q9DBJ1	28832.8	1	4	0.236	AMEAVAAQGK	0.982	8.46	71.7	8.46	8.46	1.59	22739.9	242	251
exp1_cyt	Phosphoglycerate mutase 1 OS=Mus musculus GN=Pgam1 PE=1 SV=3	Q9DBJ1	28832.8	1	4	0.236	FSGWYDADLSPAGHEEAK	0.993	9.11	78	9.11	9.11	1.59	42272.1	22	39
exp1_cyt	Phosphoglycerate mutase 1 OS=Mus musculus GN=Pgam1 PE=1 SV=3	Q9DBJ1	28832.8	1	4	0.236	NLKPIKPMQFLGDEETVR	0.997	12.7	80.7	12.7	12.7	1.63	133797	223	240
exp1_cyt	Hemoglobin subunit beta-1 OS=Mus musculus GN=Hbb-b1 PE=1 SV=2	P02088	15840.2	1	6	0.463	GTFASLSELHCDK	0.997	13.8	87.4	13.8	13.8	1.64	54370.7	84	96
exp1_cyt	Hemoglobin subunit beta-1 OS=Mus musculus GN=Hbb-b1 PE=1 SV=2	P02088	15840.2	1	6	0.463	KVITAFNDGLNHLDSLK	0.997	11	71.2	11	11	1.61	38507.1	67	83
exp1_cyt	Hemoglobin subunit beta-1 OS=Mus musculus GN=Hbb-b1 PE=1 SV=2	P02088	15840.2	1	6	0.463	LHVDPENFR	0.997	14.1	78.8	14.1	14.1	1.64	68713.3	97	105
exp1_cyt	Hemoglobin subunit beta-1 OS=Mus musculus GN=Hbb-b1 PE=1 SV=2	P02088	15840.2	1	6	0.463	LLVVYPWTQR	0.997	15	90.8	15	15	1.65	1067770	32	41
exp1_cyt	Hemoglobin subunit beta-1 OS=Mus musculus GN=Hbb-b1 PE=1 SV=2	P02088	15840.2	1	6	0.463	VITAFNDGLNHLDSLK	0.995	9.7	72.7	9.7	9.7	1.6	64877.2	68	83
exp1_cyt	Hemoglobin subunit beta-1 OS=Mus musculus GN=Hbb-b1 PE=1 SV=2	P02088	15840.2	1	6	0.463	YFDSFGDLSSASAIMGNAK	0.997	13.3	82.2	13.3	13.3	1.64	115526	42	60
exp1_cyt	2-hydroxyacyl-CoA lyase 1 OS=Mus musculus GN=Hacl1 PE=1 SV=2	Q9QXE0	63660.7	1	5	0.107	AQDFHWLTR	0.997	11.3	83.1	11.3	11.3	1.62	49265.6	570	578
exp1_cyt	2-hydroxyacyl-CoA lyase 1 OS=Mus musculus GN=Hacl1 PE=1 SV=2	Q9QXE0	63660.7	1	5	0.107	DSFIVSEGANTMDIGR	0.997	10.3	71.7	10.3	10.3	1.6	26827.3	394	409
exp1_cyt	2-hydroxyacyl-CoA lyase 1 OS=Mus musculus GN=Hacl1 PE=1 SV=2	Q9QXE0	63660.7	1	5	0.107	GAAYSHAEDSIR	0.997	11.1	71.2	11.1	11.1	1.61	42370.5	226	237
exp1_cyt	2-hydroxyacyl-CoA lyase 1 OS=Mus musculus GN=Hacl1 PE=1 SV=2	Q9QXE0	63660.7	1	5	0.107	GVVPDNHPNCVGAAR	0.997	14	89.9	14	14	1.64	93289.5	255	269
exp1_cyt	2-hydroxyacyl-CoA lyase 1 OS=Mus musculus GN=Hacl1 PE=1 SV=2	Q9QXE0	63660.7	1	5	0.107	TPEELQHSLR	0.997	11	79.3	11	11	1.61	37385.9	537	546
exp1_cyt	Glycerol-3-phosphate dehydrogenase [NAD+], cytoplasmic OS=Mus musculus GN=Gpd1 PE=1 SV=3	P13707	37572.7	1	7	0.201	FPLFTAVYK	0.997	15.5	86.5	15.5	15.5	1.66	63888.4	319	327
exp1_cyt	Glycerol-3-phosphate dehydrogenase [NAD+], cytoplasmic OS=Mus musculus GN=Gpd1 PE=1 SV=3	P13707	37572.7	1	7	0.201	GLVDKFPLFTAVYK	0.997	12.7	88.4	12.7	12.7	1.63	1048430	314	327
exp1_cyt	Glycerol-3-phosphate dehydrogenase [NAD+], cytoplasmic OS=Mus musculus GN=Gpd1 PE=1 SV=3	P13707	37572.7	1	7	0.201	KLTEIINTQHENVK	0.991	10.8	78.7	10.8	10.8	1.61	142448	49	62
exp1_cyt	Glycerol-3-phosphate dehydrogenase [NAD+], cytoplasmic OS=Mus musculus GN=Gpd1 PE=1 SV=3	P13707	37572.7	1	7	0.201	LAHFDPR	0.965	7.76	70.9	7.76	7.76	1.58	116463	29	35
exp1_cyt	Glycerol-3-phosphate dehydrogenase [NAD+], cytoplasmic OS=Mus musculus GN=Gpd1 PE=1 SV=3	P13707	37572.7	1	7	0.201	SIEQLEK	0.994	14.2	88.3	5.33	2.72	1.65	403684	283	289
exp1_cyt	Glycerol-3-phosphate dehydrogenase [NAD+], cytoplasmic OS=Mus musculus GN=Gpd1 PE=1 SV=3	P13707	37572.7	1	7	0.201	VCIVGSGNWGSAIAK	0.995	9.67	75	9.67	9.67	1.6	129776	6	20
exp1_cyt	Glycerol-3-phosphate dehydrogenase [NAD+], cytoplasmic OS=Mus musculus GN=Gpd1 PE=1 SV=3	P13707	37572.7	1	7	0.201	VTMWVFEEDIGGR	0.997	10.8	73.3	10.8	10.8	1.61	20704.4	36	48
exp1_cyt	Elongation factor 1-beta OS=Mus musculus GN=Eef1b PE=1 SV=5	O70251	24694.1	1	2	0.107	LVPVGYGIK	0.997	13.9	80.7	9.56	9.56	1.64	121696	177	185
exp1_cyt	Elongation factor 1-beta OS=Mus musculus GN=Eef1b PE=1 SV=5	O70251	24694.1	1	2	0.107	TPAGLQVLNDYLADK	0.997	12.7	84.5	12.7	12.7	1.63	103085	8	22
exp1_cyt	Plastin-2 OS=Mus musculus GN=Lcp1 PE=1 SV=4	Q61233	70151.9	1	2	0.0351	AACLPLPGYR	0.991	8.76	70.8	8.76	8.76	1.59	53075.4	40	49
exp1_cyt	Plastin-2 OS=Mus musculus GN=Lcp1 PE=1 SV=4	Q61233	70151.9	1	2	0.0351	AYYHLLEQVAPK	0.997	10.3	71.9	10.3	10.3	1.6	21181	298	309
exp1_cyt	Apolipoprotein A-I OS=Mus musculus GN=Apoa1 PE=1 SV=1	Q00623	30587.4	1	6	0.235	ETDWVR	0.954	9.67	73.5	6	0.66	1.6	55406.6	101	106
exp1_cyt	Apolipoprotein A-I OS=Mus musculus GN=Apoa1 PE=1 SV=1	Q00623	30587.4	1	6	0.235	HSLMPMLETLK	0.997	10.4	84.3	10.4	10.4	1.61	129179	237	247
exp1_cyt	Apolipoprotein A-I OS=Mus musculus GN=Apoa1 PE=1 SV=1	Q00623	30587.4	1	6	0.235	SNPTLNEYHTR	0.997	12.7	72.4	12.7	12.7	1.63	93865.1	206	216
exp1_cyt	Apolipoprotein A-I OS=Mus musculus GN=Apoa1 PE=1 SV=1	Q00623	30587.4	1	6	0.235	TQLAPHSEQMR	0.997	12.2	84.2	12.2	12.2	1.63	175260	184	194
exp1_cyt	Apolipoprotein A-I OS=Mus musculus GN=Apoa1 PE=1 SV=1	Q00623	30587.4	1	6	0.235	VAPLGAELQESAR	0.997	15.4	86.2	7.9	8.53	1.66	77831.5	142	154
exp1_cyt	Apolipoprotein A-I OS=Mus musculus GN=Apoa1 PE=1 SV=1	Q00623	30587.4	1	6	0.235	VQPYLDEFQK	0.992	12.7	79.9	6.26	12.7	1.63	84938.9	120	129
exp1_cyt	Carbonic anhydrase 2 OS=Mus musculus GN=Ca2 PE=1 SV=4	P00920	29033	1	3	0.146	AVQQPDGLAVLGIFLK	0.997	13.3	89.2	13.3	13.3	1.64	182899	133	148
exp1_cyt	Carbonic anhydrase 2 OS=Mus musculus GN=Ca2 PE=1 SV=4	P00920	29033	1	3	0.146	VLEALHSIK	0.996	9.46	85.6	9.46	9.46	1.6	88217.4	159	167
exp1_cyt	Carbonic anhydrase 2 OS=Mus musculus GN=Ca2 PE=1 SV=4	P00920	29033	1	3	0.146	YAAELHLVHWNTK	0.993	11.5	70.8	11.5	11.5	1.62	57096.8	114	126
exp1_cyt	Aldo-keto reductase family 1 member C13 OS=Mus musculus GN=Akr1c13 PE=1 SV=2	Q8VC28	37058.5	1	5	0.204	ENLQVFGFQLSPEDMK	0.997	11.6	76.1	11.6	11.6	1.62	36712.1	279	294
exp1_cyt	Aldo-keto reductase family 1 member C13 OS=Mus musculus GN=Akr1c13 PE=1 SV=2	Q8VC28	37058.5	1	5	0.204	GIVPLAQSFK	0.961	7.46	74.6	7.46	7.46	1.57	105276	264	273
exp1_cyt	Aldo-keto reductase family 1 member C13 OS=Mus musculus GN=Akr1c13 PE=1 SV=2	Q8VC28	37058.5	1	5	0.204	ILNKPGLK	0.997	11.4	68.1	11.4	11.4	1.62	387011	176	183
exp1_cyt	Aldo-keto reductase family 1 member C13 OS=Mus musculus GN=Akr1c13 PE=1 SV=2	Q8VC28	37058.5	1	5	0.204	LNDGHLIPALGFGTYKPK	0.997	10.2	75.3	10.2	10.2	1.6	152585	10	27
exp1_cyt	Aldo-keto reductase family 1 member C13 OS=Mus musculus GN=Akr1c13 PE=1 SV=2	Q8VC28	37058.5	1	5	0.204	SLLDTVDFCDTWER	0.997	12.3	81.9	12.3	12.3	1.63	23420.4	137	150
exp1_cyt	Fructose-1,6-bisphosphatase 1 OS=Mus musculus GN=Fbp1 PE=2 SV=3	Q9QXD6	36913.9	1	12	0.503	AGGLATTGDKDILDIVPTEIHQK	0.997	12.8	87.5	12.8	12.8	1.63	2086530	292	314
exp1_cyt	Fructose-1,6-bisphosphatase 1 OS=Mus musculus GN=Fbp1 PE=2 SV=3	Q9QXD6	36913.9	1	12	0.503	APVVMGSSEDVQEFLEIYR	0.997	16.9	93.1	16.9	16.9	1.67	175200	315	333
exp1_cyt	Fructose-1,6-bisphosphatase 1 OS=Mus musculus GN=Fbp1 PE=2 SV=3	Q9QXD6	36913.9	1	12	0.503	DFDPAINEYLQR	0.997	14.2	88.9	14.2	14.2	1.65	469649	219	230
exp1_cyt	Fructose-1,6-bisphosphatase 1 OS=Mus musculus GN=Fbp1 PE=2 SV=3	Q9QXD6	36913.9	1	12	0.503	FVMEQGR	0.996	9.86	61.5	9.86	9.86	1.6	165541	17	23
exp1_cyt	Fructose-1,6-bisphosphatase 1 OS=Mus musculus GN=Fbp1 PE=2 SV=3	Q9QXD6	36913.9	1	12	0.503	GNIYSLNEGYAK	0.997	10.2	83.8	10.2	10.2	1.6	95731	207	218
exp1_cyt	Fructose-1,6-bisphosphatase 1 OS=Mus musculus GN=Fbp1 PE=2 SV=3	Q9QXD6	36913.9	1	12	0.503	KAQGTGELTQLLNSLCTAIK	0.997	11.5	81.9	11.5	11.5	1.62	106861	24	43
exp1_cyt	Fructose-1,6-bisphosphatase 1 OS=Mus musculus GN=Fbp1 PE=2 SV=3	Q9QXD6	36913.9	1	12	0.503	KGNIYSLNEGYAK	0.994	11.3	84	11.3	11.3	1.62	455447	206	218
exp1_cyt	Fructose-1,6-bisphosphatase 1 OS=Mus musculus GN=Fbp1 PE=2 SV=3	Q9QXD6	36913.9	1	12	0.503	KLDILSNDLVINMLK	0.997	12.2	88.7	12.2	12.2	1.63	386044	73	87
exp1_cyt	Fructose-1,6-bisphosphatase 1 OS=Mus musculus GN=Fbp1 PE=2 SV=3	Q9QXD6	36913.9	1	12	0.503	LLYECNPIAYVMEK	0.997	14.7	94.1	14.7	14.7	1.65	865708	278	291
exp1_cyt	Fructose-1,6-bisphosphatase 1 OS=Mus musculus GN=Fbp1 PE=2 SV=3	Q9QXD6	36913.9	1	12	0.503	QAGIAQLYGIAGSTNVTGDQVK	0.997	12.4	79.3	12.4	12.4	1.63	110398	51	72
exp1_cyt	Fructose-1,6-bisphosphatase 1 OS=Mus musculus GN=Fbp1 PE=2 SV=3	Q9QXD6	36913.9	1	12	0.503	TLVYGGIFLYPANK	0.997	14.8	96.5	14.8	14.8	1.65	215447	256	269
exp1_cyt	Fructose-1,6-bisphosphatase 1 OS=Mus musculus GN=Fbp1 PE=2 SV=3	Q9QXD6	36913.9	1	12	0.503	YVGSMVADIHR	0.997	13.2	88.8	13.2	13.2	1.64	217256	245	255
exp1_cyt	Nucleoside diphosphate kinase B OS=Mus musculus GN=Nme2 PE=1 SV=1	Q01768	17363.3	1	11	0.836	ASEEHLK	0.994	9.27	81.2	9.27	2.03	1.59	470618	43	49
exp1_cyt	Nucleoside diphosphate kinase B OS=Mus musculus GN=Nme2 PE=1 SV=1	Q01768	17363.3	1	11	0.836	DRPFFPGLVK	0.997	13.9	77.1	13.9	13.9	1.64	389052	57	66
exp1_cyt	Nucleoside diphosphate kinase B OS=Mus musculus GN=Nme2 PE=1 SV=1	Q01768	17363.3	1	11	0.836	EIHLWFKPEELIDYK	0.997	13.7	83.7	13.7	13.7	1.64	279575	129	143
exp1_cyt	Nucleoside diphosphate kinase B OS=Mus musculus GN=Nme2 PE=1 SV=1	Q01768	17363.3	1	11	0.836	GDFCIQVGR	0.991	9.09	62.4	9.09	9.09	1.59	135888	106	114
exp1_cyt	Nucleoside diphosphate kinase B OS=Mus musculus GN=Nme2 PE=1 SV=1	Q01768	17363.3	1	11	0.836	GLVGEIIK	0.968	14.1	94.5	2.87	2.93	1.64	260594	19	26
exp1_cyt	Nucleoside diphosphate kinase B OS=Mus musculus GN=Nme2 PE=1 SV=1	Q01768	17363.3	1	11	0.836	NIIHGSDSVESAEK	0.997	13	87.5	13	13	1.63	282466	115	128
exp1_cyt	Nucleoside diphosphate kinase B OS=Mus musculus GN=Nme2 PE=1 SV=1	Q01768	17363.3	1	11	0.836	QHYIDLK	0.946	7.21	71.9	7.21	7.21	1.57	124310	50	56
exp1_cyt	Nucleoside diphosphate kinase B OS=Mus musculus GN=Nme2 PE=1 SV=1	Q01768	17363.3	1	11	0.836	SCAHDWVYE	0.997	9.19	79.4	9.19	9.19	1.59	120773	144	152
exp1_cyt	Nucleoside diphosphate kinase B OS=Mus musculus GN=Nme2 PE=1 SV=1	Q01768	17363.3	1	11	0.836	TFIAIKPDGVQR	0.996	10.3	65	10.3	10.3	1.61	366000	7	18
exp1_cyt	Nucleoside diphosphate kinase B OS=Mus musculus GN=Nme2 PE=1 SV=1	Q01768	17363.3	1	11	0.836	VMLGETNPADSKPGTIR	0.997	13.6	79.8	13.6	13.6	1.64	316154	89	105
exp1_cyt	Nucleoside diphosphate kinase B OS=Mus musculus GN=Nme2 PE=1 SV=1	Q01768	17363.3	1	11	0.836	YMNSGPVVAMVWEGLNVVK	0.996	9.89	77.2	9.89	9.89	1.6	25342.1	67	85
exp1_cyt	Macrophage migration inhibitory factor OS=Mus musculus GN=Mif PE=1 SV=2	P34884	12504.4	0.998	2	0.139	LHISPDR	0.996	10.2	70.9	10.2	10.2	1.6	78685.3	88	94
exp1_cyt	Macrophage migration inhibitory factor OS=Mus musculus GN=Mif PE=1 SV=2	P34884	12504.4	0.998	2	0.139	LLCGLLSDR	0.996	12.1	76.6	7.63	7.63	1.62	63394.3	79	87
exp1_cyt	Ferritin light chain 1 OS=Mus musculus GN=Ftl1 PE=1 SV=2	P29391	20802.9	1	2	0.213	NLNQALLDLHALGSAR	0.997	16	88.4	16	9.77	1.66	161077	106	121
exp1_cyt	Ferritin light chain 1 OS=Mus musculus GN=Ftl1 PE=1 SV=2	P29391	20802.9	1	2	0.213	VAGPQPAQTGAPQGSLGEYLFER	0.997	13.3	80	13.3	13.3	1.64	137986	155	177
exp1_cyt	Annexin A5 OS=Mus musculus GN=Anxa5 PE=1 SV=1	P48036	35754.2	1	9	0.301	ADAEVLR	0.997	13.5	90.2	7	7	1.64	60623.9	17	23
exp1_cyt	Annexin A5 OS=Mus musculus GN=Anxa5 PE=1 SV=1	P48036	35754.2	1	9	0.301	ALLLLCGGEDD	0.99	8.49	75	8.49	8.49	1.59	69345.4	309	319
exp1_cyt	Annexin A5 OS=Mus musculus GN=Anxa5 PE=1 SV=1	P48036	35754.2	1	9	0.301	DLVDDLK	0.979	11.7	79.9	5.61	7	1.62	104949	62	68
exp1_cyt	Annexin A5 OS=Mus musculus GN=Anxa5 PE=1 SV=1	P48036	35754.2	1	9	0.301	GAGTDDHTLIR	0.952	7.39	70.8	7.39	7.39	1.57	67742.2	259	269
exp1_cyt	Annexin A5 OS=Mus musculus GN=Anxa5 PE=1 SV=1	P48036	35754.2	1	9	0.301	GLGTDEDSILNLLTSR	0.997	10.7	74	10.7	10.7	1.61	38693.9	28	43
exp1_cyt	Annexin A5 OS=Mus musculus GN=Anxa5 PE=1 SV=1	P48036	35754.2	1	9	0.301	GTVTDFPGFDGR	0.995	13.6	86.9	5.9	13.6	1.64	71037.6	5	16
exp1_cyt	Annexin A5 OS=Mus musculus GN=Anxa5 PE=1 SV=1	P48036	35754.2	1	9	0.301	QEIAQEFK	0.989	8.73	76.8	8.73	8.73	1.59	19331.2	49	56
exp1_cyt	Annexin A5 OS=Mus musculus GN=Anxa5 PE=1 SV=1	P48036	35754.2	1	9	0.301	SIPAYLAETLYYAMK	0.973	8.15	68.7	8.15	8.15	1.58	30085.3	244	258
exp1_cyt	Annexin A5 OS=Mus musculus GN=Anxa5 PE=1 SV=1	P48036	35754.2	1	9	0.301	TPEELSAIK	0.988	8.84	72.7	8.84	8.84	1.59	135373	116	124
exp1_cyt	Kynurenine--oxoglutarate transaminase 3 OS=Mus musculus GN=Ccbl2 PE=1 SV=1	Q71RI9	51127.9	1	2	0.044	MAGAVPVFIPLR	0.997	14	85.7	14	14	1.64	65958.8	169	180
exp1_cyt	Kynurenine--oxoglutarate transaminase 3 OS=Mus musculus GN=Ccbl2 PE=1 SV=1	Q71RI9	51127.9	1	2	0.044	SKPTDGMK	0.994	9.92	65	9.92	9.92	1.6	59333.7	181	188
exp1_cyt	Urocanate hydratase OS=Mus musculus GN=Uroc1 PE=2 SV=2	Q8VC12	74590.3	1	2	0.0399	DHHDVSGTDSPFR	0.997	11.2	81.8	11.2	11.2	1.62	20271.2	544	556
exp1_cyt	Urocanate hydratase OS=Mus musculus GN=Uroc1 PE=2 SV=2	Q8VC12	74590.3	1	2	0.0399	TPNLSPEEEQLALR	0.997	18.5	95.1	11.7	13.8	1.69	58221	33	46
exp1_cyt	14-3-3 protein beta/alpha OS=Mus musculus GN=Ywhab PE=1 SV=3	Q9CQV8	28087.2	1	2	0.195	AVTEQGHELSNEER	0.997	14.8	95.2	14.8	14.8	1.65	47421	30	43
exp1_cyt	14-3-3 protein beta/alpha OS=Mus musculus GN=Ywhab PE=1 SV=3	Q9CQV8	28087.2	1	2	0.195	DSTLIMQLLR	0.997	12.5	76.1	12.5	12.5	1.63	188809	215	224
exp1_cyt	14-3-3 protein beta/alpha OS=Mus musculus GN=Ywhab PE=1 SV=3	Q9CQV8	28087.2	1	2	0.195	EMQPTHPIR	0.997	12.6	83.6	12.6	12.6	1.63	175406	161	169
exp1_cyt	14-3-3 protein beta/alpha OS=Mus musculus GN=Ywhab PE=1 SV=3	Q9CQV8	28087.2	1	2	0.195	LAEQAER	0.986	10.8	80.2	2.28	4.61	1.61	98979.2	14	20
exp1_cyt	14-3-3 protein beta/alpha OS=Mus musculus GN=Ywhab PE=1 SV=3	Q9CQV8	28087.2	1	2	0.195	NLLSVAYK	0.997	13.3	74.4	13.3	13.3	1.64	33504.4	44	51
exp1_cyt	Dihydropyrimidinase OS=Mus musculus GN=Dpys PE=2 SV=2	Q9EQF5	56724.7	1	5	0.162	APYKGEVTTLK	0.997	11	70.4	11	11	1.61	39589.8	491	501
exp1_cyt	Dihydropyrimidinase OS=Mus musculus GN=Dpys PE=2 SV=2	Q9EQF5	56724.7	1	5	0.162	DLLPPEDASR	0.997	13.8	87.5	7.86	13.8	1.64	147757	38	47
exp1_cyt	Dihydropyrimidinase OS=Mus musculus GN=Dpys PE=2 SV=2	Q9EQF5	56724.7	1	5	0.162	GSSLIEAFETWR	0.997	11.2	75.3	11.2	11.2	1.61	29126.7	107	118
exp1_cyt	Dihydropyrimidinase OS=Mus musculus GN=Dpys PE=2 SV=2	Q9EQF5	56724.7	1	5	0.162	IVNDDFSQVADVLVEDGVVR	0.997	14.5	88.2	14.5	14.5	1.65	53503	14	33
exp1_cyt	Dihydropyrimidinase OS=Mus musculus GN=Dpys PE=2 SV=2	Q9EQF5	56724.7	1	5	0.162	LVLPGGIDTHTHMQFPFMGSQSVDDFYQGTK	0.995	10.7	75.6	10.7	10.7	1.61	125886	58	88
exp1_cyt	Glyoxylate reductase/hydroxypyruvate reductase OS=Mus musculus GN=Grhpr PE=1 SV=1	Q91Z53	35329.7	1	6	0.256	AALAQAADCEVEQWNSDDPIPR	0.997	16.7	92.7	16.7	16.7	1.67	55369	21	42
exp1_cyt	Glyoxylate reductase/hydroxypyruvate reductase OS=Mus musculus GN=Grhpr PE=1 SV=1	Q91Z53	35329.7	1	6	0.256	GEAMPSELKL	0.997	11.3	83.5	11.3	11.3	1.62	37627.2	319	328
exp1_cyt	Glyoxylate reductase/hydroxypyruvate reductase OS=Mus musculus GN=Grhpr PE=1 SV=1	Q91Z53	35329.7	1	6	0.256	KDLEQGVVGAHGLLCR	0.993	9.93	80.2	9.93	9.93	1.6	287143	43	58
exp1_cyt	Glyoxylate reductase/hydroxypyruvate reductase OS=Mus musculus GN=Grhpr PE=1 SV=1	Q91Z53	35329.7	1	6	0.256	NCVILPHIGSATYK	0.993	9.08	80.6	9.08	9.08	1.59	34549.2	287	300
exp1_cyt	Glyoxylate reductase/hydroxypyruvate reductase OS=Mus musculus GN=Grhpr PE=1 SV=1	Q91Z53	35329.7	1	6	0.256	RLPEAIEEVK	0.997	12.8	97.6	9.29	12.8	1.63	74544	125	134
exp1_cyt	Glyoxylate reductase/hydroxypyruvate reductase OS=Mus musculus GN=Grhpr PE=1 SV=1	Q91Z53	35329.7	1	6	0.256	VFVTGPLPAEGR	0.997	13.6	79.9	13.6	13.6	1.64	100670	9	20
exp1_cyt	Ubiquitin-conjugating enzyme E2 L3 OS=Mus musculus GN=Ube2l3 PE=2 SV=1	P68037	17862.3	1	2	0.156	IEINFPAEYPFKPPK	0.99	10.5	78.2	10.5	10.5	1.61	94666.5	53	67
exp1_cyt	Ubiquitin-conjugating enzyme E2 L3 OS=Mus musculus GN=Ube2l3 PE=2 SV=1	P68037	17862.3	1	2	0.156	IYHPNIDEK	0.997	11.2	76.8	11.2	11.2	1.61	69142.4	74	82
exp1_cyt	26S proteasome non-ATPase regulatory subunit 6 OS=Mus musculus GN=Psmd6 PE=2 SV=1	Q99JI4	45538.4	0.998	2	0.0617	FLLSLPEHR	0.997	11.8	86.4	11.8	11.8	1.62	53537.4	24	32
exp1_cyt	26S proteasome non-ATPase regulatory subunit 6 OS=Mus musculus GN=Psmd6 PE=2 SV=1	Q99JI4	45538.4	0.998	2	0.0617	GAEILEVLHSLPAVR	0.997	13.5	84	13.5	13.5	1.64	22661.7	243	257
exp1_cyt	Catalase OS=Mus musculus GN=Cat PE=1 SV=4	P24270	59795.9	1	4	0.074	DAILFPSFIHSQK	0.997	10.2	82.1	10.2	5.72	1.6	59807.7	157	169
exp1_cyt	Catalase OS=Mus musculus GN=Cat PE=1 SV=4	P24270	59795.9	1	4	0.074	GIPDGHR	0.997	12	74.5	12	12	1.62	34357.9	204	210
exp1_cyt	Catalase OS=Mus musculus GN=Cat PE=1 SV=4	P24270	59795.9	1	4	0.074	LCENIAGHLK	0.997	12.7	84.2	12.7	12.7	1.63	35844	459	468
exp1_cyt	Catalase OS=Mus musculus GN=Cat PE=1 SV=4	P24270	59795.9	1	4	0.074	LFAYPDTHR	0.997	11.7	79.3	11.7	11.7	1.62	62062.6	355	363
exp1_cyt	Carboxymethylenebutenolidase homolog OS=Mus musculus GN=Cmbl PE=2 SV=1	Q8R1G2	27901.2	1	4	0.204	AGVSVYGIIR	0.997	10.1	78.5	10.1	10.1	1.6	160450	150	159
exp1_cyt	Carboxymethylenebutenolidase homolog OS=Mus musculus GN=Cmbl PE=2 SV=1	Q8R1G2	27901.2	1	4	0.204	AVIVVQDIFGWQLPNTR	0.997	14.5	80.8	14.5	14.5	1.65	71595.6	44	60
exp1_cyt	Carboxymethylenebutenolidase homolog OS=Mus musculus GN=Cmbl PE=2 SV=1	Q8R1G2	27901.2	1	4	0.204	LEYGGMGHEVQVEHIK	0.988	10.5	68.7	10.5	10.5	1.61	40413.5	16	31
exp1_cyt	Carboxymethylenebutenolidase homolog OS=Mus musculus GN=Cmbl PE=2 SV=1	Q8R1G2	27901.2	1	4	0.204	SPVDAGK	0.997	9.63	73.9	9.63	4.67	1.6	40967.6	37	43
exp1_cyt	3-hydroxyanthranilate 3,4-dioxygenase OS=Mus musculus GN=Haao PE=1 SV=1	Q78JT3	32804.3	1	10	0.437	ASFQPPVCNK	0.996	8.98	81.3	8.98	8.98	1.59	51613.6	16	25
exp1_cyt	3-hydroxyanthranilate 3,4-dioxygenase OS=Mus musculus GN=Haao PE=1 SV=1	Q78JT3	32804.3	1	10	0.437	AWLDGHSR	0.997	14.1	84.2	14.1	14.1	1.64	731653	185	192
exp1_cyt	3-hydroxyanthranilate 3,4-dioxygenase OS=Mus musculus GN=Haao PE=1 SV=1	Q78JT3	32804.3	1	10	0.437	DLGTQLAPIIQEFFHSEQYR	0.997	17.5	100	17.5	17.5	1.68	263719	136	155
exp1_cyt	3-hydroxyanthranilate 3,4-dioxygenase OS=Mus musculus GN=Haao PE=1 SV=1	Q78JT3	32804.3	1	10	0.437	ELPFPLNTR	0.982	11.8	81.3	5.66	5.22	1.62	97608.3	167	175
exp1_cyt	3-hydroxyanthranilate 3,4-dioxygenase OS=Mus musculus GN=Haao PE=1 SV=1	Q78JT3	32804.3	1	10	0.437	ELQAGTSLSLFGDSYETQVIAHGQGSSK	0.996	11.7	84.9	11.7	11.7	1.62	109142	193	220
exp1_cyt	3-hydroxyanthranilate 3,4-dioxygenase OS=Mus musculus GN=Haao PE=1 SV=1	Q78JT3	32804.3	1	10	0.437	LMHQEQLK	0.962	7.62	71.6	7.62	7.62	1.58	142353	26	33
exp1_cyt	3-hydroxyanthranilate 3,4-dioxygenase OS=Mus musculus GN=Haao PE=1 SV=1	Q78JT3	32804.3	1	10	0.437	RLESELDGLR	0.997	11	79	11	11	1.61	97793	108	117
exp1_cyt	3-hydroxyanthranilate 3,4-dioxygenase OS=Mus musculus GN=Haao PE=1 SV=1	Q78JT3	32804.3	1	10	0.437	TGKPNPDQLLK	0.997	11.5	77.5	11.5	3.13	1.62	310723	156	166
exp1_cyt	3-hydroxyanthranilate 3,4-dioxygenase OS=Mus musculus GN=Haao PE=1 SV=1	Q78JT3	32804.3	1	10	0.437	VLEQGQHR	0.997	12.4	83.7	12.4	12.4	1.63	167298	66	73
exp1_cyt	3-hydroxyanthranilate 3,4-dioxygenase OS=Mus musculus GN=Haao PE=1 SV=1	Q78JT3	32804.3	1	10	0.437	YYVGDTEDVLFEK	0.997	11.7	86.1	11.7	11.7	1.62	55750	118	130
exp1_cyt	Ribonuclease inhibitor OS=Mus musculus GN=Rnh1 PE=1 SV=1	Q91VI7	49817.9	0.5	1	0.0219	ALEEERPSLR	0.997	11.1	79.8	11.1	6.14	1.61	69362.3	444	453
exp1_cyt	Transitional endoplasmic reticulum ATPase OS=Mus musculus GN=Vcp PE=1 SV=4	Q01853	89324.8	1	11	0.155	DVDLEFLAK	0.978	8.2	72.2	8.2	8.2	1.58	7928.6	669	677
exp1_cyt	Transitional endoplasmic reticulum ATPase OS=Mus musculus GN=Vcp PE=1 SV=4	Q01853	89324.8	1	11	0.155	ELQELVQYPVEHPDK	0.992	9.39	68.9	9.39	9.39	1.6	19019	488	502
exp1_cyt	Transitional endoplasmic reticulum ATPase OS=Mus musculus GN=Vcp PE=1 SV=4	Q01853	89324.8	1	11	0.155	EMVELPLR	0.997	13.4	85.3	13.4	13.4	1.64	62342.5	218	225
exp1_cyt	Transitional endoplasmic reticulum ATPase OS=Mus musculus GN=Vcp PE=1 SV=4	Q01853	89324.8	1	11	0.155	EVDIGIPDATGR	0.997	15.5	91.4	15.5	15.5	1.66	80146.7	366	377
exp1_cyt	Transitional endoplasmic reticulum ATPase OS=Mus musculus GN=Vcp PE=1 SV=4	Q01853	89324.8	1	11	0.155	GILLYGPPGTGK	0.996	9.05	76.1	9.05	4.79	1.59	7707.1	240	251
exp1_cyt	Transitional endoplasmic reticulum ATPase OS=Mus musculus GN=Vcp PE=1 SV=4	Q01853	89324.8	1	11	0.155	GVLFYGPPGCGK	0.997	16.4	97.5	16.4	3.06	1.67	53313.9	513	524
exp1_cyt	Transitional endoplasmic reticulum ATPase OS=Mus musculus GN=Vcp PE=1 SV=4	Q01853	89324.8	1	11	0.155	KAFEEAEK	0.98	8.66	64	8.66	8.66	1.59	254711	288	295
exp1_cyt	Transitional endoplasmic reticulum ATPase OS=Mus musculus GN=Vcp PE=1 SV=4	Q01853	89324.8	1	11	0.155	LAGESESNLR	0.997	13.4	81.8	13.4	8.47	1.64	55307.8	278	287
exp1_cyt	Transitional endoplasmic reticulum ATPase OS=Mus musculus GN=Vcp PE=1 SV=4	Q01853	89324.8	1	11	0.155	LDQLIYIPLPDEK	0.997	13.8	91.2	13.8	13.8	1.64	32535.8	639	651
exp1_cyt	Transitional endoplasmic reticulum ATPase OS=Mus musculus GN=Vcp PE=1 SV=4	Q01853	89324.8	1	11	0.155	LEILQIHTK	0.997	11	81.2	11	11	1.61	175879	378	386
exp1_cyt	Transitional endoplasmic reticulum ATPase OS=Mus musculus GN=Vcp PE=1 SV=4	Q01853	89324.8	1	11	0.155	NAPAIIFIDELDAIAPK	0.997	11.9	86.9	11.9	11.9	1.62	84691	296	312
exp1_cyt	Rab GDP dissociation inhibitor beta OS=Mus musculus GN=Gdi2 PE=1 SV=1	Q61598	50539.1	0.992	1	0.0247	FVSISDLFVPK	0.997	10.2	86	10.2	10.2	1.6	67439.3	380	390
exp1_cyt	Selenium-binding protein 2 OS=Mus musculus GN=Selenbp2 PE=1 SV=2	Q63836	52610.7	1	25	0.646	CGPGYPTPLEAMK	0.997	10.4	71.4	10.4	10.4	1.61	61157.1	8	20
exp1_cyt	Selenium-binding protein 2 OS=Mus musculus GN=Selenbp2 PE=1 SV=2	Q63836	52610.7	1	25	0.646	DGFNPAHVEAGLYGSR	0.997	18.1	89.9	18.1	18.1	1.68	406997	212	227
exp1_cyt	Selenium-binding protein 2 OS=Mus musculus GN=Selenbp2 PE=1 SV=2	Q63836	52610.7	1	25	0.646	EEIVYLPCIYR	0.997	16.3	97.2	11.3	16.3	1.67	257685	24	34
exp1_cyt	Selenium-binding protein 2 OS=Mus musculus GN=Selenbp2 PE=1 SV=2	Q63836	52610.7	1	25	0.646	EPLGPALAHELR	0.997	16.3	89	16.3	16.3	1.67	76936.6	449	460
exp1_cyt	Selenium-binding protein 2 OS=Mus musculus GN=Selenbp2 PE=1 SV=2	Q63836	52610.7	1	25	0.646	FLHDPSATQGFVGCALSSNIQR	0.997	11.9	79.3	11.9	11.9	1.62	497264	255	276
exp1_cyt	Selenium-binding protein 2 OS=Mus musculus GN=Selenbp2 PE=1 SV=2	Q63836	52610.7	1	25	0.646	GGSVQVLEDQELTCQPEPLVVK	0.997	14.8	93.2	14.8	14.8	1.65	169302	358	379
exp1_cyt	Selenium-binding protein 2 OS=Mus musculus GN=Selenbp2 PE=1 SV=2	Q63836	52610.7	1	25	0.646	GSFVLLDGETFEVK	0.997	17.7	97.9	17.7	17.7	1.68	352298	161	174
exp1_cyt	Selenium-binding protein 2 OS=Mus musculus GN=Selenbp2 PE=1 SV=2	Q63836	52610.7	1	25	0.646	GTWEKPGGASPMGYDFWYQPR	0.997	16.2	92.5	16.2	16.2	1.66	381582	175	195
exp1_cyt	Selenium-binding protein 2 OS=Mus musculus GN=Selenbp2 PE=1 SV=2	Q63836	52610.7	1	25	0.646	HEIIQTLQMTDGLIPLEIR	0.997	16.9	95.9	16.9	16.9	1.67	223757	236	254
exp1_cyt	Selenium-binding protein 2 OS=Mus musculus GN=Selenbp2 PE=1 SV=2	Q63836	52610.7	1	25	0.646	HNVMVSTEWAAPNVFK	0.997	15.2	91.2	15.2	15.2	1.65	288552	196	211
exp1_cyt	Selenium-binding protein 2 OS=Mus musculus GN=Selenbp2 PE=1 SV=2	Q63836	52610.7	1	25	0.646	IFVWDWQR	0.997	17.4	88.8	17.4	17.4	1.68	344284	228	235
exp1_cyt	Selenium-binding protein 2 OS=Mus musculus GN=Selenbp2 PE=1 SV=2	Q63836	52610.7	1	25	0.646	IPGGPQMIQLSLDGK	0.992	9.42	70.4	9.42	9.42	1.6	217301	383	397
exp1_cyt	Selenium-binding protein 2 OS=Mus musculus GN=Selenbp2 PE=1 SV=2	Q63836	52610.7	1	25	0.646	IYVVDVGSEPR	0.997	16.9	93.4	16.9	16.9	1.67	431333	104	114
exp1_cyt	Selenium-binding protein 2 OS=Mus musculus GN=Selenbp2 PE=1 SV=2	Q63836	52610.7	1	25	0.646	LILPGLISSR	0.997	15.1	90.1	7.24	15.1	1.65	94144.5	94	103
exp1_cyt	Selenium-binding protein 2 OS=Mus musculus GN=Selenbp2 PE=1 SV=2	Q63836	52610.7	1	25	0.646	LNPNFLVDFGK	0.997	10.9	80.2	10.9	10.9	1.61	161179	438	448
exp1_cyt	Selenium-binding protein 2 OS=Mus musculus GN=Selenbp2 PE=1 SV=2	Q63836	52610.7	1	25	0.646	LNPNFLVDFGKEPLGPALAHELR	0.997	17.5	96.2	17.5	17.5	1.68	865044	438	460
exp1_cyt	Selenium-binding protein 2 OS=Mus musculus GN=Selenbp2 PE=1 SV=2	Q63836	52610.7	1	25	0.646	LPMPYLK	0.997	15.7	87.7	8.65	9.34	1.66	230253	63	69
exp1_cyt	Selenium-binding protein 2 OS=Mus musculus GN=Selenbp2 PE=1 SV=2	Q63836	52610.7	1	25	0.646	LYATTSLYSDWDK	0.996	10.1	73.3	10.1	10.1	1.6	61127.6	399	411
exp1_cyt	Selenium-binding protein 2 OS=Mus musculus GN=Selenbp2 PE=1 SV=2	Q63836	52610.7	1	25	0.646	NEEGTWSVEK	0.997	11	79.3	11	11	1.61	58866.6	280	289
exp1_cyt	Selenium-binding protein 2 OS=Mus musculus GN=Selenbp2 PE=1 SV=2	Q63836	52610.7	1	25	0.646	NTGTEAPDYLATVDVDPK	0.979	10.9	92.7	5.58	5.12	1.61	284597	35	52
exp1_cyt	Selenium-binding protein 2 OS=Mus musculus GN=Selenbp2 PE=1 SV=2	Q63836	52610.7	1	25	0.646	QFYPDLIR	0.997	12.6	83.7	12.6	12.6	1.63	361572	412	419
exp1_cyt	Selenium-binding protein 2 OS=Mus musculus GN=Selenbp2 PE=1 SV=2	Q63836	52610.7	1	25	0.646	SPQYSQVIHR	0.997	13.1	71.1	13.1	13.1	1.63	1287160	53	62
exp1_cyt	Selenium-binding protein 2 OS=Mus musculus GN=Selenbp2 PE=1 SV=2	Q63836	52610.7	1	25	0.646	VIEASEIQAK	0.976	7.99	75	7.99	7.99	1.58	226921	121	130
exp1_cyt	Selenium-binding protein 2 OS=Mus musculus GN=Selenbp2 PE=1 SV=2	Q63836	52610.7	1	25	0.646	VIQVPSK	0.997	12	85.1	12	12	1.62	213568	290	296
exp1_cyt	Selenium-binding protein 2 OS=Mus musculus GN=Selenbp2 PE=1 SV=2	Q63836	52610.7	1	25	0.646	VIQVPSKK	0.973	8.45	61.6	8.45	8.45	1.58	884728	290	297
exp1_cyt	Alanyl-tRNA synthetase, cytoplasmic OS=Mus musculus GN=Aars PE=1 SV=1	Q8BGQ7	106911	1	3	0.0455	ASEWVQQVSGLMDGK	0.996	10	71.6	10	10	1.6	49007.8	916	930
exp1_cyt	Alanyl-tRNA synthetase, cytoplasmic OS=Mus musculus GN=Aars PE=1 SV=1	Q8BGQ7	106911	1	3	0.0455	EIADLGEALATAVIPQWQK	0.997	11.1	91	11.1	11.1	1.61	47786	794	812
exp1_cyt	Alanyl-tRNA synthetase, cytoplasmic OS=Mus musculus GN=Aars PE=1 SV=1	Q8BGQ7	106911	1	3	0.0455	GLEATDDSPK	0.997	10.8	82.4	10.8	10.8	1.61	15898.9	477	486
exp1_cyt	Alpha-actinin-4 OS=Mus musculus GN=Actn4 PE=1 SV=1	P57780	104980	1	6	0.0768	ASIHEAWTDGK	0.997	12.2	82.9	12.2	12.2	1.63	64291.6	423	433
exp1_cyt	Alpha-actinin-4 OS=Mus musculus GN=Actn4 PE=1 SV=1	P57780	104980	1	6	0.0768	DGLAFNALIHR	0.997	13.5	80.2	13.5	13.5	1.64	64815.9	195	205
exp1_cyt	Alpha-actinin-4 OS=Mus musculus GN=Actn4 PE=1 SV=1	P57780	104980	1	6	0.0768	EAILAIHK	0.991	8.72	81.8	8.72	8.72	1.59	82252.4	586	593
exp1_cyt	Alpha-actinin-4 OS=Mus musculus GN=Actn4 PE=1 SV=1	P57780	104980	1	6	0.0768	ETTDTDTADQVIASFK	0.997	10.5	74.5	10.5	10.5	1.61	31716.4	839	854
exp1_cyt	Alpha-actinin-4 OS=Mus musculus GN=Actn4 PE=1 SV=1	P57780	104980	1	6	0.0768	QLETIDQLHLEYAK	0.961	8	62.5	8	8	1.58	15307.9	523	536
exp1_cyt	Alpha-actinin-4 OS=Mus musculus GN=Actn4 PE=1 SV=1	P57780	104980	1	6	0.0768	STLPDADRER	0.997	10.6	69.9	10.6	10.6	1.61	69702.8	576	585
exp1_cyt	Lipoamide acyltransferase component of branched-chain alpha-keto acid dehydrogenase complex, mitochondrial OS=Mus musculus GN=Dbt PE=2 SV=2	P53395	53247.8	1	2	0.0602	SYLENPAFMLLDLK	0.997	12	86.8	12	12	1.62	49261.6	469	482
exp1_cyt	Lipoamide acyltransferase component of branched-chain alpha-keto acid dehydrogenase complex, mitochondrial OS=Mus musculus GN=Dbt PE=2 SV=2	P53395	53247.8	1	2	0.0602	TFPTPIAKPPVFTGK	0.997	11.1	65.9	11.1	11.1	1.61	62269.8	236	250
exp1_cyt	Phenazine biosynthesis-like domain-containing protein 1 OS=Mus musculus GN=Pbld1 PE=2 SV=2	Q9DCG6	32048.4	1	6	0.243	AAIGDTLVQDIR	0.997	14.5	88.8	14.5	14.5	1.65	104442	142	153
exp1_cyt	Phenazine biosynthesis-like domain-containing protein 1 OS=Mus musculus GN=Pbld1 PE=2 SV=2	Q9DCG6	32048.4	1	6	0.243	EMNLSETAFIR	0.997	12.2	81.8	8.51	7.76	1.63	33737	41	51
exp1_cyt	Phenazine biosynthesis-like domain-containing protein 1 OS=Mus musculus GN=Pbld1 PE=2 SV=2	Q9DCG6	32048.4	1	6	0.243	GNPAAVCLLER	0.997	9.29	79.2	9.29	9.29	1.59	35505.9	18	28
exp1_cyt	Phenazine biosynthesis-like domain-containing protein 1 OS=Mus musculus GN=Pbld1 PE=2 SV=2	Q9DCG6	32048.4	1	6	0.243	KLQPTDSFTQSSR	0.997	12.6	70.8	12.6	12.6	1.63	64172.3	52	64
exp1_cyt	Phenazine biosynthesis-like domain-containing protein 1 OS=Mus musculus GN=Pbld1 PE=2 SV=2	Q9DCG6	32048.4	1	6	0.243	TLEEDAHQQIAR	0.997	16.6	88.1	10.7	16.6	1.67	98285.7	29	40
exp1_cyt	Phenazine biosynthesis-like domain-containing protein 1 OS=Mus musculus GN=Pbld1 PE=2 SV=2	Q9DCG6	32048.4	1	6	0.243	VNTEPLPAIEK	0.997	13.9	90.7	13.9	13.9	1.64	138251	179	189
exp1_cyt	Isoamyl acetate-hydrolyzing esterase 1 homolog OS=Mus musculus GN=Iah1 PE=2 SV=1	Q9DB29	27975.1	1	3	0.173	DCGTDVLDLWTLMQK	0.997	10.5	72.4	10.5	10.5	1.61	43585.8	172	186
exp1_cyt	Isoamyl acetate-hydrolyzing esterase 1 homolog OS=Mus musculus GN=Iah1 PE=2 SV=1	Q9DB29	27975.1	1	3	0.173	VILITPPPLCEAAWEK	0.997	9.94	80.2	9.94	9.94	1.6	101125	128	143
exp1_cyt	Isoamyl acetate-hydrolyzing esterase 1 homolog OS=Mus musculus GN=Iah1 PE=2 SV=1	Q9DB29	27975.1	1	3	0.173	VSSLPWLLPYWK	0.997	9.9	79	9.9	9.9	1.6	69529.2	221	232
exp1_cyt	Elongation factor 1-delta OS=Mus musculus GN=Eef1d PE=1 SV=3	P57776	31293.4	0.999	2	0.0783	LVPVGYGIR	0.963	12	82	4.53	4.53	1.62	75185.5	233	241
exp1_cyt	Elongation factor 1-delta OS=Mus musculus GN=Eef1d PE=1 SV=3	P57776	31293.4	0.999	2	0.0783	SIQLDGLVWGASK	0.968	8.21	62.6	8.21	8.21	1.58	15882.7	220	232
exp1_cyt	Fatty acid synthase OS=Mus musculus GN=Fasn PE=1 SV=2	P19096	272429	1	20	0.121	AAMLGQEDPPQHGLPR	0.997	11.8	70.1	11.8	11.8	1.62	22747.3	1160	1175
exp1_cyt	Fatty acid synthase OS=Mus musculus GN=Fasn PE=1 SV=2	P19096	272429	1	20	0.121	ACVDTALENLSTLK	0.993	8.87	86.2	8.87	8.87	1.59	108129	1221	1234
exp1_cyt	Fatty acid synthase OS=Mus musculus GN=Fasn PE=1 SV=2	P19096	272429	1	20	0.121	AQVEDAFR	0.948	10.3	80.3	5.07	10.3	1.6	48451.7	1827	1834
exp1_cyt	Fatty acid synthase OS=Mus musculus GN=Fasn PE=1 SV=2	P19096	272429	1	20	0.121	ELSFAAVSFYHK	0.997	11.6	86.2	11.6	11.6	1.62	89834.5	2408	2419
exp1_cyt	Fatty acid synthase OS=Mus musculus GN=Fasn PE=1 SV=2	P19096	272429	1	20	0.121	FDASFFGVHPK	0.984	8.28	78	8.28	8.28	1.58	143338	60	70
exp1_cyt	Fatty acid synthase OS=Mus musculus GN=Fasn PE=1 SV=2	P19096	272429	1	20	0.121	FVFTPHMEAECLSESTALQK	0.974	9.24	69.9	9.24	9.24	1.59	35854.1	1118	1137
exp1_cyt	Fatty acid synthase OS=Mus musculus GN=Fasn PE=1 SV=2	P19096	272429	1	20	0.121	GTPLISPHIK	0.997	11	86.8	11	11	1.61	41822.6	826	835
exp1_cyt	Fatty acid synthase OS=Mus musculus GN=Fasn PE=1 SV=2	P19096	272429	1	20	0.121	IPALLNTQPMLQLEYTATDR	0.969	7.98	68.5	7.98	7.98	1.58	80972	1251	1270
exp1_cyt	Fatty acid synthase OS=Mus musculus GN=Fasn PE=1 SV=2	P19096	272429	1	20	0.121	LDPGSPELQQVLK	0.981	8.43	70.9	8.43	8.43	1.58	42039.7	1479	1491
exp1_cyt	Fatty acid synthase OS=Mus musculus GN=Fasn PE=1 SV=2	P19096	272429	1	20	0.121	LKEDTQVADVTTSR	0.997	10.5	72.7	10.5	10.5	1.61	47159.6	1070	1083
exp1_cyt	Fatty acid synthase OS=Mus musculus GN=Fasn PE=1 SV=2	P19096	272429	1	20	0.121	LLLPEDPLISGLLNSQALK	0.997	15.5	95.6	15.5	15.5	1.66	121050	1202	1220
exp1_cyt	Fatty acid synthase OS=Mus musculus GN=Fasn PE=1 SV=2	P19096	272429	1	20	0.121	LQVVDRPLPVR	0.997	11	77.4	11	11	1.61	84578.6	374	384
exp1_cyt	Fatty acid synthase OS=Mus musculus GN=Fasn PE=1 SV=2	P19096	272429	1	20	0.121	SGECPAALVGGINLLLKPNTSVQFMK	0.993	11	80.1	11	11	1.61	53125.5	177	202
exp1_cyt	Fatty acid synthase OS=Mus musculus GN=Fasn PE=1 SV=2	P19096	272429	1	20	0.121	SSCTIIPLMK	0.99	8.98	74.4	8.98	8.98	1.59	37408.6	777	786
exp1_cyt	Fatty acid synthase OS=Mus musculus GN=Fasn PE=1 SV=2	P19096	272429	1	20	0.121	VAEVLAGEGHLYSR	0.992	9.67	64.5	9.67	9.67	1.6	15261.2	1237	1250
exp1_cyt	Fatty acid synthase OS=Mus musculus GN=Fasn PE=1 SV=2	P19096	272429	1	20	0.121	VHLTGINVNPNALFPPVEFPAPR	0.996	12.1	79.6	12.1	12.1	1.62	28312.4	803	825
exp1_cyt	Fatty acid synthase OS=Mus musculus GN=Fasn PE=1 SV=2	P19096	272429	1	20	0.121	VLEALLPLK	0.976	8.02	74.3	8.02	8.02	1.58	13649.6	2376	2384
exp1_cyt	Fatty acid synthase OS=Mus musculus GN=Fasn PE=1 SV=2	P19096	272429	1	20	0.121	VLLSLEHGVWAPNLHFHNPNPEIPALLDGR	0.973	4.39	60.4	4.39	4.39	1.54	25407	344	373
exp1_cyt	Fatty acid synthase OS=Mus musculus GN=Fasn PE=1 SV=2	P19096	272429	1	20	0.121	VSVHIIEGDHR	0.997	12.2	85.2	12.2	12.2	1.63	112758	2465	2475
exp1_cyt	Fatty acid synthase OS=Mus musculus GN=Fasn PE=1 SV=2	P19096	272429	1	20	0.121	VTAIYIDPATHR	0.997	12.6	85.2	12.6	12.6	1.63	192313	1053	1064
exp1_cyt	Alcohol dehydrogenase class-3 OS=Mus musculus GN=Adh5 PE=1 SV=3	P28474	39547.2	1	8	0.222	AAVAWEAGKPLSIEEIEVAPPKAHEVR	0.997	13	81.4	13	13	1.63	87036.1	10	36
exp1_cyt	Alcohol dehydrogenase class-3 OS=Mus musculus GN=Adh5 PE=1 SV=3	P28474	39547.2	1	8	0.222	AKEFGASECISPQDFSK	0.996	11.9	85.5	11.9	11.9	1.62	52802.5	232	248
exp1_cyt	Alcohol dehydrogenase class-3 OS=Mus musculus GN=Adh5 PE=1 SV=3	P28474	39547.2	1	8	0.222	EFGASECISPQDFSK	0.997	14.2	91.9	14.2	14.2	1.65	42682.5	234	248
exp1_cyt	Alcohol dehydrogenase class-3 OS=Mus musculus GN=Adh5 PE=1 SV=3	P28474	39547.2	1	8	0.222	GLMPDGTSR	0.997	13.3	88.4	13.3	13.3	1.64	357910	121	129
exp1_cyt	Alcohol dehydrogenase class-3 OS=Mus musculus GN=Adh5 PE=1 SV=3	P28474	39547.2	1	8	0.222	GTAFGGWK	0.997	10.2	72.6	10.2	3.91	1.6	72017.7	316	323
exp1_cyt	Alcohol dehydrogenase class-3 OS=Mus musculus GN=Adh5 PE=1 SV=3	P28474	39547.2	1	8	0.222	LVSEYMSK	0.997	14.7	87.3	14.7	14.7	1.65	82758.4	331	338
exp1_cyt	Alcohol dehydrogenase class-3 OS=Mus musculus GN=Adh5 PE=1 SV=3	P28474	39547.2	1	8	0.222	SALEAAHK	0.997	10.5	78.1	10.5	10.5	1.61	616159	277	284
exp1_cyt	Alcohol dehydrogenase class-3 OS=Mus musculus GN=Adh5 PE=1 SV=3	P28474	39547.2	1	8	0.222	TNLCQK	0.997	10.2	73.5	10.2	10.2	1.6	60685.3	108	113
exp1_cyt	Superoxide dismutase [Cu-Zn] OS=Mus musculus GN=Sod1 PE=1 SV=2	P08228	15941.9	1	9	0.623	AVCVLK	0.952	10.1	76	5.56	5.56	1.6	868043	5	10
exp1_cyt	Superoxide dismutase [Cu-Zn] OS=Mus musculus GN=Sod1 PE=1 SV=2	P08228	15941.9	1	9	0.623	DGVANVSIEDR	0.997	14	86.3	8.06	14	1.64	3325150	93	103
exp1_cyt	Superoxide dismutase [Cu-Zn] OS=Mus musculus GN=Sod1 PE=1 SV=2	P08228	15941.9	1	9	0.623	GDGPVQGTIHFEQK	0.997	14.6	90.5	14.6	14.6	1.65	1111190	11	24
exp1_cyt	Superoxide dismutase [Cu-Zn] OS=Mus musculus GN=Sod1 PE=1 SV=2	P08228	15941.9	1	9	0.623	HGGPADEER	0.997	10.3	70.8	10.3	10.3	1.61	34278.4	72	80
exp1_cyt	Superoxide dismutase [Cu-Zn] OS=Mus musculus GN=Sod1 PE=1 SV=2	P08228	15941.9	1	9	0.623	HVGDLGNVTAGK	0.997	13.3	76.1	13.3	13.3	1.64	3395160	81	92
exp1_cyt	Superoxide dismutase [Cu-Zn] OS=Mus musculus GN=Sod1 PE=1 SV=2	P08228	15941.9	1	9	0.623	LACGVIGIAQ	0.997	9.63	89.2	9.63	9.63	1.6	698956	145	154
exp1_cyt	Superoxide dismutase [Cu-Zn] OS=Mus musculus GN=Sod1 PE=1 SV=2	P08228	15941.9	1	9	0.623	QDDLGKGGNEESTK	0.997	12.3	76.1	12.3	12.3	1.63	60556.1	124	137
exp1_cyt	Superoxide dismutase [Cu-Zn] OS=Mus musculus GN=Sod1 PE=1 SV=2	P08228	15941.9	1	9	0.623	TMVVHEK	0.997	11.3	85.1	11.3	11.3	1.62	4777680	117	123
exp1_cyt	Superoxide dismutase [Cu-Zn] OS=Mus musculus GN=Sod1 PE=1 SV=2	P08228	15941.9	1	9	0.623	VISLSGEHSIIGR	0.997	16.5	95.4	16.5	16.5	1.67	1733470	104	116
exp1_cyt	Isovaleryl-CoA dehydrogenase, mitochondrial OS=Mus musculus GN=Ivd PE=1 SV=1	Q9JHI5	46326.5	0.999	2	0.0542	GVYVLMSGLDLER	0.997	14.8	91.1	14.8	14.8	1.65	34647.1	273	285
exp1_cyt	Isovaleryl-CoA dehydrogenase, mitochondrial OS=Mus musculus GN=Ivd PE=1 SV=1	Q9JHI5	46326.5	0.999	2	0.0542	TDLTAVPASR	0.997	12.6	80.7	12.6	12.6	1.63	36072.9	212	221
exp1_cyt	Peroxiredoxin-1 OS=Mus musculus GN=Prdx1 PE=1 SV=1	P35700	22177.5	1	4	0.201	ADEGISFR	0.987	8.63	66.2	8.63	8.63	1.59	50796.7	121	128
exp1_cyt	Peroxiredoxin-1 OS=Mus musculus GN=Prdx1 PE=1 SV=1	P35700	22177.5	1	4	0.201	GLFIIDDK	0.997	14.7	91.9	14.7	10.5	1.65	73016.2	129	136
exp1_cyt	Peroxiredoxin-1 OS=Mus musculus GN=Prdx1 PE=1 SV=1	P35700	22177.5	1	4	0.201	KQGGLGPMNIPLISDPK	0.982	8.95	89.3	8.95	8.95	1.59	130873	93	109
exp1_cyt	Peroxiredoxin-1 OS=Mus musculus GN=Prdx1 PE=1 SV=1	P35700	22177.5	1	4	0.201	SVDEIIR	0.979	11.4	79.1	5.8	11.4	1.62	76087	152	158
exp1_cyt	Ubiquitin carboxyl-terminal hydrolase 5 OS=Mus musculus GN=Usp5 PE=1 SV=1	P56399	95835	0.998	2	0.0245	GHPEFSTNR	0.997	10.7	71.1	10.7	10.7	1.61	30086.5	424	432
exp1_cyt	Ubiquitin carboxyl-terminal hydrolase 5 OS=Mus musculus GN=Usp5 PE=1 SV=1	P56399	95835	0.998	2	0.0245	KQEVQAWDGEVR	0.997	14.5	86.3	14.5	14.5	1.65	29920.6	163	174
exp1_cyt	Aldehyde dehydrogenase family 8 member A1 OS=Mus musculus GN=Aldh8a1 PE=1 SV=1	Q8BH00	53664.7	1	7	0.255	AGVPPGVINIVFGTGPR	0.997	14.5	90.3	14.5	14.5	1.65	53979.5	197	213
exp1_cyt	Aldehyde dehydrogenase family 8 member A1 OS=Mus musculus GN=Aldh8a1 PE=1 SV=1	Q8BH00	53664.7	1	7	0.255	ELLMLENFIGGK	0.997	10.6	87.1	10.6	10.6	1.61	82493.3	6	17
exp1_cyt	Aldehyde dehydrogenase family 8 member A1 OS=Mus musculus GN=Aldh8a1 PE=1 SV=1	Q8BH00	53664.7	1	7	0.255	ILCGEGVDQLSLPLR	0.968	8.27	61.6	8.27	8.27	1.58	37746.3	352	366
exp1_cyt	Aldehyde dehydrogenase family 8 member A1 OS=Mus musculus GN=Aldh8a1 PE=1 SV=1	Q8BH00	53664.7	1	7	0.255	LADVLEQSLEELAQAESK	0.997	14.9	96.9	14.9	14.9	1.65	81165.3	76	93
exp1_cyt	Aldehyde dehydrogenase family 8 member A1 OS=Mus musculus GN=Aldh8a1 PE=1 SV=1	Q8BH00	53664.7	1	7	0.255	NQAGYFMLPTVITDIKDESR	0.997	11.5	72.6	11.5	11.5	1.62	36900.6	367	386
exp1_cyt	Aldehyde dehydrogenase family 8 member A1 OS=Mus musculus GN=Aldh8a1 PE=1 SV=1	Q8BH00	53664.7	1	7	0.255	VGEALVSHPEVPLISFTGSQPTAER	0.997	14.2	96.6	14.2	14.2	1.65	200559	214	238
exp1_cyt	Aldehyde dehydrogenase family 8 member A1 OS=Mus musculus GN=Aldh8a1 PE=1 SV=1	Q8BH00	53664.7	1	7	0.255	VGVPSDPSANMGALISK	0.997	11.4	81.4	11.4	11.4	1.62	51514.1	316	332
exp1_cyt	Kynureninase OS=Mus musculus GN=Kynu PE=2 SV=3	Q9CXF0	52327.2	1	3	0.103	AFPSDHYAIESQIQLHGLDVEK	0.997	12.8	91.4	12.8	12.8	1.63	129489	164	185
exp1_cyt	Kynureninase OS=Mus musculus GN=Kynu PE=2 SV=3	Q9CXF0	52327.2	1	3	0.103	LDEEDKLSHFR	0.948	8.41	62.9	8.41	8.41	1.58	23290.4	33	43
exp1_cyt	Kynureninase OS=Mus musculus GN=Kynu PE=2 SV=3	Q9CXF0	52327.2	1	3	0.103	VAPVPLYNSFHDVYK	0.986	8.97	65.4	8.97	8.97	1.59	63430.9	435	449
exp1_cyt	Omega-amidase NIT2 OS=Mus musculus GN=Nit2 PE=1 SV=1	Q9JHW2	30502.6	1	2	0.116	ASYVAWGHSTVVDPWGQVLTK	0.994	11.5	79.2	11.5	11.5	1.62	73094.7	214	234
exp1_cyt	Omega-amidase NIT2 OS=Mus musculus GN=Nit2 PE=1 SV=1	Q9JHW2	30502.6	1	2	0.116	IHLFDIDVPGK	0.997	11.4	84.5	11.4	11.4	1.62	28190.9	113	123
exp1_cyt	Carbamoyl-phosphate synthase [ammonia], mitochondrial OS=Mus musculus GN=Cps1 PE=1 SV=2	Q8C196	164621	1	61	0.446	AADTIGYPVMIR	0.997	14.1	87.5	14.1	14.1	1.64	1061090	576	587
exp1_cyt	Carbamoyl-phosphate synthase [ammonia], mitochondrial OS=Mus musculus GN=Cps1 PE=1 SV=2	Q8C196	164621	1	61	0.446	AERPDGLILGMGGQTALNCGVELFK	0.996	11.9	82.3	11.9	11.9	1.62	45237.4	498	522
exp1_cyt	Carbamoyl-phosphate synthase [ammonia], mitochondrial OS=Mus musculus GN=Cps1 PE=1 SV=2	Q8C196	164621	1	61	0.446	AFAISGPFNVQFLVK	0.997	12.3	93.5	12.3	12.3	1.63	481144	1233	1247
exp1_cyt	Carbamoyl-phosphate synthase [ammonia], mitochondrial OS=Mus musculus GN=Cps1 PE=1 SV=2	Q8C196	164621	1	61	0.446	AFAMTNQILVER	0.997	17.3	94.4	17.3	17.3	1.67	277349	613	624
exp1_cyt	Carbamoyl-phosphate synthase [ammonia], mitochondrial OS=Mus musculus GN=Cps1 PE=1 SV=2	Q8C196	164621	1	61	0.446	ALENNMSLDEIVR	0.997	15.2	90.1	15.2	12.2	1.66	189110	857	869
exp1_cyt	Carbamoyl-phosphate synthase [ammonia], mitochondrial OS=Mus musculus GN=Cps1 PE=1 SV=2	Q8C196	164621	1	61	0.446	AMKEENVK	0.991	9.57	63.8	9.57	9.57	1.6	301210	451	458
exp1_cyt	Carbamoyl-phosphate synthase [ammonia], mitochondrial OS=Mus musculus GN=Cps1 PE=1 SV=2	Q8C196	164621	1	61	0.446	AMLSTGFK	0.997	10.7	74.4	10.7	10.7	1.61	177910	1349	1356
exp1_cyt	Carbamoyl-phosphate synthase [ammonia], mitochondrial OS=Mus musculus GN=Cps1 PE=1 SV=2	Q8C196	164621	1	61	0.446	ATGYPLAFIAAK	0.997	12.8	89.6	12.8	12.8	1.63	211509	729	740
exp1_cyt	Carbamoyl-phosphate synthase [ammonia], mitochondrial OS=Mus musculus GN=Cps1 PE=1 SV=2	Q8C196	164621	1	61	0.446	CEMASTGEVACFGEGIHTAFLK	0.985	10.1	73.5	10.1	10.1	1.6	25204.8	1327	1348
exp1_cyt	Carbamoyl-phosphate synthase [ammonia], mitochondrial OS=Mus musculus GN=Cps1 PE=1 SV=2	Q8C196	164621	1	61	0.446	DKGTMLGK	0.991	9.01	74.7	9.01	9.01	1.59	790407	175	182
exp1_cyt	Carbamoyl-phosphate synthase [ammonia], mitochondrial OS=Mus musculus GN=Cps1 PE=1 SV=2	Q8C196	164621	1	61	0.446	EIEYEVVR	0.997	16.5	96.2	7.11	9.44	1.67	251980	631	638
exp1_cyt	Carbamoyl-phosphate synthase [ammonia], mitochondrial OS=Mus musculus GN=Cps1 PE=1 SV=2	Q8C196	164621	1	61	0.446	EIGFSDK	0.996	13.3	85.1	6.32	6.32	1.64	781121	909	915
exp1_cyt	Carbamoyl-phosphate synthase [ammonia], mitochondrial OS=Mus musculus GN=Cps1 PE=1 SV=2	Q8C196	164621	1	61	0.446	ELSEPSSTR	0.997	14.1	90.3	8.39	6.28	1.64	395806	842	850
exp1_cyt	Carbamoyl-phosphate synthase [ammonia], mitochondrial OS=Mus musculus GN=Cps1 PE=1 SV=2	Q8C196	164621	1	61	0.446	ETLIDLGTK	0.997	14.6	88.6	14.6	8.08	1.65	129765	604	612
exp1_cyt	Carbamoyl-phosphate synthase [ammonia], mitochondrial OS=Mus musculus GN=Cps1 PE=1 SV=2	Q8C196	164621	1	61	0.446	EVEMDAVGK	0.997	15.4	90.2	15.4	15.4	1.66	394613	1175	1183
exp1_cyt	Carbamoyl-phosphate synthase [ammonia], mitochondrial OS=Mus musculus GN=Cps1 PE=1 SV=2	Q8C196	164621	1	61	0.446	EWPANLDLK	0.997	15.7	86.7	15.7	11.4	1.66	178323	832	840
exp1_cyt	Carbamoyl-phosphate synthase [ammonia], mitochondrial OS=Mus musculus GN=Cps1 PE=1 SV=2	Q8C196	164621	1	61	0.446	EWPANLDLKK	0.993	9.54	69.7	9.54	9.54	1.6	60037.9	832	841
exp1_cyt	Carbamoyl-phosphate synthase [ammonia], mitochondrial OS=Mus musculus GN=Cps1 PE=1 SV=2	Q8C196	164621	1	61	0.446	FLEEATR	0.977	12.3	78.8	5.24	6.3	1.63	332334	1151	1157
exp1_cyt	Carbamoyl-phosphate synthase [ammonia], mitochondrial OS=Mus musculus GN=Cps1 PE=1 SV=2	Q8C196	164621	1	61	0.446	FLGVAEQLHNEGFK	0.997	13.5	87.7	13.5	13.5	1.64	102711	1374	1387
exp1_cyt	Carbamoyl-phosphate synthase [ammonia], mitochondrial OS=Mus musculus GN=Cps1 PE=1 SV=2	Q8C196	164621	1	61	0.446	FVHDNYVIR	0.997	12.3	79.3	12.3	12.3	1.63	65415	1445	1453
exp1_cyt	Carbamoyl-phosphate synthase [ammonia], mitochondrial OS=Mus musculus GN=Cps1 PE=1 SV=2	Q8C196	164621	1	61	0.446	GLNSDSVTEETLR	0.997	17.3	92.9	14	17.3	1.67	216339	893	905
exp1_cyt	Carbamoyl-phosphate synthase [ammonia], mitochondrial OS=Mus musculus GN=Cps1 PE=1 SV=2	Q8C196	164621	1	61	0.446	GQNQPVLNITNR	0.997	11.5	83.8	11.5	11.5	1.62	84936.9	317	328
exp1_cyt	Carbamoyl-phosphate synthase [ammonia], mitochondrial OS=Mus musculus GN=Cps1 PE=1 SV=2	Q8C196	164621	1	61	0.446	GTMLGK	0.984	10.8	78	6.52	3.82	1.61	65097	177	182
exp1_cyt	Carbamoyl-phosphate synthase [ammonia], mitochondrial OS=Mus musculus GN=Cps1 PE=1 SV=2	Q8C196	164621	1	61	0.446	GVLKEYGVK	0.997	12.5	74.5	12.5	12.5	1.63	54993.4	524	532
exp1_cyt	Carbamoyl-phosphate synthase [ammonia], mitochondrial OS=Mus musculus GN=Cps1 PE=1 SV=2	Q8C196	164621	1	61	0.446	GYSFGHPSSVAGEVVFNTGLGGYPEALTDPAYK	0.995	12.8	84.6	12.8	12.8	1.63	317584	58	90
exp1_cyt	Carbamoyl-phosphate synthase [ammonia], mitochondrial OS=Mus musculus GN=Cps1 PE=1 SV=2	Q8C196	164621	1	61	0.446	IALGIPLPEIK	0.997	13.5	94.9	13.5	13.5	1.64	1113330	741	751
exp1_cyt	Carbamoyl-phosphate synthase [ammonia], mitochondrial OS=Mus musculus GN=Cps1 PE=1 SV=2	Q8C196	164621	1	61	0.446	IAPSFAVESMEDALK	0.997	17.6	94.5	17.6	17.6	1.68	969321	561	575
exp1_cyt	Carbamoyl-phosphate synthase [ammonia], mitochondrial OS=Mus musculus GN=Cps1 PE=1 SV=2	Q8C196	164621	1	61	0.446	IEFEGQSVDFVDPNKQNLIAEVSTK	0.997	12.6	82.9	12.6	12.6	1.63	195253	183	207
exp1_cyt	Carbamoyl-phosphate synthase [ammonia], mitochondrial OS=Mus musculus GN=Cps1 PE=1 SV=2	Q8C196	164621	1	61	0.446	IMGTSPLQIDR	0.997	15.9	90.5	10.3	11.1	1.66	305595	1075	1085
exp1_cyt	Carbamoyl-phosphate synthase [ammonia], mitochondrial OS=Mus musculus GN=Cps1 PE=1 SV=2	Q8C196	164621	1	61	0.446	KELSEPSSTR	0.997	10.6	72.9	10.6	10.6	1.61	78306.4	841	850
exp1_cyt	Carbamoyl-phosphate synthase [ammonia], mitochondrial OS=Mus musculus GN=Cps1 PE=1 SV=2	Q8C196	164621	1	61	0.446	KEPLFGISTGNIITGLAAGAK	0.997	12.9	100	12.9	12.9	1.63	1780660	287	307
exp1_cyt	Carbamoyl-phosphate synthase [ammonia], mitochondrial OS=Mus musculus GN=Cps1 PE=1 SV=2	Q8C196	164621	1	61	0.446	KNIHPWVK	0.956	8.81	59.9	8.81	8.81	1.59	384707	935	942
exp1_cyt	Carbamoyl-phosphate synthase [ammonia], mitochondrial OS=Mus musculus GN=Cps1 PE=1 SV=2	Q8C196	164621	1	61	0.446	LFAEAVQK	0.954	12.9	79.7	3.98	12.9	1.63	56798.1	1472	1479
exp1_cyt	Carbamoyl-phosphate synthase [ammonia], mitochondrial OS=Mus musculus GN=Cps1 PE=1 SV=2	Q8C196	164621	1	61	0.446	LNEINEK	0.99	13.6	84.6	5.29	3.87	1.64	584940	554	560
exp1_cyt	Carbamoyl-phosphate synthase [ammonia], mitochondrial OS=Mus musculus GN=Cps1 PE=1 SV=2	Q8C196	164621	1	61	0.446	LPTLEQPIIPSDYVAIK	0.997	12.4	80.1	12.4	12.4	1.63	99246.9	1293	1309
exp1_cyt	Carbamoyl-phosphate synthase [ammonia], mitochondrial OS=Mus musculus GN=Cps1 PE=1 SV=2	Q8C196	164621	1	61	0.446	LTSIDKWFLYK	0.989	9.48	60.9	9.48	9.48	1.6	1004980	870	880
exp1_cyt	Carbamoyl-phosphate synthase [ammonia], mitochondrial OS=Mus musculus GN=Cps1 PE=1 SV=2	Q8C196	164621	1	61	0.446	MCHPSVDGFTPR	0.99	9.22	67.7	9.22	9.22	1.59	185859	815	826
exp1_cyt	Carbamoyl-phosphate synthase [ammonia], mitochondrial OS=Mus musculus GN=Cps1 PE=1 SV=2	Q8C196	164621	1	61	0.446	NIHPWVK	0.997	11.8	79.9	11.8	11.8	1.62	275196	936	942
exp1_cyt	Carbamoyl-phosphate synthase [ammonia], mitochondrial OS=Mus musculus GN=Cps1 PE=1 SV=2	Q8C196	164621	1	61	0.446	QADAVYFLPITPQFVTEVIK	0.997	15.8	100	15.8	15.8	1.66	753534	478	497
exp1_cyt	Carbamoyl-phosphate synthase [ammonia], mitochondrial OS=Mus musculus GN=Cps1 PE=1 SV=2	Q8C196	164621	1	61	0.446	QLFSDKLNEINEK	0.997	11.9	72.4	11.9	11.9	1.62	134254	548	560
exp1_cyt	Carbamoyl-phosphate synthase [ammonia], mitochondrial OS=Mus musculus GN=Cps1 PE=1 SV=2	Q8C196	164621	1	61	0.446	RLPTLEQPIIPSDYVAIK	0.997	12.7	91.4	12.7	12.7	1.63	1570950	1292	1309
exp1_cyt	Carbamoyl-phosphate synthase [ammonia], mitochondrial OS=Mus musculus GN=Cps1 PE=1 SV=2	Q8C196	164621	1	61	0.446	SAYALGGLGSGICPNKETLIDLGTK	0.993	11.4	72.6	11.4	11.4	1.62	83995.6	588	612
exp1_cyt	Carbamoyl-phosphate synthase [ammonia], mitochondrial OS=Mus musculus GN=Cps1 PE=1 SV=2	Q8C196	164621	1	61	0.446	SFPFVSK	0.997	15.1	83.9	10.6	15.1	1.65	137700	1263	1269
exp1_cyt	Carbamoyl-phosphate synthase [ammonia], mitochondrial OS=Mus musculus GN=Cps1 PE=1 SV=2	Q8C196	164621	1	61	0.446	SIFSAVLDELK	0.997	12.7	95.1	12.7	12.7	1.63	415740	1090	1100
exp1_cyt	Carbamoyl-phosphate synthase [ammonia], mitochondrial OS=Mus musculus GN=Cps1 PE=1 SV=2	Q8C196	164621	1	61	0.446	SLFHYR	0.997	14.2	92	14.2	14.2	1.65	117528	1487	1492
exp1_cyt	Carbamoyl-phosphate synthase [ammonia], mitochondrial OS=Mus musculus GN=Cps1 PE=1 SV=2	Q8C196	164621	1	61	0.446	SLGQWLQEEK	0.997	12.9	81.3	8.62	12.9	1.63	92850.3	148	157
exp1_cyt	Carbamoyl-phosphate synthase [ammonia], mitochondrial OS=Mus musculus GN=Cps1 PE=1 SV=2	Q8C196	164621	1	61	0.446	SVGEVMAIGR	0.997	14.3	79.6	6.45	6.36	1.65	380723	794	803
exp1_cyt	Carbamoyl-phosphate synthase [ammonia], mitochondrial OS=Mus musculus GN=Cps1 PE=1 SV=2	Q8C196	164621	1	61	0.446	TAHIVLEDGTK	0.997	12.7	85.4	12.7	12.7	1.63	649094	45	55
exp1_cyt	Carbamoyl-phosphate synthase [ammonia], mitochondrial OS=Mus musculus GN=Cps1 PE=1 SV=2	Q8C196	164621	1	61	0.446	TAVDSGIALLTNFQVTK	0.997	14.5	92.7	14.5	14.5	1.65	336903	1455	1471
exp1_cyt	Carbamoyl-phosphate synthase [ammonia], mitochondrial OS=Mus musculus GN=Cps1 PE=1 SV=2	Q8C196	164621	1	61	0.446	TFEESFQK	0.997	13.5	83.3	13.5	13.5	1.64	307128	804	811
exp1_cyt	Carbamoyl-phosphate synthase [ammonia], mitochondrial OS=Mus musculus GN=Cps1 PE=1 SV=2	Q8C196	164621	1	61	0.446	TLGVDFIDVATK	0.997	14.9	97.1	14.9	14.9	1.65	280758	1270	1281
exp1_cyt	Carbamoyl-phosphate synthase [ammonia], mitochondrial OS=Mus musculus GN=Cps1 PE=1 SV=2	Q8C196	164621	1	61	0.446	TSACFEPSLDYMVTK	0.967	8.23	61.6	8.23	8.23	1.58	434272	758	772
exp1_cyt	Carbamoyl-phosphate synthase [ammonia], mitochondrial OS=Mus musculus GN=Cps1 PE=1 SV=2	Q8C196	164621	1	61	0.446	TVLMNPNIASVQTNEVGLK	0.997	12.5	89.2	12.5	12.5	1.63	273777	459	477
exp1_cyt	Carbamoyl-phosphate synthase [ammonia], mitochondrial OS=Mus musculus GN=Cps1 PE=1 SV=2	Q8C196	164621	1	61	0.446	VAQAPWK	0.997	11.8	79.4	11.8	11.8	1.62	190422	1101	1107
exp1_cyt	Carbamoyl-phosphate synthase [ammonia], mitochondrial OS=Mus musculus GN=Cps1 PE=1 SV=2	Q8C196	164621	1	61	0.446	VLGTSVESIMATEDR	0.997	14.8	85.4	14.8	14.8	1.65	160938	533	547
exp1_cyt	Carbamoyl-phosphate synthase [ammonia], mitochondrial OS=Mus musculus GN=Cps1 PE=1 SV=2	Q8C196	164621	1	61	0.446	VMIGESIDEK	0.997	14.3	85.8	10.1	14.3	1.65	161158	1282	1291
exp1_cyt	Carbamoyl-phosphate synthase [ammonia], mitochondrial OS=Mus musculus GN=Cps1 PE=1 SV=2	Q8C196	164621	1	61	0.446	VPAIYGVDTR	0.997	15.4	83.4	15.4	10.4	1.66	708681	158	167
exp1_cyt	Carbamoyl-phosphate synthase [ammonia], mitochondrial OS=Mus musculus GN=Cps1 PE=1 SV=2	Q8C196	164621	1	61	0.446	VSQEHPVVLTK	0.997	13.9	94.5	13.9	9.8	1.64	2733670	1158	1168
exp1_cyt	Carbamoyl-phosphate synthase [ammonia], mitochondrial OS=Mus musculus GN=Cps1 PE=1 SV=2	Q8C196	164621	1	61	0.446	VVAVDCGIK	0.993	9.7	67.6	9.7	9.7	1.6	31487.9	220	228
exp1_cyt	Carbamoyl-phosphate synthase [ammonia], mitochondrial OS=Mus musculus GN=Cps1 PE=1 SV=2	Q8C196	164621	1	61	0.446	WFLYK	0.977	8.26	63.6	8.26	8.26	1.58	294565	876	880
exp1_cyt	Carbamoyl-phosphate synthase [ammonia], mitochondrial OS=Mus musculus GN=Cps1 PE=1 SV=2	Q8C196	164621	1	61	0.446	YMESDGIK	0.997	14.3	83.6	9.65	14.3	1.65	109145	120	127
exp1_cyt	Inorganic pyrophosphatase OS=Mus musculus GN=Ppa1 PE=1 SV=1	Q9D819	32667.6	1	8	0.339	AAPFTLEYR	0.997	10.2	80.3	10.2	10.2	1.6	122379	10	18
exp1_cyt	Inorganic pyrophosphatase OS=Mus musculus GN=Ppa1 PE=1 SV=1	Q9D819	32667.6	1	8	0.339	CDPDAAK	0.997	10.7	77.8	10.7	10.7	1.61	103394	254	260
exp1_cyt	Inorganic pyrophosphatase OS=Mus musculus GN=Ppa1 PE=1 SV=1	Q9D819	32667.6	1	8	0.339	DISDVER	0.981	12.1	85.2	5.15	4.83	1.62	71839.2	171	177
exp1_cyt	Inorganic pyrophosphatase OS=Mus musculus GN=Ppa1 PE=1 SV=1	Q9D819	32667.6	1	8	0.339	GYIWNYGAIPQTWEDPGHSDK	0.997	14.9	91.9	14.9	14.9	1.65	89970.1	89	109
exp1_cyt	Inorganic pyrophosphatase OS=Mus musculus GN=Ppa1 PE=1 SV=1	Q9D819	32667.6	1	8	0.339	LKPGYLEATVDWFR	0.997	15.9	89.1	15.9	15.9	1.66	227565	178	191
exp1_cyt	Inorganic pyrophosphatase OS=Mus musculus GN=Ppa1 PE=1 SV=1	Q9D819	32667.6	1	8	0.339	VIAINVDDPDAANYKDISDVER	0.997	10.6	81.7	10.6	10.6	1.61	44812	156	177
exp1_cyt	Inorganic pyrophosphatase OS=Mus musculus GN=Ppa1 PE=1 SV=1	Q9D819	32667.6	1	8	0.339	VLGILAMIDEGETDWK	0.966	7.91	67.8	7.91	7.91	1.58	22077.1	140	155
exp1_cyt	Inorganic pyrophosphatase OS=Mus musculus GN=Ppa1 PE=1 SV=1	Q9D819	32667.6	1	8	0.339	YVANLFPYK	0.997	9.95	82.6	9.95	9.95	1.6	172421	80	88
exp1_cyt	Ethanolamine-phosphate cytidylyltransferase OS=Mus musculus GN=Pcyt2 PE=1 SV=1	Q922E4	45234.4	0.998	2	0.047	ELAFLEATK	0.967	7.85	65.6	7.85	7.85	1.58	15894.8	385	393
exp1_cyt	Ethanolamine-phosphate cytidylyltransferase OS=Mus musculus GN=Pcyt2 PE=1 SV=1	Q922E4	45234.4	0.998	2	0.047	GPPVFTQEER	0.988	12.1	77.5	6.23	6.23	1.62	42030.7	67	76
exp1_cyt	Delta-aminolevulinic acid dehydratase OS=Mus musculus GN=Alad PE=1 SV=1	P10518	36023.7	0.998	2	0.106	AGADIIITYFAPQLLK	0.997	12.1	79.8	12.1	12.1	1.62	31214.6	310	325
exp1_cyt	Delta-aminolevulinic acid dehydratase OS=Mus musculus GN=Alad PE=1 SV=1	P10518	36023.7	0.998	2	0.106	YGVNQLEEMLRPLVEAGLR	0.997	12.1	76.1	12.1	12.1	1.62	79473.4	56	74
exp1_cyt	Phosphoglycerate kinase 1 OS=Mus musculus GN=Pgk1 PE=1 SV=4	P09411	44551.1	1	14	0.441	AAVPSIK	0.987	11.9	85.9	5.68	3.96	1.62	152933	42	48
exp1_cyt	Phosphoglycerate kinase 1 OS=Mus musculus GN=Pgk1 PE=1 SV=4	P09411	44551.1	1	14	0.441	AGGFLMK	0.997	14	81.3	14	5.99	1.64	84748.7	185	191
exp1_cyt	Phosphoglycerate kinase 1 OS=Mus musculus GN=Pgk1 PE=1 SV=4	P09411	44551.1	1	14	0.441	AHSSMVGVNLPQK	0.997	10.4	95	10.4	10.4	1.61	68527.8	172	184
exp1_cyt	Phosphoglycerate kinase 1 OS=Mus musculus GN=Pgk1 PE=1 SV=4	P09411	44551.1	1	14	0.441	ALESPERPFLAILGGAK	0.997	16.6	86.5	16.6	16.6	1.67	672418	200	216
exp1_cyt	Phosphoglycerate kinase 1 OS=Mus musculus GN=Pgk1 PE=1 SV=4	P09411	44551.1	1	14	0.441	DCVGPEVENACANPAAGTVILLENLR	0.997	11.6	77.1	11.6	11.6	1.62	25073.6	98	123
exp1_cyt	Phosphoglycerate kinase 1 OS=Mus musculus GN=Pgk1 PE=1 SV=4	P09411	44551.1	1	14	0.441	FHVEEEGK	0.997	13.8	85.3	13.8	13.8	1.64	896858	124	131
exp1_cyt	Phosphoglycerate kinase 1 OS=Mus musculus GN=Pgk1 PE=1 SV=4	P09411	44551.1	1	14	0.441	ITLPVDFVTADKFDENAK	0.997	14.7	88.2	14.7	14.7	1.65	249643	280	297
exp1_cyt	Phosphoglycerate kinase 1 OS=Mus musculus GN=Pgk1 PE=1 SV=4	P09411	44551.1	1	14	0.441	LGDVYVNDAFGTAHR	0.997	15	89.5	15	15	1.65	61807.1	157	171
exp1_cyt	Phosphoglycerate kinase 1 OS=Mus musculus GN=Pgk1 PE=1 SV=4	P09411	44551.1	1	14	0.441	SLMDEVVK	0.997	15.4	87.8	8.17	7.2	1.66	156707	354	361
exp1_cyt	Phosphoglycerate kinase 1 OS=Mus musculus GN=Pgk1 PE=1 SV=4	P09411	44551.1	1	14	0.441	SVVLMSHLGRPDGVPMPDK	0.987	9.9	81	9.9	9.9	1.6	114251	57	75
exp1_cyt	Phosphoglycerate kinase 1 OS=Mus musculus GN=Pgk1 PE=1 SV=4	P09411	44551.1	1	14	0.441	SVVLMSHLGRPDGVPMPDKYSLEPVAAELK	0.996	8.13	74.9	8.13	8.13	1.58	74496.9	57	86
exp1_cyt	Phosphoglycerate kinase 1 OS=Mus musculus GN=Pgk1 PE=1 SV=4	P09411	44551.1	1	14	0.441	VLPGVDALSNV	0.974	7.37	81.6	7.37	7.37	1.57	114257	407	417
exp1_cyt	Phosphoglycerate kinase 1 OS=Mus musculus GN=Pgk1 PE=1 SV=4	P09411	44551.1	1	14	0.441	WNTEDKVSHVSTGGGASLELLEGK	0.996	10.9	73.9	10.9	10.9	1.61	182829	383	406
exp1_cyt	Phosphoglycerate kinase 1 OS=Mus musculus GN=Pgk1 PE=1 SV=4	P09411	44551.1	1	14	0.441	YSLEPVAAELK	0.997	13.7	85.5	13.7	13.7	1.64	30732.8	76	86
exp1_cyt	Nicotinate-nucleotide pyrophosphorylase [carboxylating] OS=Mus musculus GN=Qprt PE=2 SV=1	Q91X91	31530	1	6	0.294	AAEAGADLVMLDNFKPEELHPTAATLK	0.997	11.9	87.8	8.44	6.95	1.62	96648.2	211	237
exp1_cyt	Nicotinate-nucleotide pyrophosphorylase [carboxylating] OS=Mus musculus GN=Qprt PE=2 SV=1	Q91X91	31530	1	6	0.294	DNHVVAAGSMER	0.994	9.55	72.2	9.55	9.55	1.6	68875.9	172	183
exp1_cyt	Nicotinate-nucleotide pyrophosphorylase [carboxylating] OS=Mus musculus GN=Qprt PE=2 SV=1	Q91X91	31530	1	6	0.294	GPAHHLLLGER	0.991	9.17	73.1	9.17	9.17	1.59	713840	92	102
exp1_cyt	Nicotinate-nucleotide pyrophosphorylase [carboxylating] OS=Mus musculus GN=Qprt PE=2 SV=1	Q91X91	31530	1	6	0.294	LFAEGDTPVPHAR	0.997	12.8	75.4	12.8	12.8	1.63	28345.3	285	297
exp1_cyt	Nicotinate-nucleotide pyrophosphorylase [carboxylating] OS=Mus musculus GN=Qprt PE=2 SV=1	Q91X91	31530	1	6	0.294	VEVECSSLEEAFR	0.986	8.37	70.8	8.37	8.37	1.58	22674.8	198	210
exp1_cyt	Nicotinate-nucleotide pyrophosphorylase [carboxylating] OS=Mus musculus GN=Qprt PE=2 SV=1	Q91X91	31530	1	6	0.294	YGLQVGGAACHR	0.997	13	79.6	13	13	1.63	62353	150	161
exp1_cyt	Actin, aortic smooth muscle OS=Mus musculus GN=Acta2 PE=1 SV=1	P62737	42010.1	1	2	0.149	AGFAGDDAPR	0.997	14.7	90.8	14.7	14.7	1.65	508239	21	30
exp1_cyt	Actin, aortic smooth muscle OS=Mus musculus GN=Acta2 PE=1 SV=1	P62737	42010.1	1	2	0.149	DLTDYLMK	0.997	10.8	77.3	10.8	10.8	1.61	261060	186	193
exp1_cyt	Actin, aortic smooth muscle OS=Mus musculus GN=Acta2 PE=1 SV=1	P62737	42010.1	1	2	0.149	DSYVGDEAQSK	0.997	15.7	87.6	15.7	15.7	1.66	616837	53	63
exp1_cyt	Actin, aortic smooth muscle OS=Mus musculus GN=Acta2 PE=1 SV=1	P62737	42010.1	1	2	0.149	EITALAPSTMK	0.997	18.3	97.5	11.7	12.1	1.68	545258	318	328
exp1_cyt	Actin, aortic smooth muscle OS=Mus musculus GN=Acta2 PE=1 SV=1	P62737	42010.1	1	2	0.149	SYELPDGQVITIGNER	0.997	16.9	96.2	16.9	16.9	1.67	287886	241	256
exp1_cyt	Proteasome subunit alpha type-2 OS=Mus musculus GN=Psma2 PE=1 SV=2	P49722	25926	0.998	2	0.15	GYSFSLTTFSPSGK	0.995	9.55	77.7	9.55	9.55	1.6	37489.7	5	18
exp1_cyt	Proteasome subunit alpha type-2 OS=Mus musculus GN=Psma2 PE=1 SV=2	P49722	25926	0.998	2	0.15	LVQIEYALAAVAGGAPSVGIK	0.984	8.47	73.6	8.47	8.47	1.59	23626.2	19	39
exp1_cyt	Retinal dehydrogenase 1 OS=Mus musculus GN=Aldh1a1 PE=1 SV=5	P24549	54468.4	1	22	0.551	EAGFPPGVVNIVPGYGPTAGAAISSHMDVDK	0.993	11.2	79.3	11.2	1.69	1.61	99166.7	211	241
exp1_cyt	Retinal dehydrogenase 1 OS=Mus musculus GN=Aldh1a1 PE=1 SV=5	P24549	54468.4	1	22	0.551	EEIFGPVQQIMK	0.997	10.5	88.6	10.5	10.5	1.61	311061	399	410
exp1_cyt	Retinal dehydrogenase 1 OS=Mus musculus GN=Aldh1a1 PE=1 SV=5	P24549	54468.4	1	22	0.551	ELGEHGLYEYTELK	0.997	12.1	90.6	12.1	12.1	1.62	269990	477	490
exp1_cyt	Retinal dehydrogenase 1 OS=Mus musculus GN=Aldh1a1 PE=1 SV=5	P24549	54468.4	1	22	0.551	GFFVQPTVFSNVTDEMR	0.997	14.7	94.3	14.7	14.7	1.65	323045	379	395
exp1_cyt	Retinal dehydrogenase 1 OS=Mus musculus GN=Aldh1a1 PE=1 SV=5	P24549	54468.4	1	22	0.551	IAKEEIFGPVQQIMK	0.993	10.9	85.4	10.9	10.9	1.61	132762	396	410
exp1_cyt	Retinal dehydrogenase 1 OS=Mus musculus GN=Aldh1a1 PE=1 SV=5	P24549	54468.4	1	22	0.551	IFINNEWHNSVSGK	0.997	17.6	88.6	17.6	17.6	1.68	132594	23	36
exp1_cyt	Retinal dehydrogenase 1 OS=Mus musculus GN=Aldh1a1 PE=1 SV=5	P24549	54468.4	1	22	0.551	IFVEESVYDEFVK	0.997	12	84	12	12	1.62	122566	309	321
exp1_cyt	Retinal dehydrogenase 1 OS=Mus musculus GN=Aldh1a1 PE=1 SV=5	P24549	54468.4	1	22	0.551	IGPALSCGNTVVVKPAEQTPLTALHLASLIK	0.997	13.2	71.7	8.58	9.38	1.64	304733	180	210
exp1_cyt	Retinal dehydrogenase 1 OS=Mus musculus GN=Aldh1a1 PE=1 SV=5	P24549	54468.4	1	22	0.551	IHGQTIPSDGDIFTYTR	0.997	12.9	79.8	12.9	12.9	1.63	212063	140	156
exp1_cyt	Retinal dehydrogenase 1 OS=Mus musculus GN=Aldh1a1 PE=1 SV=5	P24549	54468.4	1	22	0.551	ILDLIESGK	0.997	17.4	93.7	17.4	17.4	1.68	354421	354	362
exp1_cyt	Retinal dehydrogenase 1 OS=Mus musculus GN=Aldh1a1 PE=1 SV=5	P24549	54468.4	1	22	0.551	ILDLIESGKK	0.997	10.9	70.8	10.9	10.9	1.61	97636.4	354	363
exp1_cyt	Retinal dehydrogenase 1 OS=Mus musculus GN=Aldh1a1 PE=1 SV=5	P24549	54468.4	1	22	0.551	KFPVLNPATEEVICHVEEGDK	0.997	13.5	87.5	13.5	13.5	1.64	558447	37	57
exp1_cyt	Retinal dehydrogenase 1 OS=Mus musculus GN=Aldh1a1 PE=1 SV=5	P24549	54468.4	1	22	0.551	KFPVLNPATEEVICHVEEGDKADVDK	0.997	10.9	89.4	10.9	10.9	1.61	434985	37	62
exp1_cyt	Retinal dehydrogenase 1 OS=Mus musculus GN=Aldh1a1 PE=1 SV=5	P24549	54468.4	1	22	0.551	KYVLGNPLTPGINQGPQIDKEQHDK	0.989	7.72	68.7	7.72	7.72	1.58	231086	329	353
exp1_cyt	Retinal dehydrogenase 1 OS=Mus musculus GN=Aldh1a1 PE=1 SV=5	P24549	54468.4	1	22	0.551	LADLMER	0.997	12.3	85	7.59	2.67	1.63	311044	92	98
exp1_cyt	Retinal dehydrogenase 1 OS=Mus musculus GN=Aldh1a1 PE=1 SV=5	P24549	54468.4	1	22	0.551	LECGGGR	0.965	11	78.1	5.39	5.39	1.61	88323.3	368	374
exp1_cyt	Retinal dehydrogenase 1 OS=Mus musculus GN=Aldh1a1 PE=1 SV=5	P24549	54468.4	1	22	0.551	SVDDVIK	0.997	12.6	79.4	12.6	7.32	1.63	571781	413	419
exp1_cyt	Retinal dehydrogenase 1 OS=Mus musculus GN=Aldh1a1 PE=1 SV=5	P24549	54468.4	1	22	0.551	VAFTGSTQVGK	0.984	8.66	69.5	8.66	2.87	1.59	87834	242	252
exp1_cyt	Retinal dehydrogenase 1 OS=Mus musculus GN=Aldh1a1 PE=1 SV=5	P24549	54468.4	1	22	0.551	VFANAYLSDLGGCIK	0.997	14.5	80.5	14.5	14.5	1.65	238605	114	128
exp1_cyt	Retinal dehydrogenase 1 OS=Mus musculus GN=Aldh1a1 PE=1 SV=5	P24549	54468.4	1	22	0.551	VTLELGGK	0.997	14.7	86	14.7	5.53	1.65	575873	266	273
exp1_cyt	Retinal dehydrogenase 1 OS=Mus musculus GN=Aldh1a1 PE=1 SV=5	P24549	54468.4	1	22	0.551	YCAGWADK	0.997	12.1	68.3	12.1	12.1	1.62	47778.2	132	139
exp1_cyt	Retinal dehydrogenase 1 OS=Mus musculus GN=Aldh1a1 PE=1 SV=5	P24549	54468.4	1	22	0.551	YVLGNPLTPGINQGPQIDKEQHDK	0.994	6.84	64.8	6.84	6.84	1.57	68222.3	330	353
exp1_cyt	S-adenosylmethionine synthase isoform type-1 OS=Mus musculus GN=Mat1a PE=2 SV=1	Q91X83	43508	1	13	0.341	AVVPAK	0.997	10.9	79.3	10.9	10.9	1.61	209184	230	235
exp1_cyt	S-adenosylmethionine synthase isoform type-1 OS=Mus musculus GN=Mat1a PE=2 SV=1	Q91X83	43508	1	13	0.341	ELLEVVNK	0.997	15.1	89.3	8.24	15.1	1.65	216454	345	352
exp1_cyt	S-adenosylmethionine synthase isoform type-1 OS=Mus musculus GN=Mat1a PE=2 SV=1	Q91X83	43508	1	13	0.341	EQVIK	0.953	7.75	61.2	7.75	7.75	1.58	14694.9	225	229
exp1_cyt	S-adenosylmethionine synthase isoform type-1 OS=Mus musculus GN=Mat1a PE=2 SV=1	Q91X83	43508	1	13	0.341	FVIGGPQGDAGVTGR	0.997	19.2	93.6	19.2	19.2	1.69	436633	251	265
exp1_cyt	S-adenosylmethionine synthase isoform type-1 OS=Mus musculus GN=Mat1a PE=2 SV=1	Q91X83	43508	1	13	0.341	HIGYDDSAK	0.997	11.2	69.1	11.2	11.2	1.62	65835.9	90	98
exp1_cyt	S-adenosylmethionine synthase isoform type-1 OS=Mus musculus GN=Mat1a PE=2 SV=1	Q91X83	43508	1	13	0.341	ICDQISDAVLDAHLK	0.997	16.3	95.7	16.3	16.3	1.67	160482	34	48
exp1_cyt	S-adenosylmethionine synthase isoform type-1 OS=Mus musculus GN=Mat1a PE=2 SV=1	Q91X83	43508	1	13	0.341	IIVDTYGGWGAHGGGAFSGK	0.995	10.1	65	10.1	10.1	1.6	35911.9	267	286
exp1_cyt	S-adenosylmethionine synthase isoform type-1 OS=Mus musculus GN=Mat1a PE=2 SV=1	Q91X83	43508	1	13	0.341	KIIVDTYGGWGAHGGGAFSGK	0.997	12	76.3	12	12	1.62	188795	266	286
exp1_cyt	S-adenosylmethionine synthase isoform type-1 OS=Mus musculus GN=Mat1a PE=2 SV=1	Q91X83	43508	1	13	0.341	NFDLRPGVIVR	0.997	10.7	78.5	10.7	10.7	1.61	58032.7	353	363
exp1_cyt	S-adenosylmethionine synthase isoform type-1 OS=Mus musculus GN=Mat1a PE=2 SV=1	Q91X83	43508	1	13	0.341	SEFPWEVPK	0.997	14.6	92.8	14.6	14.6	1.65	261774	384	392
exp1_cyt	S-adenosylmethionine synthase isoform type-1 OS=Mus musculus GN=Mat1a PE=2 SV=1	Q91X83	43508	1	13	0.341	SGVLPWLRPDSK	0.997	12.6	84.5	12.6	12.6	1.63	336515	171	182
exp1_cyt	S-adenosylmethionine synthase isoform type-1 OS=Mus musculus GN=Mat1a PE=2 SV=1	Q91X83	43508	1	13	0.341	TACYGHFGR	0.997	12.6	72.5	12.6	12.6	1.63	111535	375	383
exp1_cyt	S-adenosylmethionine synthase isoform type-1 OS=Mus musculus GN=Mat1a PE=2 SV=1	Q91X83	43508	1	13	0.341	YLDEDTVYHLQPSGR	0.997	15.1	92.3	15.1	15.1	1.65	253086	236	250
exp1_cyt	14-3-3 protein zeta/delta OS=Mus musculus GN=Ywhaz PE=1 SV=1	P63101	27771.9	1	4	0.278	DNLTLWTSDTQGDEAEAGEGGEN	0.972	7.81	75.5	7.81	7.81	1.58	32166.4	223	245
exp1_cyt	14-3-3 protein zeta/delta OS=Mus musculus GN=Ywhaz PE=1 SV=1	P63101	27771.9	1	4	0.278	SVTEQGAELSNEER	0.997	15.3	89.8	15.3	10.8	1.66	45471.5	28	41
exp1_cyt	14-3-3 protein zeta/delta OS=Mus musculus GN=Ywhaz PE=1 SV=1	P63101	27771.9	1	4	0.278	TAFDEAIAELDTLSEESYK	0.997	12.6	89.8	12.6	12.6	1.63	67317.3	194	212
exp1_cyt	14-3-3 protein zeta/delta OS=Mus musculus GN=Ywhaz PE=1 SV=1	P63101	27771.9	1	4	0.278	YLAEVAAGDDKK	0.946	7.94	71.8	7.94	7.94	1.58	31274	128	139
exp1_cyt	Destrin OS=Mus musculus GN=Dstn PE=1 SV=3	Q9R0P5	18522.1	1	3	0.194	HFVGMLPEK	0.997	9.75	84.9	9.75	9.75	1.6	73822.5	70	78
exp1_cyt	Destrin OS=Mus musculus GN=Dstn PE=1 SV=3	Q9R0P5	18522.1	1	3	0.194	KEELMFFLWAPEQAPLK	0.995	11.3	90.9	11.3	11.3	1.62	46346.7	96	112
exp1_cyt	Destrin OS=Mus musculus GN=Dstn PE=1 SV=3	Q9R0P5	18522.1	1	3	0.194	KFPGIK	0.995	10.4	58.9	10.4	10.4	1.61	31710.4	127	132
exp1_cyt	Hemopexin OS=Mus musculus GN=Hpx PE=1 SV=2	Q91X72	51318.1	1	2	0.0478	GATYAFTGSHYWR	0.997	13.7	81.2	13.7	13.7	1.64	102954	270	282
exp1_cyt	Hemopexin OS=Mus musculus GN=Hpx PE=1 SV=2	Q91X72	51318.1	1	2	0.0478	VWVYPPEKK	0.993	10.1	57.5	10.1	10.1	1.6	33702	115	123
exp1_cyt	PCTP-like protein OS=Mus musculus GN=Stard10 PE=1 SV=1	Q9JMD3	32951.5	1	3	0.151	AGGAGGEGSDDDTSLT	0.995	8.32	88.7	8.32	8.32	1.58	47850	276	291
exp1_cyt	PCTP-like protein OS=Mus musculus GN=Stard10 PE=1 SV=1	Q9JMD3	32951.5	1	3	0.151	AVSIQTGYLIQSTGPK	0.997	12.7	90.1	12.7	12.7	1.63	73042.7	164	179
exp1_cyt	PCTP-like protein OS=Mus musculus GN=Stard10 PE=1 SV=1	Q9JMD3	32951.5	1	3	0.151	ESVQVPDDQDFR	0.997	17.5	98	17.5	17.5	1.68	95887	20	31
exp1_cyt	Acyl-coenzyme A synthetase ACSM1, mitochondrial OS=Mus musculus GN=Acsm1 PE=1 SV=1	Q91VA0	64761.6	1	5	0.0977	ELQHHVK	0.992	9.45	67.5	9.45	9.45	1.6	329192	528	534
exp1_cyt	Acyl-coenzyme A synthetase ACSM1, mitochondrial OS=Mus musculus GN=Acsm1 PE=1 SV=1	Q91VA0	64761.6	1	5	0.0977	MKDPMAIFFTSGTTGYPK	0.985	9.52	84.5	9.52	9.52	1.6	273025	213	230
exp1_cyt	Acyl-coenzyme A synthetase ACSM1, mitochondrial OS=Mus musculus GN=Acsm1 PE=1 SV=1	Q91VA0	64761.6	1	5	0.0977	SASPDHTCIK	0.997	10.3	83.9	10.3	10.3	1.61	75690.3	201	210
exp1_cyt	Acyl-coenzyme A synthetase ACSM1, mitochondrial OS=Mus musculus GN=Acsm1 PE=1 SV=1	Q91VA0	64761.6	1	5	0.0977	SYIPSCR	0.97	8.03	63.4	8.03	2.19	1.58	71117.7	242	248
exp1_cyt	Acyl-coenzyme A synthetase ACSM1, mitochondrial OS=Mus musculus GN=Acsm1 PE=1 SV=1	Q91VA0	64761.6	1	5	0.0977	YPITQCLAAPGVYR	0.997	11.6	66.2	11.6	11.6	1.62	39104.4	305	318
exp1_cyt	Ubiquitin-like modifier-activating enzyme 1 OS=Mus musculus GN=Uba1 PE=1 SV=1	Q02053	117810	1	1	0.0142	LAGTQPLEVLEAVQR	0.96	8.15	58.5	8.15	8.15	1.58	11034.2	679	693
exp1_cyt	Leukotriene A-4 hydrolase OS=Mus musculus GN=Lta4h PE=1 SV=4	P24527	69052.1	0.987	1	0.0196	DGEAPDPEDPSR	0.964	7.39	74.7	7.39	7.39	1.57	18688.8	176	187
exp1_cyt	Protein disulfide-isomerase A4 OS=Mus musculus GN=Pdia4 PE=1 SV=3	P08003	71984.4	1	2	0.0235	LAPEYEK	0.987	8.55	68.3	8.55	8.55	1.59	26084.5	205	211
exp1_cyt	Protein disulfide-isomerase A4 OS=Mus musculus GN=Pdia4 PE=1 SV=3	P08003	71984.4	1	2	0.0235	LVLTHPEK	0.992	8.96	80	8.96	8.96	1.59	54240.6	348	355
exp1_cyt	Carbonic anhydrase 3 OS=Mus musculus GN=Ca3 PE=1 SV=3	P16015	29366.7	1	17	0.608	DIKHDPSLQPWSASYDPGSAK	0.997	10.8	82.2	10.8	10.8	1.61	309300	37	57
exp1_cyt	Carbonic anhydrase 3 OS=Mus musculus GN=Ca3 PE=1 SV=3	P16015	29366.7	1	17	0.608	EAPFTHFDPSCLFPACR	0.997	12.7	91.3	12.7	12.7	1.63	371610	172	188
exp1_cyt	Carbonic anhydrase 3 OS=Mus musculus GN=Ca3 PE=1 SV=3	P16015	29366.7	1	17	0.608	EKGEFQILLDALDK	0.997	14.6	84.7	14.6	14.6	1.65	615406	152	165
exp1_cyt	Carbonic anhydrase 3 OS=Mus musculus GN=Ca3 PE=1 SV=3	P16015	29366.7	1	17	0.608	EKGEFQILLDALDKIK	0.996	12.1	80	12.1	12.1	1.62	159125	152	167
exp1_cyt	Carbonic anhydrase 3 OS=Mus musculus GN=Ca3 PE=1 SV=3	P16015	29366.7	1	17	0.608	EPMTVSSDQMAK	0.997	10.6	85.9	10.6	10.6	1.61	84771.4	213	224
exp1_cyt	Carbonic anhydrase 3 OS=Mus musculus GN=Ca3 PE=1 SV=3	P16015	29366.7	1	17	0.608	GDNQSPIELHTK	0.997	14.3	91.9	14.3	14.3	1.65	1834840	25	36
exp1_cyt	Carbonic anhydrase 3 OS=Mus musculus GN=Ca3 PE=1 SV=3	P16015	29366.7	1	17	0.608	GEFQILLDALDK	0.997	13.4	86.6	13.4	13.4	1.64	120706	154	165
exp1_cyt	Carbonic anhydrase 3 OS=Mus musculus GN=Ca3 PE=1 SV=3	P16015	29366.7	1	17	0.608	GEFQILLDALDKIK	0.988	9.03	67.6	9.03	9.03	1.59	375327	154	167
exp1_cyt	Carbonic anhydrase 3 OS=Mus musculus GN=Ca3 PE=1 SV=3	P16015	29366.7	1	17	0.608	GGPLSGPYR	0.997	11.2	80.9	11.2	11.2	1.61	1846540	81	89
exp1_cyt	Carbonic anhydrase 3 OS=Mus musculus GN=Ca3 PE=1 SV=3	P16015	29366.7	1	17	0.608	GKEAPFTHFDPSCLFPACR	0.997	13.5	91.7	13.5	13.5	1.64	409203	170	188
exp1_cyt	Carbonic anhydrase 3 OS=Mus musculus GN=Ca3 PE=1 SV=3	P16015	29366.7	1	17	0.608	HDPSLQPWSASYDPGSAK	0.997	17.2	97	17.2	11.7	1.67	5765200	40	57
exp1_cyt	Carbonic anhydrase 3 OS=Mus musculus GN=Ca3 PE=1 SV=3	P16015	29366.7	1	17	0.608	QPDGIAVVGIFLK	0.997	14.8	95.6	14.8	14.8	1.65	2233220	136	148
exp1_cyt	Carbonic anhydrase 3 OS=Mus musculus GN=Ca3 PE=1 SV=3	P16015	29366.7	1	17	0.608	SLFSSAENEPPVPLVGNWRPPQPVK	0.997	15.4	95	15.4	15.4	1.66	5731250	227	251
exp1_cyt	Carbonic anhydrase 3 OS=Mus musculus GN=Ca3 PE=1 SV=3	P16015	29366.7	1	17	0.608	VVFDDTYDR	0.997	13.5	83.1	13.5	13.5	1.64	5108890	68	76
exp1_cyt	Carbonic anhydrase 3 OS=Mus musculus GN=Ca3 PE=1 SV=3	P16015	29366.7	1	17	0.608	YAAELHLVHWNPK	0.996	10.6	88.1	10.6	10.6	1.61	6820180	114	126
exp1_cyt	Carbonic anhydrase 3 OS=Mus musculus GN=Ca3 PE=1 SV=3	P16015	29366.7	1	17	0.608	YNTFGEALK	0.997	14.2	77.8	14.2	14.2	1.65	388755	127	135
exp1_cyt	Carbonic anhydrase 3 OS=Mus musculus GN=Ca3 PE=1 SV=3	P16015	29366.7	1	17	0.608	YNTFGEALKQPDGIAVVGIFLK	0.973	8.95	75.3	8.95	8.95	1.59	54922.6	127	148
exp1_cyt	Hydroxymethylglutaryl-CoA synthase, mitochondrial OS=Mus musculus GN=Hmgcs2 PE=1 SV=2	P54869	56824.3	1	11	0.278	APLVLEQGLR	0.997	14.1	84.9	7.4	5.99	1.64	488026	222	231
exp1_cyt	Hydroxymethylglutaryl-CoA synthase, mitochondrial OS=Mus musculus GN=Hmgcs2 PE=1 SV=2	P54869	56824.3	1	11	0.278	EQFYHK	0.996	9.63	79.5	9.63	9.63	1.6	564646	468	473
exp1_cyt	Hydroxymethylglutaryl-CoA synthase, mitochondrial OS=Mus musculus GN=Hmgcs2 PE=1 SV=2	P54869	56824.3	1	11	0.278	GLEAFR	0.997	9.6	73.7	9.6	9.6	1.6	94378.7	334	339
exp1_cyt	Hydroxymethylglutaryl-CoA synthase, mitochondrial OS=Mus musculus GN=Hmgcs2 PE=1 SV=2	P54869	56824.3	1	11	0.278	GTHMENAYDFYKPNLASEYPLVDGK	0.984	10.3	64.3	10.3	10.3	1.61	22417.2	232	256
exp1_cyt	Hydroxymethylglutaryl-CoA synthase, mitochondrial OS=Mus musculus GN=Hmgcs2 PE=1 SV=2	P54869	56824.3	1	11	0.278	LEVGTETIIDK	0.996	15.1	92.9	4.86	8.08	1.65	93764.5	127	137
exp1_cyt	Hydroxymethylglutaryl-CoA synthase, mitochondrial OS=Mus musculus GN=Hmgcs2 PE=1 SV=2	P54869	56824.3	1	11	0.278	MSPEEFTEIMNQR	0.997	17.9	86.4	17.9	17.9	1.68	159811	455	467
exp1_cyt	Hydroxymethylglutaryl-CoA synthase, mitochondrial OS=Mus musculus GN=Hmgcs2 PE=1 SV=2	P54869	56824.3	1	11	0.278	QAGNNQPFTLDDVQYMIFHTPFCK	0.96	8.36	73.2	8.36	8.36	1.58	45313.9	283	306
exp1_cyt	Hydroxymethylglutaryl-CoA synthase, mitochondrial OS=Mus musculus GN=Hmgcs2 PE=1 SV=2	P54869	56824.3	1	11	0.278	TKLPWDAVGR	0.98	8.78	61.4	8.78	8.78	1.59	68556.8	117	126
exp1_cyt	Hydroxymethylglutaryl-CoA synthase, mitochondrial OS=Mus musculus GN=Hmgcs2 PE=1 SV=2	P54869	56824.3	1	11	0.278	VDEMHR	0.987	8.97	67.9	8.97	8.97	1.59	85374.8	495	500
exp1_cyt	Hydroxymethylglutaryl-CoA synthase, mitochondrial OS=Mus musculus GN=Hmgcs2 PE=1 SV=2	P54869	56824.3	1	11	0.278	VNFSPPGDTSNLFPGTWYLER	0.997	13.8	87	13.8	13.8	1.64	106816	474	494
exp1_cyt	Hydroxymethylglutaryl-CoA synthase, mitochondrial OS=Mus musculus GN=Hmgcs2 PE=1 SV=2	P54869	56824.3	1	11	0.278	YTVGLGQTR	0.997	10.1	76.3	10.1	10.1	1.6	106596	84	92
exp1_cyt	Dihydropteridine reductase OS=Mus musculus GN=Qdpr PE=1 SV=2	Q8BVI4	25570.2	1	4	0.199	MTDSFTEQADQVTADVGK	0.997	13.4	89.2	13.4	13.4	1.64	49767.4	53	70
exp1_cyt	Dihydropteridine reductase OS=Mus musculus GN=Qdpr PE=1 SV=2	Q8BVI4	25570.2	1	4	0.199	QSMWTSTISSHLATK	0.997	11.4	82	11.4	11.4	1.62	40304.6	107	121
exp1_cyt	Dihydropteridine reductase OS=Mus musculus GN=Qdpr PE=1 SV=2	Q8BVI4	25570.2	1	4	0.199	TELTPAYF	0.975	7.63	76	7.63	7.63	1.58	31081	234	241
exp1_cyt	Dihydropteridine reductase OS=Mus musculus GN=Qdpr PE=1 SV=2	Q8BVI4	25570.2	1	4	0.199	VLVYGGR	0.989	13.8	88.5	4.8	7.58	1.64	53137.5	10	16
exp1_cyt	Calmodulin OS=Mus musculus GN=Calm1 PE=1 SV=2	P62204	16838	1	3	0.188	DTDSEEEIR	0.997	12.2	72.3	12.2	12.2	1.63	31681.9	79	87
exp1_cyt	Calmodulin OS=Mus musculus GN=Calm1 PE=1 SV=2	P62204	16838	1	3	0.188	EAFSLFDKDGDGTITTK	0.997	10.4	78.5	10.4	10.4	1.61	90944.3	15	31
exp1_cyt	Calmodulin OS=Mus musculus GN=Calm1 PE=1 SV=2	P62204	16838	1	3	0.188	MKDTDSEEEIR	0.997	12.4	77.7	12.4	12.4	1.63	74023.6	77	87
exp1_cyt	Cystathionine beta-synthase OS=Mus musculus GN=Cbs PE=2 SV=3	Q91WT9	61544.4	1	4	0.155	AGNLKPGDTIIEPTSGNTGIGLALAAAVKGYR	0.996	7.69	74.6	7.69	7.69	1.58	36322.3	130	161
exp1_cyt	Cystathionine beta-synthase OS=Mus musculus GN=Cbs PE=2 SV=3	Q91WT9	61544.4	1	4	0.155	AMADSPHYHTVLTK	0.994	9.58	70.9	9.58	9.58	1.6	18422	56	69
exp1_cyt	Cystathionine beta-synthase OS=Mus musculus GN=Cbs PE=2 SV=3	Q91WT9	61544.4	1	4	0.155	AVVDKWFK	0.946	7.8	58.7	7.8	7.8	1.58	103417	315	322
exp1_cyt	Cystathionine beta-synthase OS=Mus musculus GN=Cbs PE=2 SV=3	Q91WT9	61544.4	1	4	0.155	EKGFDQAPVVNESGAILGMVTLGNMLSSLLAGK	0.993	7.06	57.4	7.06	7.06	1.57	24025.8	436	468
exp1_cyt	ES1 protein homolog, mitochondrial OS=Mus musculus GN=D10Jhu81e PE=1 SV=1	Q9D172	28089.8	1	4	0.271	GGAEVQIFAPDVPQMHVIDHTK	0.996	16.2	90.6	10.5	10.5	1.67	56977.9	71	92
exp1_cyt	ES1 protein homolog, mitochondrial OS=Mus musculus GN=D10Jhu81e PE=1 SV=1	Q9D172	28089.8	1	4	0.271	GVEVTVGHEQEEGGK	0.997	13.7	87	13.7	13.7	1.64	52966.9	187	201
exp1_cyt	ES1 protein homolog, mitochondrial OS=Mus musculus GN=D10Jhu81e PE=1 SV=1	Q9D172	28089.8	1	4	0.271	GVTEAHVDQK	0.997	10.4	79.5	10.4	10.4	1.61	72475.3	222	231
exp1_cyt	ES1 protein homolog, mitochondrial OS=Mus musculus GN=D10Jhu81e PE=1 SV=1	Q9D172	28089.8	1	4	0.271	ITSLAQLNAANHDAAIFPGGFGAAK	0.997	12.8	81.9	12.8	12.8	1.63	25612.8	115	139
exp1_cyt	Acetyl-CoA acetyltransferase, cytosolic OS=Mus musculus GN=Acat2 PE=1 SV=2	Q8CAY6	41296.8	1	8	0.3	AGHFDKEIVPVLVSSR	0.996	12.2	76.7	12.2	12.2	1.63	260441	195	210
exp1_cyt	Acetyl-CoA acetyltransferase, cytosolic OS=Mus musculus GN=Acat2 PE=1 SV=2	Q8CAY6	41296.8	1	8	0.3	ELGLNPEK	0.997	14.5	93	9.68	9.68	1.65	165261	334	341
exp1_cyt	Acetyl-CoA acetyltransferase, cytosolic OS=Mus musculus GN=Acat2 PE=1 SV=2	Q8CAY6	41296.8	1	8	0.3	HGSNLEAMGK	0.947	7.57	64.2	7.57	7.57	1.57	275942	224	233
exp1_cyt	Acetyl-CoA acetyltransferase, cytosolic OS=Mus musculus GN=Acat2 PE=1 SV=2	Q8CAY6	41296.8	1	8	0.3	IDEFPR	0.997	11.7	85.3	7.41	6.58	1.62	121909	218	223
exp1_cyt	Acetyl-CoA acetyltransferase, cytosolic OS=Mus musculus GN=Acat2 PE=1 SV=2	Q8CAY6	41296.8	1	8	0.3	ILVTLLHTLER	0.997	10.4	71	10.4	10.4	1.61	81699.1	362	372
exp1_cyt	Acetyl-CoA acetyltransferase, cytosolic OS=Mus musculus GN=Acat2 PE=1 SV=2	Q8CAY6	41296.8	1	8	0.3	IVSWSQAGVEPSVMGVGPIPAIK	0.997	11.5	90.1	11.5	11.5	1.62	168609	280	302
exp1_cyt	Acetyl-CoA acetyltransferase, cytosolic OS=Mus musculus GN=Acat2 PE=1 SV=2	Q8CAY6	41296.8	1	8	0.3	VAPEEVSEVIFGHVLTAGCGQNPTR	0.997	13.6	90.7	13.6	13.6	1.64	217200	47	71
exp1_cyt	Acetyl-CoA acetyltransferase, cytosolic OS=Mus musculus GN=Acat2 PE=1 SV=2	Q8CAY6	41296.8	1	8	0.3	VNIDGGAIALGHPLGASGCR	0.997	12.9	88.5	12.9	12.9	1.63	205748	342	361
exp1_cyt	Glucose-6-phosphate isomerase OS=Mus musculus GN=Gpi PE=1 SV=4	P06745	62768.8	1	6	0.115	ELFEADPER	0.997	12.9	93.1	9.15	7.27	1.63	106831	28	36
exp1_cyt	Glucose-6-phosphate isomerase OS=Mus musculus GN=Gpi PE=1 SV=4	P06745	62768.8	1	6	0.115	EVMQMLVELAK	0.997	11.8	82.2	11.8	11.8	1.62	36511.4	63	73
exp1_cyt	Glucose-6-phosphate isomerase OS=Mus musculus GN=Gpi PE=1 SV=4	P06745	62768.8	1	6	0.115	LLEWHR	0.997	11.1	77.4	11.1	11.1	1.61	89506.4	13	18
exp1_cyt	Glucose-6-phosphate isomerase OS=Mus musculus GN=Gpi PE=1 SV=4	P06745	62768.8	1	6	0.115	MIPCDFLIPVQTQHPIR	0.997	11.9	85.6	11.9	11.9	1.62	81593	401	417
exp1_cyt	Glucose-6-phosphate isomerase OS=Mus musculus GN=Gpi PE=1 SV=4	P06745	62768.8	1	6	0.115	SPEDLEK	0.996	9.45	70.9	9.45	9.45	1.6	24415.3	455	461
exp1_cyt	Glucose-6-phosphate isomerase OS=Mus musculus GN=Gpi PE=1 SV=4	P06745	62768.8	1	6	0.115	VWFVSNIDGTHIAK	0.997	11.3	84.7	11.3	11.3	1.62	107535	181	194
exp1_cyt	Glutathione S-transferase Mu 2 OS=Mus musculus GN=Gstm2 PE=1 SV=2	P15626	25718.5	1	3	0.44	FEGLKK	0.97	8.64	54.4	8.64	8.64	1.59	529820	188	193
exp1_cyt	Glutathione S-transferase Mu 2 OS=Mus musculus GN=Gstm2 PE=1 SV=2	P15626	25718.5	1	3	0.44	FLSKPIFAK	0.997	12	71.2	12	12	1.62	99696	203	211
exp1_cyt	Glutathione S-transferase Mu 2 OS=Mus musculus GN=Gstm2 PE=1 SV=2	P15626	25718.5	1	3	0.44	ITQSNAILR	0.991	9.05	62.8	9.05	9.05	1.59	103714	70	78
exp1_cyt	Glutathione S-transferase Mu 2 OS=Mus musculus GN=Gstm2 PE=1 SV=2	P15626	25718.5	1	3	0.44	KHNLCGETEEER	0.974	9.44	64.6	9.44	9.44	1.6	72132.7	83	94
exp1_cyt	Glutathione S-transferase Mu 2 OS=Mus musculus GN=Gstm2 PE=1 SV=2	P15626	25718.5	1	3	0.44	LGLDFPNLPYLIDGSHK	0.997	17.3	100	17.3	17.3	1.67	3159100	53	69
exp1_cyt	Glutathione S-transferase Mu 2 OS=Mus musculus GN=Gstm2 PE=1 SV=2	P15626	25718.5	1	3	0.44	LYSEFLGK	0.997	14.4	74.8	14.4	14.4	1.65	588616	137	144
exp1_cyt	Glutathione S-transferase Mu 2 OS=Mus musculus GN=Gstm2 PE=1 SV=2	P15626	25718.5	1	3	0.44	SQWLSEK	0.996	9.37	68.9	9.37	2.63	1.6	40735.4	44	50
exp1_cyt	Glutathione S-transferase Mu 2 OS=Mus musculus GN=Gstm2 PE=1 SV=2	P15626	25718.5	1	3	0.44	VDILENQAMDTR	0.979	11.1	81.9	5.76	11.1	1.61	32024.5	97	108
exp1_cyt	Glutathione S-transferase Mu 2 OS=Mus musculus GN=Gstm2 PE=1 SV=2	P15626	25718.5	1	3	0.44	VTYVDFLVYDVLDQHR	0.997	16.6	89.2	16.6	16.6	1.67	89595.6	153	168
exp1_cyt	GTP:AMP phosphotransferase, mitochondrial OS=Mus musculus GN=Ak3 PE=1 SV=3	Q9WTP7	25426.9	1	2	0.0925	IWPHVYSFLQTK	0.988	9.45	58.8	9.45	9.45	1.6	84530.9	204	215
exp1_cyt	GTP:AMP phosphotransferase, mitochondrial OS=Mus musculus GN=Ak3 PE=1 SV=3	Q9WTP7	25426.9	1	2	0.0925	LIPDDVMTR	0.993	9.16	66.4	9.16	9.16	1.59	54546.5	65	73
exp1_cyt	Adenylate kinase 2, mitochondrial OS=Mus musculus GN=Ak2 PE=1 SV=5	Q9WTP6	26469.9	0.5	1	0.0669	LEAYHTQTTPLVEYYR	0.997	12.4	83.9	12.4	12.4	1.63	40009.8	187	202
exp1_cyt	T-complex protein 1 subunit epsilon OS=Mus musculus GN=Cct5 PE=1 SV=1	P80316	59625.6	0.5	1	0.0148	IAIQHLDK	0.955	7.53	69.7	7.53	7.53	1.57	68968.8	143	150
exp1_cyt	Non-specific lipid-transfer protein OS=Mus musculus GN=Scp2 PE=1 SV=3	P32020	59126.3	1	8	0.144	ADCTITMADSDLLALMTGK	0.994	9.25	81.8	9.25	9.25	1.59	49677.1	493	511
exp1_cyt	Non-specific lipid-transfer protein OS=Mus musculus GN=Scp2 PE=1 SV=3	P32020	59126.3	1	8	0.144	GSVLPNSDKK	0.987	9.84	73.5	9.84	9.84	1.6	169791	483	492
exp1_cyt	Non-specific lipid-transfer protein OS=Mus musculus GN=Scp2 PE=1 SV=3	P32020	59126.3	1	8	0.144	IGGIFAFK	0.997	11.8	81.1	11.8	11.8	1.62	177457	455	462
exp1_cyt	Non-specific lipid-transfer protein OS=Mus musculus GN=Scp2 PE=1 SV=3	P32020	59126.3	1	8	0.144	KIGGIFAFK	0.995	9.66	77.2	9.66	9.66	1.6	244847	454	462
exp1_cyt	Non-specific lipid-transfer protein OS=Mus musculus GN=Scp2 PE=1 SV=3	P32020	59126.3	1	8	0.144	KLEEEGEQFVK	0.997	10.8	87.1	10.8	10.8	1.61	741038	443	453
exp1_cyt	Non-specific lipid-transfer protein OS=Mus musculus GN=Scp2 PE=1 SV=3	P32020	59126.3	1	8	0.144	LQNLQLQPGK	0.955	7.59	68	7.59	7.59	1.58	57172.5	535	544
exp1_cyt	Non-specific lipid-transfer protein OS=Mus musculus GN=Scp2 PE=1 SV=3	P32020	59126.3	1	8	0.144	VKDGPGGK	0.991	9.68	61.6	9.68	3.6	1.6	104217	463	470
exp1_cyt	Non-specific lipid-transfer protein OS=Mus musculus GN=Scp2 PE=1 SV=3	P32020	59126.3	1	8	0.144	WVINPSGGLISK	0.997	10.5	84.1	10.5	10.5	1.61	130260	342	353
exp1_cyt	Beta-lactamase-like protein 2 OS=Mus musculus GN=Lactb2 PE=1 SV=1	Q99KR3	32755.5	1	3	0.118	ANIIYPGHGPVIHNAEAK	0.997	15.4	93.6	15.4	15.4	1.66	180406	192	209
exp1_cyt	Beta-lactamase-like protein 2 OS=Mus musculus GN=Lactb2 PE=1 SV=1	Q99KR3	32755.5	1	3	0.118	DVPENLHK	0.987	8.45	79.8	8.45	8.45	1.58	62510.4	248	255
exp1_cyt	Beta-lactamase-like protein 2 OS=Mus musculus GN=Lactb2 PE=1 SV=1	Q99KR3	32755.5	1	3	0.118	ILEYISHR	0.997	11.8	79.7	11.8	11.8	1.62	77447	210	217
exp1_cyt	Ornithine carbamoyltransferase, mitochondrial OS=Mus musculus GN=Otc PE=1 SV=1	P11725	39766.5	1	13	0.514	FGMHLQAATPK	0.993	8.81	85.1	8.81	5.57	1.59	118550	211	221
exp1_cyt	Ornithine carbamoyltransferase, mitochondrial OS=Mus musculus GN=Otc PE=1 SV=1	P11725	39766.5	1	13	0.514	GGNVLITDTWISMGQEDEK	0.995	9.45	78.9	9.45	9.45	1.6	38981	256	274
exp1_cyt	Ornithine carbamoyltransferase, mitochondrial OS=Mus musculus GN=Otc PE=1 SV=1	P11725	39766.5	1	13	0.514	GLTLSWIGDGNNILHSIMMSAAK	0.99	10.6	74.7	10.6	10.6	1.61	67420.7	188	210
exp1_cyt	Ornithine carbamoyltransferase, mitochondrial OS=Mus musculus GN=Otc PE=1 SV=1	P11725	39766.5	1	13	0.514	GYEPDPNIVK	0.997	13.7	94.1	13.7	13.7	1.64	142309	222	231
exp1_cyt	Ornithine carbamoyltransferase, mitochondrial OS=Mus musculus GN=Otc PE=1 SV=1	P11725	39766.5	1	13	0.514	LAEQYAK	0.997	14	88.3	6.06	7.49	1.64	213638	232	238
exp1_cyt	Ornithine carbamoyltransferase, mitochondrial OS=Mus musculus GN=Otc PE=1 SV=1	P11725	39766.5	1	13	0.514	LQAFQGYQVTMK	0.997	11.4	80.7	11.4	11.4	1.62	93162.6	278	289
exp1_cyt	Ornithine carbamoyltransferase, mitochondrial OS=Mus musculus GN=Otc PE=1 SV=1	P11725	39766.5	1	13	0.514	LSMTNDPLEAAR	0.997	15.2	87.8	11.1	9.42	1.65	83212.2	244	255
exp1_cyt	Ornithine carbamoyltransferase, mitochondrial OS=Mus musculus GN=Otc PE=1 SV=1	P11725	39766.5	1	13	0.514	LSTETGFALLGGHPSFLTTQDIHLGVNESLTDTAR	0.994	11.7	72.9	11.7	11.7	1.62	49644.3	95	129
exp1_cyt	Ornithine carbamoyltransferase, mitochondrial OS=Mus musculus GN=Otc PE=1 SV=1	P11725	39766.5	1	13	0.514	QSDLDTLAK	0.997	13	85.7	13	13	1.63	88920.4	145	153
exp1_cyt	Ornithine carbamoyltransferase, mitochondrial OS=Mus musculus GN=Otc PE=1 SV=1	P11725	39766.5	1	13	0.514	SLGMIFEK	0.997	13.9	89	9.36	10.1	1.64	111092	81	88
exp1_cyt	Ornithine carbamoyltransferase, mitochondrial OS=Mus musculus GN=Otc PE=1 SV=1	P11725	39766.5	1	13	0.514	SLVFPEAENR	0.997	14	88	14	14	1.64	150677	321	330
exp1_cyt	Ornithine carbamoyltransferase, mitochondrial OS=Mus musculus GN=Otc PE=1 SV=1	P11725	39766.5	1	13	0.514	VAASDWTFLHCLPR	0.997	14	86.9	14	14	1.64	209761	293	306
exp1_cyt	Ornithine carbamoyltransferase, mitochondrial OS=Mus musculus GN=Otc PE=1 SV=1	P11725	39766.5	1	13	0.514	VLSSMTDAVLAR	0.997	13.9	87.2	13.9	13.9	1.64	323702	130	141
exp1_cyt	Glycerol kinase OS=Mus musculus GN=Gk PE=2 SV=2	Q64516	61228.1	0.998	2	0.0411	KVQEAVEENR	0.997	10.9	64.4	10.9	10.9	1.61	60966.6	163	172
exp1_cyt	Glycerol kinase OS=Mus musculus GN=Gk PE=2 SV=2	Q64516	61228.1	0.998	2	0.0411	TGLPLSTYFSAVK	0.997	11.2	74.1	11.2	11.2	1.61	46111	141	153
exp1_cyt	Glutathione S-transferase Mu 3 OS=Mus musculus GN=Gstm3 PE=1 SV=2	P19639	25703.1	1	3	0.385	CLDAFPNLR	0.997	14.7	83	14.7	14.7	1.65	325932	174	182
exp1_cyt	Glutathione S-transferase Mu 3 OS=Mus musculus GN=Gstm3 PE=1 SV=2	P19639	25703.1	1	3	0.385	FNLGLDFPNLPYLIDGSHK	0.997	12.9	82.2	12.9	12.9	1.63	88391.4	51	69
exp1_cyt	Glutathione S-transferase Mu 3 OS=Mus musculus GN=Gstm3 PE=1 SV=2	P19639	25703.1	1	3	0.385	ISAYMK	0.997	10.3	72.9	10.3	10.3	1.61	200384	194	199
exp1_cyt	Glutathione S-transferase Mu 3 OS=Mus musculus GN=Gstm3 PE=1 SV=2	P19639	25703.1	1	3	0.385	KHNLCGETEEER	0.974	9.44	64.6	9.44	9.44	1.6	72132.7	83	94
exp1_cyt	Glutathione S-transferase Mu 3 OS=Mus musculus GN=Gstm3 PE=1 SV=2	P19639	25703.1	1	3	0.385	QKPEFLK	0.997	10.2	68.1	10.2	6.41	1.6	2683230	123	129
exp1_cyt	Glutathione S-transferase Mu 3 OS=Mus musculus GN=Gstm3 PE=1 SV=2	P19639	25703.1	1	3	0.385	RPWFAGDK	0.987	8.83	71.5	8.83	8.83	1.59	756069	145	152
exp1_cyt	Glutathione S-transferase Mu 3 OS=Mus musculus GN=Gstm3 PE=1 SV=2	P19639	25703.1	1	3	0.385	RPWFAGDKVTYVDFLAYDILDQYR	0.996	12.8	71.6	12.8	12.8	1.63	88593.4	145	168
exp1_cyt	Glutathione S-transferase Mu 3 OS=Mus musculus GN=Gstm3 PE=1 SV=2	P19639	25703.1	1	3	0.385	SQWLSEK	0.996	9.37	68.9	9.37	2.63	1.6	40735.4	44	50
exp1_cyt	Glutathione S-transferase Mu 3 OS=Mus musculus GN=Gstm3 PE=1 SV=2	P19639	25703.1	1	3	0.385	VTYVDFLAYDILDQYR	0.997	19.3	100	19.3	19.3	1.69	364865	153	168
exp1_cyt	3-oxo-5-beta-steroid 4-dehydrogenase OS=Mus musculus GN=Akr1d1 PE=2 SV=1	Q8VCX1	37290.9	0.998	2	0.0892	LWNTEHVPSMVLPALER	0.997	10.5	77.5	10.5	10.5	1.61	38941.9	87	103
exp1_cyt	3-oxo-5-beta-steroid 4-dehydrogenase OS=Mus musculus GN=Akr1d1 PE=2 SV=1	Q8VCX1	37290.9	0.998	2	0.0892	QLELILNKPGLK	0.952	8.95	53.2	8.95	8.95	1.59	11369.5	174	185
exp1_cyt	Bile acid-CoA:amino acid N-acyltransferase OS=Mus musculus GN=Baat PE=1 SV=1	Q91X34	46482.6	0.998	2	0.0905	DVMNSPYQIHIK	0.981	8.2	76	8.2	8.2	1.58	29892.8	95	106
exp1_cyt	Bile acid-CoA:amino acid N-acyltransferase OS=Mus musculus GN=Baat PE=1 SV=1	Q91X34	46482.6	0.998	2	0.0905	MPILIPSLSWGGEVIPHAAAQEHSWK	0.996	11.8	83.9	11.8	11.8	1.62	74155.6	377	402
exp1_cyt	Triosephosphate isomerase OS=Mus musculus GN=Tpi1 PE=1 SV=3	P17751	32191.3	1	12	0.512	DLGATWVVLGHSER	0.997	15.6	92.5	15.6	15.6	1.66	213641	136	149
exp1_cyt	Triosephosphate isomerase OS=Mus musculus GN=Tpi1 PE=1 SV=3	P17751	32191.3	1	12	0.512	ELASQPDVDGFLVGGASLKPEFVDIINAK	0.997	12.4	84.7	12.4	12.4	1.63	30785.3	270	298
exp1_cyt	Triosephosphate isomerase OS=Mus musculus GN=Tpi1 PE=1 SV=3	P17751	32191.3	1	12	0.512	FFVGGNWK	0.964	7.89	67.4	7.89	7.89	1.58	36977.3	57	64
exp1_cyt	Triosephosphate isomerase OS=Mus musculus GN=Tpi1 PE=1 SV=3	P17751	32191.3	1	12	0.512	HVFGESDELIGQK	0.997	12.6	95.5	12.6	12.6	1.63	113078	151	163
exp1_cyt	Triosephosphate isomerase OS=Mus musculus GN=Tpi1 PE=1 SV=3	P17751	32191.3	1	12	0.512	IAVAAQNCYK	0.989	8.71	78.3	8.71	8.71	1.59	55861.6	110	119
exp1_cyt	Triosephosphate isomerase OS=Mus musculus GN=Tpi1 PE=1 SV=3	P17751	32191.3	1	12	0.512	IIYGGSVTGATCK	0.997	11.3	77.5	11.3	11.3	1.62	79209.7	257	269
exp1_cyt	Triosephosphate isomerase OS=Mus musculus GN=Tpi1 PE=1 SV=3	P17751	32191.3	1	12	0.512	KFFVGGNWK	0.99	9.2	67.8	9.2	9.2	1.59	177892	56	64
exp1_cyt	Triosephosphate isomerase OS=Mus musculus GN=Tpi1 PE=1 SV=3	P17751	32191.3	1	12	0.512	SNVNDGVAQSTR	0.992	9.1	76.8	9.1	9.1	1.59	17986.6	245	256
exp1_cyt	Triosephosphate isomerase OS=Mus musculus GN=Tpi1 PE=1 SV=3	P17751	32191.3	1	12	0.512	TATPQQAQEVHEK	0.997	13.7	89.5	13.7	13.7	1.64	493760	226	238
exp1_cyt	Triosephosphate isomerase OS=Mus musculus GN=Tpi1 PE=1 SV=3	P17751	32191.3	1	12	0.512	VSHALAEGLGVIACIGEK	0.997	16	94.7	16	16	1.66	119887	164	181
exp1_cyt	Triosephosphate isomerase OS=Mus musculus GN=Tpi1 PE=1 SV=3	P17751	32191.3	1	12	0.512	VVFEQTK	0.997	14.7	83.1	8.15	14.7	1.65	278992	193	199
exp1_cyt	Triosephosphate isomerase OS=Mus musculus GN=Tpi1 PE=1 SV=3	P17751	32191.3	1	12	0.512	VVLAYEPVWAIGTGK	0.997	16.2	94.4	16.2	16.2	1.66	824956	211	225
exp1_cyt	Proteasome subunit beta type-1 OS=Mus musculus GN=Psmb1 PE=1 SV=1	O09061	26373	1	3	0.121	DVFISAAER	0.975	8.25	62.3	8.25	8.25	1.58	106079	204	212
exp1_cyt	Proteasome subunit beta type-1 OS=Mus musculus GN=Psmb1 PE=1 SV=1	O09061	26373	1	3	0.121	DVYTGDALR	0.997	10.4	72.5	10.4	3.37	1.61	64896.5	213	221
exp1_cyt	Proteasome subunit beta type-1 OS=Mus musculus GN=Psmb1 PE=1 SV=1	O09061	26373	1	3	0.121	EGIREETVPLR	0.947	7.75	60.4	7.75	7.75	1.58	63215.4	228	238
exp1_cyt	Acyl-CoA synthetase family member 2, mitochondrial OS=Mus musculus GN=Acsf2 PE=2 SV=1	Q8VCW8	67952.3	1	2	0.0341	HPQVQEAQVVGVK	0.997	13.1	84.1	13.1	13.1	1.63	28730.6	532	544
exp1_cyt	Acyl-CoA synthetase family member 2, mitochondrial OS=Mus musculus GN=Acsf2 PE=2 SV=1	Q8VCW8	67952.3	1	2	0.0341	QVCPELEK	0.985	8.47	66.7	8.47	8.47	1.59	66804.6	192	199
exp1_cyt	Aldehyde dehydrogenase X, mitochondrial OS=Mus musculus GN=Aldh1b1 PE=2 SV=1	Q9CZS1	57553.5	1	4	0.116	LAPALATGNTVVMK	0.973	8.12	69.3	8.12	8.12	1.58	59258.9	198	211
exp1_cyt	Aldehyde dehydrogenase X, mitochondrial OS=Mus musculus GN=Aldh1b1 PE=2 SV=1	Q9CZS1	57553.5	1	4	0.116	TFPTVNPTTGEVIGHVAEGDR	0.997	16.7	96.3	16.7	16.7	1.67	64254.3	55	75
exp1_cyt	Aldehyde dehydrogenase X, mitochondrial OS=Mus musculus GN=Aldh1b1 PE=2 SV=1	Q9CZS1	57553.5	1	4	0.116	VAFTGSTEVGHLIQK	0.997	14.6	85.1	14.6	14.6	1.65	71757.6	260	274
exp1_cyt	Aldehyde dehydrogenase X, mitochondrial OS=Mus musculus GN=Aldh1b1 PE=2 SV=1	Q9CZS1	57553.5	1	4	0.116	YGLAAAVFTR	0.991	8.93	65.7	8.93	8.93	1.59	44779.3	444	453
exp1_cyt	Histidine triad nucleotide-binding protein 2, mitochondrial OS=Mus musculus GN=Hint2 PE=2 SV=1	Q9D0S9	17320.2	0.998	2	0.215	DVAPQAPVHFLVIPR	0.997	15.5	89.8	15.5	15.5	1.66	219419	80	94
exp1_cyt	Histidine triad nucleotide-binding protein 2, mitochondrial OS=Mus musculus GN=Hint2 PE=2 SV=1	Q9D0S9	17320.2	0.998	2	0.215	ISQAEEDDQQLLGHLLLVAK	0.996	12.2	81.6	12.2	12.2	1.63	88548.7	100	119
exp1_cyt	Tetratricopeptide repeat protein 38 OS=Mus musculus GN=Ttc38 PE=2 SV=2	A3KMP2	52224.8	0.998	2	0.043	AAAVHLMQ	0.995	8.49	84.9	8.49	8.49	1.59	81269.8	458	465
exp1_cyt	Tetratricopeptide repeat protein 38 OS=Mus musculus GN=Ttc38 PE=2 SV=2	A3KMP2	52224.8	0.998	2	0.043	SPGENCQHQLAK	0.98	8.88	59	8.88	8.88	1.59	25659.1	358	369
exp1_cyt	Aldehyde dehydrogenase family 1 member L1 OS=Mus musculus GN=Aldh1l1 PE=2 SV=1	Q8R0Y6	98710.5	1	37	0.555	ADPLGLEAEK	0.995	9.48	78.6	9.48	9.48	1.6	60442.2	39	48
exp1_cyt	Aldehyde dehydrogenase family 1 member L1 OS=Mus musculus GN=Aldh1l1 PE=2 SV=1	Q8R0Y6	98710.5	1	37	0.555	AGLILFGNDDR	0.997	13.9	89.4	10.2	2.75	1.64	165015	275	285
exp1_cyt	Aldehyde dehydrogenase family 1 member L1 OS=Mus musculus GN=Aldh1l1 PE=2 SV=1	Q8R0Y6	98710.5	1	37	0.555	ANATEFGLASGVFTR	0.997	18.8	100	18.8	14.5	1.69	272554	827	841
exp1_cyt	Aldehyde dehydrogenase family 1 member L1 OS=Mus musculus GN=Aldh1l1 PE=2 SV=1	Q8R0Y6	98710.5	1	37	0.555	AVAAAK	0.996	12.6	80.9	7.12	7.12	1.63	32447.8	464	469
exp1_cyt	Aldehyde dehydrogenase family 1 member L1 OS=Mus musculus GN=Aldh1l1 PE=2 SV=1	Q8R0Y6	98710.5	1	37	0.555	AVQMGMSSVFFNK	0.997	13.3	85.7	13.3	13.3	1.64	264157	691	703
exp1_cyt	Aldehyde dehydrogenase family 1 member L1 OS=Mus musculus GN=Aldh1l1 PE=2 SV=1	Q8R0Y6	98710.5	1	37	0.555	DLGEAALNEYLR	0.997	12.1	82.9	12.1	12.1	1.62	214721	883	894
exp1_cyt	Aldehyde dehydrogenase family 1 member L1 OS=Mus musculus GN=Aldh1l1 PE=2 SV=1	Q8R0Y6	98710.5	1	37	0.555	DTNHGPQNHEAHLR	0.996	11.3	71.6	11.3	11.3	1.62	291355	743	756
exp1_cyt	Aldehyde dehydrogenase family 1 member L1 OS=Mus musculus GN=Aldh1l1 PE=2 SV=1	Q8R0Y6	98710.5	1	37	0.555	ECDVLPDDTVSTLYNR	0.997	13.8	94	13.8	13.8	1.64	223969	151	166
exp1_cyt	Aldehyde dehydrogenase family 1 member L1 OS=Mus musculus GN=Aldh1l1 PE=2 SV=1	Q8R0Y6	98710.5	1	37	0.555	EESFGPIMIISR	0.997	16.2	94.7	16.2	16.2	1.66	168327	803	814
exp1_cyt	Aldehyde dehydrogenase family 1 member L1 OS=Mus musculus GN=Aldh1l1 PE=2 SV=1	Q8R0Y6	98710.5	1	37	0.555	ETAMINWDQPAEAIHNWIR	0.997	13.8	79.9	13.8	8.27	1.64	251583	207	225
exp1_cyt	Aldehyde dehydrogenase family 1 member L1 OS=Mus musculus GN=Aldh1l1 PE=2 SV=1	Q8R0Y6	98710.5	1	37	0.555	FADGDVDAVLSR	0.997	15.2	93.8	15.2	15.2	1.65	209991	815	826
exp1_cyt	Aldehyde dehydrogenase family 1 member L1 OS=Mus musculus GN=Aldh1l1 PE=2 SV=1	Q8R0Y6	98710.5	1	37	0.555	FLFPEGIK	0.997	15.6	91.2	15.6	15.6	1.66	487421	167	174
exp1_cyt	Aldehyde dehydrogenase family 1 member L1 OS=Mus musculus GN=Aldh1l1 PE=2 SV=1	Q8R0Y6	98710.5	1	37	0.555	GASAINWTLIHGDK	0.997	14.4	90	14.4	14.4	1.65	240497	115	128
exp1_cyt	Aldehyde dehydrogenase family 1 member L1 OS=Mus musculus GN=Aldh1l1 PE=2 SV=1	Q8R0Y6	98710.5	1	37	0.555	GASAINWTLIHGDKK	0.997	12.7	84	12.7	12.7	1.63	251062	115	129
exp1_cyt	Aldehyde dehydrogenase family 1 member L1 OS=Mus musculus GN=Aldh1l1 PE=2 SV=1	Q8R0Y6	98710.5	1	37	0.555	GEDGESECVINYVEK	0.997	11.2	85.6	11.2	11.2	1.62	76463.4	397	411
exp1_cyt	Aldehyde dehydrogenase family 1 member L1 OS=Mus musculus GN=Aldh1l1 PE=2 SV=1	Q8R0Y6	98710.5	1	37	0.555	GGFTIFWADDGLDTGDLLLQK	0.997	10.3	73.6	10.3	10.3	1.61	50073.3	130	150
exp1_cyt	Aldehyde dehydrogenase family 1 member L1 OS=Mus musculus GN=Aldh1l1 PE=2 SV=1	Q8R0Y6	98710.5	1	37	0.555	GQALPEVVAK	0.997	14.9	96.1	14.9	14.9	1.65	223026	63	72
exp1_cyt	Aldehyde dehydrogenase family 1 member L1 OS=Mus musculus GN=Aldh1l1 PE=2 SV=1	Q8R0Y6	98710.5	1	37	0.555	GSASSALELTEEELATAEAVR	0.997	19.6	97.3	19.6	19.6	1.7	382472	308	328
exp1_cyt	Aldehyde dehydrogenase family 1 member L1 OS=Mus musculus GN=Aldh1l1 PE=2 SV=1	Q8R0Y6	98710.5	1	37	0.555	GVVNILPGSGSLVGQR	0.997	12.6	84.1	12.6	12.6	1.63	103487	621	636
exp1_cyt	Aldehyde dehydrogenase family 1 member L1 OS=Mus musculus GN=Aldh1l1 PE=2 SV=1	Q8R0Y6	98710.5	1	37	0.555	HGSIIYHPSLLPR	0.997	13.2	82.4	13.2	13.2	1.64	331557	100	112
exp1_cyt	Aldehyde dehydrogenase family 1 member L1 OS=Mus musculus GN=Aldh1l1 PE=2 SV=1	Q8R0Y6	98710.5	1	37	0.555	IGNPLDRDTNHGPQNHEAHLR	0.995	8.07	55.8	8.07	8.07	1.58	188296	736	756
exp1_cyt	Aldehyde dehydrogenase family 1 member L1 OS=Mus musculus GN=Aldh1l1 PE=2 SV=1	Q8R0Y6	98710.5	1	37	0.555	ILPNVPEVEDSTDFFK	0.997	16	89.3	16	16	1.66	387756	334	349
exp1_cyt	Aldehyde dehydrogenase family 1 member L1 OS=Mus musculus GN=Aldh1l1 PE=2 SV=1	Q8R0Y6	98710.5	1	37	0.555	KEGHEVVGVFTIPDKDGK	0.997	9.45	65.8	9.45	9.45	1.6	73647.7	21	38
exp1_cyt	Aldehyde dehydrogenase family 1 member L1 OS=Mus musculus GN=Aldh1l1 PE=2 SV=1	Q8R0Y6	98710.5	1	37	0.555	KIGFTGSTEVGK	0.997	9.98	82.7	9.98	9.98	1.6	252953	645	656
exp1_cyt	Aldehyde dehydrogenase family 1 member L1 OS=Mus musculus GN=Aldh1l1 PE=2 SV=1	Q8R0Y6	98710.5	1	37	0.555	LFVEDSIHDQFVQK	0.997	13.8	89.1	13.8	13.8	1.64	249978	713	726
exp1_cyt	Aldehyde dehydrogenase family 1 member L1 OS=Mus musculus GN=Aldh1l1 PE=2 SV=1	Q8R0Y6	98710.5	1	37	0.555	LIAEGTAPR	0.997	9.86	75.7	9.86	4.47	1.6	364965	182	190
exp1_cyt	Aldehyde dehydrogenase family 1 member L1 OS=Mus musculus GN=Aldh1l1 PE=2 SV=1	Q8R0Y6	98710.5	1	37	0.555	LQAGTVFVNTYNK	0.997	12.4	88.5	12.4	12.4	1.63	100720	853	865
exp1_cyt	Aldehyde dehydrogenase family 1 member L1 OS=Mus musculus GN=Aldh1l1 PE=2 SV=1	Q8R0Y6	98710.5	1	37	0.555	LSDHPDVR	0.997	14.1	88.9	10	14.1	1.64	496770	637	644
exp1_cyt	Aldehyde dehydrogenase family 1 member L1 OS=Mus musculus GN=Aldh1l1 PE=2 SV=1	Q8R0Y6	98710.5	1	37	0.555	LTFFNSTLNTSGLVAQGEALPIPGAHRPGLVTK	0.997	9.86	66.4	9.86	9.86	1.6	200592	242	274
exp1_cyt	Aldehyde dehydrogenase family 1 member L1 OS=Mus musculus GN=Aldh1l1 PE=2 SV=1	Q8R0Y6	98710.5	1	37	0.555	LVEEVK	0.958	12.6	81.1	4.14	4.07	1.63	249282	360	365
exp1_cyt	Aldehyde dehydrogenase family 1 member L1 OS=Mus musculus GN=Aldh1l1 PE=2 SV=1	Q8R0Y6	98710.5	1	37	0.555	NIQLEDGK	0.997	11.2	88.7	11.2	5.25	1.61	243951	291	298
exp1_cyt	Aldehyde dehydrogenase family 1 member L1 OS=Mus musculus GN=Aldh1l1 PE=2 SV=1	Q8R0Y6	98710.5	1	37	0.555	RPQPEEGATYEGIQK	0.997	12.4	87.1	12.4	12.4	1.63	1800790	191	205
exp1_cyt	Aldehyde dehydrogenase family 1 member L1 OS=Mus musculus GN=Aldh1l1 PE=2 SV=1	Q8R0Y6	98710.5	1	37	0.555	SPLIIFADCDLNK	0.997	15	91	15	15	1.65	148580	678	690
exp1_cyt	Aldehyde dehydrogenase family 1 member L1 OS=Mus musculus GN=Aldh1l1 PE=2 SV=1	Q8R0Y6	98710.5	1	37	0.555	TAACLAAGNTVVIKPAQVTPLTALK	0.989	5.96	60.1	5.96	5.96	1.56	39909	584	608
exp1_cyt	Aldehyde dehydrogenase family 1 member L1 OS=Mus musculus GN=Aldh1l1 PE=2 SV=1	Q8R0Y6	98710.5	1	37	0.555	TDVAAPFGGFK	0.997	11.3	84.4	11.3	11.3	1.62	106981	866	876
exp1_cyt	Aldehyde dehydrogenase family 1 member L1 OS=Mus musculus GN=Aldh1l1 PE=2 SV=1	Q8R0Y6	98710.5	1	37	0.555	VVEEVGK	0.997	10.2	69.8	10.2	2.76	1.6	678686	727	733
exp1_cyt	Aldehyde dehydrogenase family 1 member L1 OS=Mus musculus GN=Aldh1l1 PE=2 SV=1	Q8R0Y6	98710.5	1	37	0.555	YQALGAELNVLPFCSQFIPMEVINAPR	0.997	12.6	88	12.6	12.6	1.63	33884.5	73	99
exp1_cyt	Peptidyl-prolyl cis-trans isomerase A OS=Mus musculus GN=Ppia PE=1 SV=2	P17742	17971.8	1	9	0.476	ALSTGEK	0.99	11.4	82.1	6.56	5.83	1.62	244098	38	44
exp1_cyt	Peptidyl-prolyl cis-trans isomerase A OS=Mus musculus GN=Ppia PE=1 SV=2	P17742	17971.8	1	9	0.476	EGMNIVEAMER	0.997	13.2	85.5	13.2	13.2	1.64	130859	134	144
exp1_cyt	Peptidyl-prolyl cis-trans isomerase A OS=Mus musculus GN=Ppia PE=1 SV=2	P17742	17971.8	1	9	0.476	FEDENFILK	0.997	10	79.3	10	10	1.6	165903	83	91
exp1_cyt	Peptidyl-prolyl cis-trans isomerase A OS=Mus musculus GN=Ppia PE=1 SV=2	P17742	17971.8	1	9	0.476	HVVFGK	0.98	7.95	79.7	7.95	7.95	1.58	179125	126	131
exp1_cyt	Peptidyl-prolyl cis-trans isomerase A OS=Mus musculus GN=Ppia PE=1 SV=2	P17742	17971.8	1	9	0.476	IIPGFMCQGGDFTR	0.997	12.1	77.9	12.1	12.1	1.62	401713	56	69
exp1_cyt	Peptidyl-prolyl cis-trans isomerase A OS=Mus musculus GN=Ppia PE=1 SV=2	P17742	17971.8	1	9	0.476	KITISDCGQL	0.971	7.4	78.5	7.4	7.4	1.57	85875.6	155	164
exp1_cyt	Peptidyl-prolyl cis-trans isomerase A OS=Mus musculus GN=Ppia PE=1 SV=2	P17742	17971.8	1	9	0.476	TEWLDGK	0.997	12.9	80.7	12.9	12.9	1.63	201828	119	125
exp1_cyt	Peptidyl-prolyl cis-trans isomerase A OS=Mus musculus GN=Ppia PE=1 SV=2	P17742	17971.8	1	9	0.476	VKEGMNIVEAMER	0.997	11.8	90.3	11.8	11.8	1.62	242904	132	144
exp1_cyt	Peptidyl-prolyl cis-trans isomerase A OS=Mus musculus GN=Ppia PE=1 SV=2	P17742	17971.8	1	9	0.476	VSFELFADKVPK	0.983	9.98	68.6	9.98	9.98	1.6	33084.3	20	31
exp1_cyt	Protein NDRG2 OS=Mus musculus GN=Ndrg2 PE=1 SV=1	Q9QYG0	40789.9	1	5	0.224	FGDMQEIIQNFVR	0.997	16.7	81.9	16.7	16.7	1.67	74584.8	85	97
exp1_cyt	Protein NDRG2 OS=Mus musculus GN=Ndrg2 PE=1 SV=1	Q9QYG0	40789.9	1	5	0.224	GWMDWAAHK	0.997	10.9	80.6	10.9	10.9	1.61	66204.9	177	185
exp1_cyt	Protein NDRG2 OS=Mus musculus GN=Ndrg2 PE=1 SV=1	Q9QYG0	40789.9	1	5	0.224	ILLDQGQTHSVETPYGSVTFTVYGTPKPK	0.996	9.76	74.8	9.76	9.76	1.6	109665	33	61
exp1_cyt	Protein NDRG2 OS=Mus musculus GN=Ndrg2 PE=1 SV=1	Q9QYG0	40789.9	1	5	0.224	LDPTQTSFLK	0.959	7.69	68.2	7.69	7.69	1.58	39984.2	278	287
exp1_cyt	Protein NDRG2 OS=Mus musculus GN=Ndrg2 PE=1 SV=1	Q9QYG0	40789.9	1	5	0.224	YALNHPDTVEGLVLINIDPNAK	0.996	12	82.2	12	12	1.62	70056.6	155	176
exp1_cyt	Hemoglobin subunit alpha OS=Mus musculus GN=Hba PE=1 SV=2	P01942	15085.4	1	4	0.331	IGGHGAEYGAEALER	0.997	17.2	91.6	17.2	17.2	1.67	1421860	18	32
exp1_cyt	Hemoglobin subunit alpha OS=Mus musculus GN=Hba PE=1 SV=2	P01942	15085.4	1	4	0.331	MFASFPTTK	0.997	17.3	89.8	17.3	17.3	1.67	311969	33	41
exp1_cyt	Hemoglobin subunit alpha OS=Mus musculus GN=Hba PE=1 SV=2	P01942	15085.4	1	4	0.331	TYFPHFDVSHGSAQVK	0.997	12.9	82.4	12.9	12.9	1.63	1366960	42	57
exp1_cyt	Hemoglobin subunit alpha OS=Mus musculus GN=Hba PE=1 SV=2	P01942	15085.4	1	4	0.331	VDPVNFK	0.997	11.4	77.6	11.4	11.4	1.62	243691	94	100
exp1_cyt	Cytoplasmic aconitate hydratase OS=Mus musculus GN=Aco1 PE=1 SV=3	P28271	98127.4	1	7	0.105	AVLAESYER	0.997	14.2	87.8	9.96	14.2	1.65	92568.8	794	802
exp1_cyt	Cytoplasmic aconitate hydratase OS=Mus musculus GN=Aco1 PE=1 SV=3	P28271	98127.4	1	7	0.105	GPFLLGIK	0.973	8.23	61.5	8.23	8.23	1.58	115908	786	793
exp1_cyt	Cytoplasmic aconitate hydratase OS=Mus musculus GN=Aco1 PE=1 SV=3	P28271	98127.4	1	7	0.105	NIEVPFKPAR	0.968	8.31	60.8	8.31	8.31	1.58	65436.4	73	82
exp1_cyt	Cytoplasmic aconitate hydratase OS=Mus musculus GN=Aco1 PE=1 SV=3	P28271	98127.4	1	7	0.105	NPFAHLAEPLDAAQPGKR	0.983	9.86	72.7	9.86	9.86	1.6	73764.3	3	20
exp1_cyt	Cytoplasmic aconitate hydratase OS=Mus musculus GN=Aco1 PE=1 SV=3	P28271	98127.4	1	7	0.105	TSLSPGSGVVTYYLR	0.997	14.7	94.1	14.7	6.64	1.65	97584.9	469	483
exp1_cyt	Cytoplasmic aconitate hydratase OS=Mus musculus GN=Aco1 PE=1 SV=3	P28271	98127.4	1	7	0.105	VILQDFTGVPAVVDFAAMR	0.997	12.2	82	12.2	12.2	1.62	89172.1	83	101
exp1_cyt	Cytoplasmic aconitate hydratase OS=Mus musculus GN=Aco1 PE=1 SV=3	P28271	98127.4	1	7	0.105	YQQAGLPLIVLAGK	0.997	12.4	88.4	12.4	12.4	1.63	162184	759	772
exp1_cyt	Fumarylacetoacetase OS=Mus musculus GN=Fah PE=1 SV=2	P35505	46176.6	1	2	0.0716	AIDVEQGQTR	0.997	13	81.2	8.47	13	1.63	50029.1	372	381
exp1_cyt	Fumarylacetoacetase OS=Mus musculus GN=Fah PE=1 SV=2	P35505	46176.6	1	2	0.0716	GKENALLPNWLHLPVGYHGR	0.99	14.9	80	14.9	14.9	1.65	77393.3	143	162
exp1_cyt	Guanidinoacetate N-methyltransferase OS=Mus musculus GN=Gamt PE=1 SV=1	O35969	26336.2	0.999	2	0.127	WETPYMHALAAAAASR	0.974	7.84	76.5	7.84	7.84	1.58	71619.6	45	60
exp1_cyt	Guanidinoacetate N-methyltransferase OS=Mus musculus GN=Gamt PE=1 SV=1	O35969	26336.2	0.999	2	0.127	YYAFPQMITPLVTK	0.997	15.2	94.3	15.2	15.2	1.65	93996.8	222	235
exp1_cyt	Proteasome subunit beta type-5 OS=Mus musculus GN=Psmb5 PE=1 SV=3	O55234	28533	0.998	2	0.0833	AIYQATYR	0.97	10.6	81.1	5.55	10.6	1.61	39262.9	218	225
exp1_cyt	Proteasome subunit beta type-5 OS=Mus musculus GN=Psmb5 PE=1 SV=3	O55234	28533	0.998	2	0.0833	DAYSGGAVNLYHVR	0.997	11.6	81.1	11.6	11.6	1.62	23565.4	226	239
exp1_cyt	Glyceraldehyde-3-phosphate dehydrogenase OS=Mus musculus GN=Gapdh PE=1 SV=2	P16858	35810.1	1	14	0.486	AAICSGK	0.997	11.1	72.1	11.1	11.1	1.61	78882.5	19	25
exp1_cyt	Glyceraldehyde-3-phosphate dehydrogenase OS=Mus musculus GN=Gapdh PE=1 SV=2	P16858	35810.1	1	14	0.486	GAAQNIIPASTGAAK	0.997	15.5	95.3	15.5	15.5	1.66	1142480	199	213
exp1_cyt	Glyceraldehyde-3-phosphate dehydrogenase OS=Mus musculus GN=Gapdh PE=1 SV=2	P16858	35810.1	1	14	0.486	LEKPAK	0.994	9.7	69.9	9.7	9.7	1.6	4446920	247	252
exp1_cyt	Glyceraldehyde-3-phosphate dehydrogenase OS=Mus musculus GN=Gapdh PE=1 SV=2	P16858	35810.1	1	14	0.486	LISWYDNEYGYSNR	0.997	18.9	94.1	18.9	18.9	1.69	300193	308	321
exp1_cyt	Glyceraldehyde-3-phosphate dehydrogenase OS=Mus musculus GN=Gapdh PE=1 SV=2	P16858	35810.1	1	14	0.486	QASEGPLK	0.997	11.7	88.8	11.7	8.59	1.62	246126	262	269
exp1_cyt	Glyceraldehyde-3-phosphate dehydrogenase OS=Mus musculus GN=Gapdh PE=1 SV=2	P16858	35810.1	1	14	0.486	TVDGPSGK	0.997	15.1	85.8	15.1	10.9	1.65	588135	185	192
exp1_cyt	Glyceraldehyde-3-phosphate dehydrogenase OS=Mus musculus GN=Gapdh PE=1 SV=2	P16858	35810.1	1	14	0.486	VIHDNFGIVEGLMTTVHAITATQK	0.997	14.4	84.2	14.4	14.4	1.65	742737	161	184
exp1_cyt	Glyceraldehyde-3-phosphate dehydrogenase OS=Mus musculus GN=Gapdh PE=1 SV=2	P16858	35810.1	1	14	0.486	VIISAPSADAPMFVMGVNHEK	0.997	14.9	93.4	14.9	14.9	1.65	343970	117	137
exp1_cyt	Glyceraldehyde-3-phosphate dehydrogenase OS=Mus musculus GN=Gapdh PE=1 SV=2	P16858	35810.1	1	14	0.486	VPTPNVSVVDLTCR	0.997	13.8	96.6	13.8	13.8	1.64	2049440	233	246
exp1_cyt	Glyceraldehyde-3-phosphate dehydrogenase OS=Mus musculus GN=Gapdh PE=1 SV=2	P16858	35810.1	1	14	0.486	VVDLMAYMASK	0.997	16.5	90.6	16.5	16.5	1.67	402172	322	332
exp1_cyt	Glyceraldehyde-3-phosphate dehydrogenase OS=Mus musculus GN=Gapdh PE=1 SV=2	P16858	35810.1	1	14	0.486	VVDLMAYMASKE	0.997	15	87.4	15	15	1.65	241788	322	333
exp1_cyt	Glyceraldehyde-3-phosphate dehydrogenase OS=Mus musculus GN=Gapdh PE=1 SV=2	P16858	35810.1	1	14	0.486	WGEAGAEYVVESTGVFTTMEK	0.997	16.4	96.8	16.4	16.4	1.67	139087	85	105
exp1_cyt	Glyceraldehyde-3-phosphate dehydrogenase OS=Mus musculus GN=Gapdh PE=1 SV=2	P16858	35810.1	1	14	0.486	YDDIKK	0.972	8.43	61.4	8.43	8.43	1.58	103611	253	258
exp1_cyt	Glyceraldehyde-3-phosphate dehydrogenase OS=Mus musculus GN=Gapdh PE=1 SV=2	P16858	35810.1	1	14	0.486	YDNSLK	0.997	10.7	73.7	10.7	3.15	1.61	63225.4	138	143
exp1_cyt	Calreticulin OS=Mus musculus GN=Calr PE=1 SV=1	P14211	47996.1	1	4	0.144	HEQNIDCGGGYVK	0.997	11.1	77.1	11.1	11.1	1.61	47438	99	111
exp1_cyt	Calreticulin OS=Mus musculus GN=Calr PE=1 SV=1	P14211	47996.1	1	4	0.144	IDDPTDSKPEDWDKPEHIPDPDAK	0.997	11.4	80.6	11.4	11.4	1.62	41081.5	225	248
exp1_cyt	Calreticulin OS=Mus musculus GN=Calr PE=1 SV=1	P14211	47996.1	1	4	0.144	IKDPDAAKPEDWDER	0.974	9.47	64.4	9.47	9.47	1.6	46393.6	208	222
exp1_cyt	Calreticulin OS=Mus musculus GN=Calr PE=1 SV=1	P14211	47996.1	1	4	0.144	QIDNPDYK	0.997	9.54	74.4	9.54	9.54	1.6	17181.7	279	286
exp1_cyt	Farnesyl pyrophosphate synthase OS=Mus musculus GN=Fdps PE=2 SV=1	Q920E5	40583.2	1	4	0.144	ALYEALDLQSAFFK	0.997	12.2	85.7	12.2	12.2	1.62	83268.5	303	316
exp1_cyt	Farnesyl pyrophosphate synthase OS=Mus musculus GN=Fdps PE=2 SV=1	Q920E5	40583.2	1	4	0.144	ELGHPEIGDAIAR	0.997	11.2	81.6	11.2	11.2	1.62	123096	32	44
exp1_cyt	Farnesyl pyrophosphate synthase OS=Mus musculus GN=Fdps PE=2 SV=1	Q920E5	40583.2	1	4	0.144	GLTVVQAFQELVEPK	0.997	12	93.4	12	7.72	1.62	176721	61	75
exp1_cyt	Farnesyl pyrophosphate synthase OS=Mus musculus GN=Fdps PE=2 SV=1	Q920E5	40583.2	1	4	0.144	KQDAESLQR	0.987	8.95	68.2	8.95	8.95	1.59	76818.5	76	84
exp1_cyt	3-mercaptopyruvate sulfurtransferase OS=Mus musculus GN=Mpst PE=1 SV=3	Q99J99	33023.4	1	3	0.121	ALVSAQWVAEALK	0.997	11.3	84.7	11.3	11.3	1.62	61659.3	9	21
exp1_cyt	3-mercaptopyruvate sulfurtransferase OS=Mus musculus GN=Mpst PE=1 SV=3	Q99J99	33023.4	1	3	0.121	AQPEHIISEGR	0.984	8.47	73.3	8.47	8.47	1.59	30668.6	283	293
exp1_cyt	3-mercaptopyruvate sulfurtransferase OS=Mus musculus GN=Mpst PE=1 SV=3	Q99J99	33023.4	1	3	0.121	HIPGAAFFDIDR	0.997	11.5	85.2	11.5	11.5	1.62	66432.8	53	64
exp1_cyt	Major urinary protein 1 OS=Mus musculus GN=Mup1 PE=1 SV=1	P11588	20649.2	1	11	0.628	AGEYSVTYDGFNTFTIPK	0.995	9.26	83	9.26	9.26	1.59	67490.9	95	112
exp1_cyt	Major urinary protein 1 OS=Mus musculus GN=Mup1 PE=1 SV=1	P11588	20649.2	1	11	0.628	DEECSELSMVADK	0.993	9.87	63.6	9.87	9.87	1.6	34413.8	79	91
exp1_cyt	Major urinary protein 1 OS=Mus musculus GN=Mup1 PE=1 SV=1	P11588	20649.2	1	11	0.628	DGETFQLMGLYGR	0.997	14.3	80.9	14.3	14.3	1.65	341262	128	140
exp1_cyt	Major urinary protein 1 OS=Mus musculus GN=Mup1 PE=1 SV=1	P11588	20649.2	1	11	0.628	ENIIDLSNANR	0.997	16.1	94.8	9.12	8.49	1.66	464670	164	174
exp1_cyt	Major urinary protein 1 OS=Mus musculus GN=Mup1 PE=1 SV=1	P11588	20649.2	1	11	0.628	EPDLSSDIK	0.997	15.5	90.6	8.37	7.37	1.66	1027170	141	149
exp1_cyt	Major urinary protein 1 OS=Mus musculus GN=Mup1 PE=1 SV=1	P11588	20649.2	1	11	0.628	FAQLCEK	0.997	10.3	66.7	10.3	3.68	1.61	188734	152	158
exp1_cyt	Major urinary protein 1 OS=Mus musculus GN=Mup1 PE=1 SV=1	P11588	20649.2	1	11	0.628	FHTVRDEECSELSMVADK	0.958	8.89	59.6	8.89	8.89	1.59	24826.7	74	91
exp1_cyt	Major urinary protein 1 OS=Mus musculus GN=Mup1 PE=1 SV=1	P11588	20649.2	1	11	0.628	LFLEQIHVLENSLVLK	0.978	8.09	74.5	8.09	8.09	1.58	81985.7	58	73
exp1_cyt	Major urinary protein 1 OS=Mus musculus GN=Mup1 PE=1 SV=1	P11588	20649.2	1	11	0.628	NFNVEK	0.962	11.4	79.5	4.97	6.99	1.62	151171	27	32
exp1_cyt	Major urinary protein 1 OS=Mus musculus GN=Mup1 PE=1 SV=1	P11588	20649.2	1	11	0.628	TDYDNFLMAHLINEK	0.997	15.1	91.8	15.1	15.1	1.65	792035	113	127
exp1_cyt	Major urinary protein 1 OS=Mus musculus GN=Mup1 PE=1 SV=1	P11588	20649.2	1	11	0.628	TDYDNFLMAHLINEKDGETFQLMGLYGR	0.99	10.6	77.4	10.6	10.6	1.61	48866.5	113	140
exp1_cyt	T-complex protein 1 subunit delta OS=Mus musculus GN=Cct4 PE=1 SV=3	P80315	58067.8	0.998	2	0.0427	DALSDLALHFLNK	0.996	9.76	78.1	9.76	9.76	1.6	43362.4	307	319
exp1_cyt	T-complex protein 1 subunit delta OS=Mus musculus GN=Cct4 PE=1 SV=3	P80315	58067.8	0.998	2	0.0427	SIHDALCVIR	0.968	8.11	65.2	8.11	8.11	1.58	27597.7	404	413
exp1_cyt	T-complex protein 1 subunit beta OS=Mus musculus GN=Cct2 PE=1 SV=4	P80314	57478.8	1	2	0.0598	GSGNLEAIHVIK	0.997	9.95	83.2	9.95	9.95	1.6	32722.5	192	203
exp1_cyt	T-complex protein 1 subunit beta OS=Mus musculus GN=Cct2 PE=1 SV=4	P80314	57478.8	1	2	0.0598	LALVTGGEIASTFDHPELVK	0.995	10.1	66.7	10.1	10.1	1.6	26864.5	323	342
exp1_cyt	T-complex protein 1 subunit eta OS=Mus musculus GN=Cct7 PE=1 SV=1	P80313	59653.2	0.998	2	0.0331	SLHDAIMIVR	0.997	12.1	83.7	12.1	12.1	1.62	28305	388	397
exp1_cyt	T-complex protein 1 subunit eta OS=Mus musculus GN=Cct7 PE=1 SV=1	P80313	59653.2	0.998	2	0.0331	VPEEDLKR	0.991	9.42	67.7	9.42	9.42	1.6	87765.5	314	321
exp1_cyt	Regucalcin OS=Mus musculus GN=Rgn PE=1 SV=1	Q64374	33407.1	1	14	0.538	CGESPVWEEASQSLLFVDIPSK	0.997	11.7	77.6	11.7	11.7	1.62	41565.7	16	37
exp1_cyt	Regucalcin OS=Mus musculus GN=Rgn PE=1 SV=1	Q64374	33407.1	1	14	0.538	DGLNAEGLLR	0.993	8.94	74	8.94	8.94	1.59	451626	265	274
exp1_cyt	Regucalcin OS=Mus musculus GN=Rgn PE=1 SV=1	Q64374	33407.1	1	14	0.538	DYSEMYVTCAR	0.997	11	70.8	11	11	1.61	126906	254	264
exp1_cyt	Regucalcin OS=Mus musculus GN=Rgn PE=1 SV=1	Q64374	33407.1	1	14	0.538	GIAPYSYAG	0.976	7.53	79.6	7.53	7.53	1.57	56863.9	291	299
exp1_cyt	Regucalcin OS=Mus musculus GN=Rgn PE=1 SV=1	Q64374	33407.1	1	14	0.538	HQGSLYSLFPDHSVK	0.997	17.7	89.2	17.7	17.7	1.68	1154140	130	144
exp1_cyt	Regucalcin OS=Mus musculus GN=Rgn PE=1 SV=1	Q64374	33407.1	1	14	0.538	ITGLGVK	0.951	7.86	57.6	7.86	7.86	1.58	12884.3	284	290
exp1_cyt	Regucalcin OS=Mus musculus GN=Rgn PE=1 SV=1	Q64374	33407.1	1	14	0.538	LDPETGK	0.993	12.4	79.9	6.58	6.01	1.63	116522	227	233
exp1_cyt	Regucalcin OS=Mus musculus GN=Rgn PE=1 SV=1	Q64374	33407.1	1	14	0.538	LDPETGKR	0.989	12.8	82	6.32	5.78	1.63	425402	227	234
exp1_cyt	Regucalcin OS=Mus musculus GN=Rgn PE=1 SV=1	Q64374	33407.1	1	14	0.538	MEKDEQIPDGMCIDAEGK	0.993	11.1	81.2	11.1	11.1	1.61	130603	196	213
exp1_cyt	Regucalcin OS=Mus musculus GN=Rgn PE=1 SV=1	Q64374	33407.1	1	14	0.538	QLGGYVATIGTK	0.997	14.6	79.1	14.6	14.6	1.65	123194	65	76
exp1_cyt	Regucalcin OS=Mus musculus GN=Rgn PE=1 SV=1	Q64374	33407.1	1	14	0.538	QPDAGNIFK	0.997	14.9	77.6	14.9	14.9	1.65	527032	275	283
exp1_cyt	Regucalcin OS=Mus musculus GN=Rgn PE=1 SV=1	Q64374	33407.1	1	14	0.538	VAVDAPVSSVALR	0.997	16.7	95	16.7	16.7	1.67	775713	52	64
exp1_cyt	Regucalcin OS=Mus musculus GN=Rgn PE=1 SV=1	Q64374	33407.1	1	14	0.538	WDTVSNQVQR	0.997	11.9	73.8	11.9	6.68	1.62	236581	42	51
exp1_cyt	Regucalcin OS=Mus musculus GN=Rgn PE=1 SV=1	Q64374	33407.1	1	14	0.538	YFAGTMAEETAPAVLER	0.997	20.8	97.4	20.8	20.8	1.71	557732	113	129
exp1_cyt	Pyruvate kinase isozymes R/L OS=Mus musculus GN=Pklr PE=2 SV=1	P53657	62309	1	5	0.122	EAAESFATSPLSYRPVAIALDTK	0.968	8.89	69.6	8.89	8.89	1.59	63487.8	136	158
exp1_cyt	Pyruvate kinase isozymes R/L OS=Mus musculus GN=Pklr PE=2 SV=1	P53657	62309	1	5	0.122	EAEAAVYHR	0.99	11.8	82.7	7.01	6.75	1.62	43926.9	427	435
exp1_cyt	Pyruvate kinase isozymes R/L OS=Mus musculus GN=Pklr PE=2 SV=1	P53657	62309	1	5	0.122	IGPEGLVTEVEHGGFLGNR	0.997	12.1	69.3	12.1	12.1	1.62	79330.8	231	249
exp1_cyt	Pyruvate kinase isozymes R/L OS=Mus musculus GN=Pklr PE=2 SV=1	P53657	62309	1	5	0.122	KIGPEGLVTEVEHGGFLGNR	0.975	9.4	68.2	9.4	9.4	1.6	55975.4	230	249
exp1_cyt	Pyruvate kinase isozymes R/L OS=Mus musculus GN=Pklr PE=2 SV=1	P53657	62309	1	5	0.122	TVWVDYHNITQVVAVGGR	0.997	14.1	80.9	14.1	14.1	1.64	50864.2	199	216
exp1_cyt	Proteasome activator complex subunit 2 OS=Mus musculus GN=Psme2 PE=2 SV=4	P97372	27058.1	0.998	2	0.0586	ALVHER	0.994	9.38	78	9.38	9.38	1.6	34564.9	189	194
exp1_cyt	Proteasome activator complex subunit 2 OS=Mus musculus GN=Psme2 PE=2 SV=4	P97372	27058.1	0.998	2	0.0586	DTHVMDYR	0.995	10.1	66.1	10.1	10.1	1.6	49751	181	188
exp1_cyt	Proteasome activator complex subunit 1 OS=Mus musculus GN=Psme1 PE=2 SV=2	P97371	28673.5	1	2	0.0723	LEGFHTQISK	0.997	11.1	82.9	11.1	11.1	1.61	87265.1	167	176
exp1_cyt	Proteasome activator complex subunit 1 OS=Mus musculus GN=Psme1 PE=2 SV=2	P97371	28673.5	1	2	0.0723	VHPEAQAK	0.997	12	79.3	12	12	1.62	76230.3	6	13
exp2_cyt	Phenylalanine-4-hydroxylase OS=Mus musculus GN=Pah PE=1 SV=4	P16331	51901.6	1	4	0.0993	LNKDEYEFFTYLDK	0.946	7.46	65.3	7.46	7.46	1.57	59098.2	72	85
exp2_cyt	Phenylalanine-4-hydroxylase OS=Mus musculus GN=Pah PE=1 SV=4	P16331	51901.6	1	4	0.0993	NDIGATVHELSR	0.997	9.17	75.1	9.17	9.17	1.59	111228	100	111
exp2_cyt	Phenylalanine-4-hydroxylase OS=Mus musculus GN=Pah PE=1 SV=4	P16331	51901.6	1	4	0.0993	NTVPWFPR	0.997	12.9	79.1	12.9	12.9	1.63	242590	116	123
exp2_cyt	Phenylalanine-4-hydroxylase OS=Mus musculus GN=Pah PE=1 SV=4	P16331	51901.6	1	4	0.0993	VEVLDNTQQLK	0.997	10.3	67.6	10.3	10.3	1.6	14217	421	431
exp2_cyt	Alpha-2-macroglobulin OS=Mus musculus GN=A2m PE=1 SV=3	Q61838	165854	1	3	0.0194	FIK	0.979	7.36	70.7	7.36	0	1.57	751270	112	114
exp2_cyt	Alpha-2-macroglobulin OS=Mus musculus GN=A2m PE=1 SV=3	Q61838	165854	1	3	0.0194	LSPQSIYNLLPGK	0.997	10.6	82.5	10.6	10.6	1.61	84244.6	612	624
exp2_cyt	Alpha-2-macroglobulin OS=Mus musculus GN=A2m PE=1 SV=3	Q61838	165854	1	3	0.0194	MVSGFIPMKPSVK	0.975	9.8	71.7	9.8	9.8	1.6	81978.7	1404	1416
exp2_cyt	Ribonuclease UK114 OS=Mus musculus GN=Hrsp12 PE=1 SV=3	P52760	14255.5	1	6	0.519	AAYQVAALPR	0.997	15.3	88.9	15.3	15.3	1.66	791640	108	117
exp2_cyt	Ribonuclease UK114 OS=Mus musculus GN=Hrsp12 PE=1 SV=3	P52760	14255.5	1	6	0.519	APAAIGPYSQAVQVDR	0.997	14.5	96.1	14.5	14.5	1.65	813288	14	29
exp2_cyt	Ribonuclease UK114 OS=Mus musculus GN=Hrsp12 PE=1 SV=3	P52760	14255.5	1	6	0.519	TTVLLADMNDFGTVNEIYK	0.997	9.76	85.2	9.76	9.76	1.6	141921	79	97
exp2_cyt	Ribonuclease UK114 OS=Mus musculus GN=Hrsp12 PE=1 SV=3	P52760	14255.5	1	6	0.519	TYFQGSLPAR	0.997	14.3	81.6	14.3	14.3	1.65	518348	98	107
exp2_cyt	Ribonuclease UK114 OS=Mus musculus GN=Hrsp12 PE=1 SV=3	P52760	14255.5	1	6	0.519	VEIEAIAVQGPFIK	0.997	14.4	93.3	14.4	14.4	1.65	471661	121	134
exp2_cyt	Ribonuclease UK114 OS=Mus musculus GN=Hrsp12 PE=1 SV=3	P52760	14255.5	1	6	0.519	VEIEAIAVQGPFIKA	0.997	13.1	82.1	13.1	13.1	1.63	48900.1	121	135
exp2_cyt	3-ketoacyl-CoA thiolase, mitochondrial OS=Mus musculus GN=Acaa2 PE=1 SV=3	Q8BWT1	41830.2	1	16	0.499	AALSAGK	0.993	11.4	75.3	6.09	2.5	1.62	175908	39	45
exp2_cyt	3-ketoacyl-CoA thiolase, mitochondrial OS=Mus musculus GN=Acaa2 PE=1 SV=3	Q8BWT1	41830.2	1	16	0.499	AANEAGYFNEEMAPIEVK	0.949	7.79	59.3	7.79	7.79	1.58	28380.5	192	209
exp2_cyt	3-ketoacyl-CoA thiolase, mitochondrial OS=Mus musculus GN=Acaa2 PE=1 SV=3	Q8BWT1	41830.2	1	16	0.499	ALDLDPSK	0.997	12.5	84.6	6.68	5.33	1.63	173901	333	340
exp2_cyt	3-ketoacyl-CoA thiolase, mitochondrial OS=Mus musculus GN=Acaa2 PE=1 SV=3	Q8BWT1	41830.2	1	16	0.499	DFSATDLTEFAAR	0.997	15.1	78.6	15.1	15.1	1.65	122809	26	38
exp2_cyt	3-ketoacyl-CoA thiolase, mitochondrial OS=Mus musculus GN=Acaa2 PE=1 SV=3	Q8BWT1	41830.2	1	16	0.499	GVFIVAAK	0.997	13.8	87.3	13.8	13.8	1.64	295706	6	13
exp2_cyt	3-ketoacyl-CoA thiolase, mitochondrial OS=Mus musculus GN=Acaa2 PE=1 SV=3	Q8BWT1	41830.2	1	16	0.499	ITAHLVHELR	0.997	14.3	83.9	14.3	14.3	1.65	155551	361	370
exp2_cyt	3-ketoacyl-CoA thiolase, mitochondrial OS=Mus musculus GN=Acaa2 PE=1 SV=3	Q8BWT1	41830.2	1	16	0.499	LEDTLWAGLTDQHVK	0.997	12.8	89.8	12.8	12.8	1.63	133125	144	158
exp2_cyt	3-ketoacyl-CoA thiolase, mitochondrial OS=Mus musculus GN=Acaa2 PE=1 SV=3	Q8BWT1	41830.2	1	16	0.499	LPMGMTAENLAAK	0.997	9.25	81.1	9.25	9.25	1.59	232819	159	171
exp2_cyt	3-ketoacyl-CoA thiolase, mitochondrial OS=Mus musculus GN=Acaa2 PE=1 SV=3	Q8BWT1	41830.2	1	16	0.499	LPSVFK	0.979	12.6	83.7	3.86	3.86	1.63	295982	235	240
exp2_cyt	3-ketoacyl-CoA thiolase, mitochondrial OS=Mus musculus GN=Acaa2 PE=1 SV=3	Q8BWT1	41830.2	1	16	0.499	LPSVFKK	0.997	11.8	66.9	11.8	4.93	1.62	168747	235	241
exp2_cyt	3-ketoacyl-CoA thiolase, mitochondrial OS=Mus musculus GN=Acaa2 PE=1 SV=3	Q8BWT1	41830.2	1	16	0.499	QTMQVDEHARPQTTLEQLQK	0.97	9.24	77.1	9.24	9.24	1.59	51966	215	234
exp2_cyt	3-ketoacyl-CoA thiolase, mitochondrial OS=Mus musculus GN=Acaa2 PE=1 SV=3	Q8BWT1	41830.2	1	16	0.499	TNVSGGAIALGHPLGGSGSR	0.997	15.7	90.7	15.7	15.7	1.66	323299	341	360
exp2_cyt	3-ketoacyl-CoA thiolase, mitochondrial OS=Mus musculus GN=Acaa2 PE=1 SV=3	Q8BWT1	41830.2	1	16	0.499	TPFGAYGGLLK	0.997	16.5	86.3	16.5	16.5	1.67	187660	15	25
exp2_cyt	3-ketoacyl-CoA thiolase, mitochondrial OS=Mus musculus GN=Acaa2 PE=1 SV=3	Q8BWT1	41830.2	1	16	0.499	VGVPTETGALTLNR	0.997	11.9	84	11.9	11.9	1.62	432715	77	90
exp2_cyt	3-ketoacyl-CoA thiolase, mitochondrial OS=Mus musculus GN=Acaa2 PE=1 SV=3	Q8BWT1	41830.2	1	16	0.499	VPPETIDSVIVGNVMQSSSDAAYLAR	0.988	8.57	67.3	8.57	8.57	1.59	47340.2	46	71
exp2_cyt	3-ketoacyl-CoA thiolase, mitochondrial OS=Mus musculus GN=Acaa2 PE=1 SV=3	Q8BWT1	41830.2	1	16	0.499	YALQSQQR	0.953	10.4	77.6	4.45	4.43	1.61	71172.2	182	189
exp2_cyt	Dimethylglycine dehydrogenase, mitochondrial OS=Mus musculus GN=Dmgdh PE=1 SV=1	Q9DBT9	97257.6	1	8	0.144	DSTQLLDHLFANVIPK	0.958	8.87	71.9	8.87	8.87	1.59	37181.6	539	554
exp2_cyt	Dimethylglycine dehydrogenase, mitochondrial OS=Mus musculus GN=Dmgdh PE=1 SV=1	Q9DBT9	97257.6	1	8	0.144	IMSAGQEEGIGDFGTYALNALR	0.962	7.83	63.9	7.83	7.83	1.58	29112.5	691	712
exp2_cyt	Dimethylglycine dehydrogenase, mitochondrial OS=Mus musculus GN=Dmgdh PE=1 SV=1	Q9DBT9	97257.6	1	8	0.144	LEEETGQVVGFHQPGSIR	0.997	15	91.5	15	15	1.65	80868.4	112	129
exp2_cyt	Dimethylglycine dehydrogenase, mitochondrial OS=Mus musculus GN=Dmgdh PE=1 SV=1	Q9DBT9	97257.6	1	8	0.144	LTSEDLSDDAFK	0.969	8.14	60.8	8.14	8.14	1.58	28974.8	637	648
exp2_cyt	Dimethylglycine dehydrogenase, mitochondrial OS=Mus musculus GN=Dmgdh PE=1 SV=1	Q9DBT9	97257.6	1	8	0.144	MIGLDHPLIPVQHQYVVTSTIPEVK	0.985	11.9	76.5	11.9	11.9	1.62	354770	251	275
exp2_cyt	Dimethylglycine dehydrogenase, mitochondrial OS=Mus musculus GN=Dmgdh PE=1 SV=1	Q9DBT9	97257.6	1	8	0.144	VGFTNISHMLTPR	0.997	15.9	88.4	15.9	15.9	1.66	87800	555	567
exp2_cyt	Dimethylglycine dehydrogenase, mitochondrial OS=Mus musculus GN=Dmgdh PE=1 SV=1	Q9DBT9	97257.6	1	8	0.144	VGVIDLSPFGK	0.997	10.2	78.2	10.2	10.2	1.6	51180.6	522	532
exp2_cyt	Dimethylglycine dehydrogenase, mitochondrial OS=Mus musculus GN=Dmgdh PE=1 SV=1	Q9DBT9	97257.6	1	8	0.144	WIEEAAFR	0.997	12.6	63.5	12.6	12.6	1.63	86505.8	599	606
exp2_cyt	Adenosine kinase OS=Mus musculus GN=Adk PE=1 SV=2	P55264	40149.5	1	10	0.266	AATFFGCIGIDK	0.996	9.03	75.7	9.03	9.03	1.59	176802	99	110
exp2_cyt	Adenosine kinase OS=Mus musculus GN=Adk PE=1 SV=2	P55264	40149.5	1	10	0.266	AQALPK	0.997	10.8	78.4	10.8	5.78	1.61	63810.4	264	269
exp2_cyt	Adenosine kinase OS=Mus musculus GN=Adk PE=1 SV=2	P55264	40149.5	1	10	0.266	ELFDELVK	0.997	13.4	86.8	5.23	8.1	1.64	101751	63	70
exp2_cyt	Adenosine kinase OS=Mus musculus GN=Adk PE=1 SV=2	P55264	40149.5	1	10	0.266	ELFDELVKK	0.997	10.6	63.1	10.6	10.6	1.61	56732.8	63	71
exp2_cyt	Adenosine kinase OS=Mus musculus GN=Adk PE=1 SV=2	P55264	40149.5	1	10	0.266	EQGFETK	0.997	12.3	79.6	12.3	12.3	1.63	83942.1	249	255
exp2_cyt	Adenosine kinase OS=Mus musculus GN=Adk PE=1 SV=2	P55264	40149.5	1	10	0.266	FKVEYHAGGSTQNSMK	0.987	10.4	84.6	10.4	10.4	1.61	84721.4	72	87
exp2_cyt	Adenosine kinase OS=Mus musculus GN=Adk PE=1 SV=2	P55264	40149.5	1	10	0.266	SLVANLAAANCYK	0.997	12	83.1	12	12	1.62	141719	149	161
exp2_cyt	Adenosine kinase OS=Mus musculus GN=Adk PE=1 SV=2	P55264	40149.5	1	10	0.266	TVIFTQGR	0.985	12	81.9	4.59	0.58	1.62	133637	277	284
exp2_cyt	Adenosine kinase OS=Mus musculus GN=Adk PE=1 SV=2	P55264	40149.5	1	10	0.266	VAQWLIQEPHK	0.997	15.1	93.5	15.1	15.1	1.65	526715	88	98
exp2_cyt	Adenosine kinase OS=Mus musculus GN=Adk PE=1 SV=2	P55264	40149.5	1	10	0.266	YSLKPNDQILAEDK	0.982	10.3	73.7	10.3	10.3	1.6	131455	47	60
exp2_cyt	Cystathionine gamma-lyase OS=Mus musculus GN=Cth PE=1 SV=1	Q8VCN5	43568.2	0.998	2	0.0729	AVVLPISLATTFK	0.997	14.4	91.6	14.4	14.4	1.65	108593	35	47
exp2_cyt	Cystathionine gamma-lyase OS=Mus musculus GN=Cth PE=1 SV=1	Q8VCN5	43568.2	0.998	2	0.0729	VVYPGLPSHPQHELAK	0.997	16.4	91.3	16.4	16.4	1.67	123263	288	303
exp2_cyt	Glutamate dehydrogenase 1, mitochondrial OS=Mus musculus GN=Glud1 PE=1 SV=1	P26443	61338.4	1	13	0.289	CAVVDVPFGGAK	0.985	8.21	71.6	8.21	8.21	1.58	29922.5	172	183
exp2_cyt	Glutamate dehydrogenase 1, mitochondrial OS=Mus musculus GN=Glud1 PE=1 SV=1	P26443	61338.4	1	13	0.289	CVGVGESDGSIWNPDGIDPK	0.994	9.23	63.9	9.23	9.23	1.59	31386.2	327	346
exp2_cyt	Glutamate dehydrogenase 1, mitochondrial OS=Mus musculus GN=Glud1 PE=1 SV=1	P26443	61338.4	1	13	0.289	DDGSWEVIEGYR	0.997	18.7	95.5	9.27	18.7	1.69	69378.4	125	136
exp2_cyt	Glutamate dehydrogenase 1, mitochondrial OS=Mus musculus GN=Glud1 PE=1 SV=1	P26443	61338.4	1	13	0.289	DIVHSGLAYTMER	0.997	13.5	92.6	13.5	13.5	1.64	89889.5	504	516
exp2_cyt	Glutamate dehydrogenase 1, mitochondrial OS=Mus musculus GN=Glud1 PE=1 SV=1	P26443	61338.4	1	13	0.289	ELEDFK	0.997	10.8	75.9	10.8	4.04	1.61	121615	347	352
exp2_cyt	Glutamate dehydrogenase 1, mitochondrial OS=Mus musculus GN=Glud1 PE=1 SV=1	P26443	61338.4	1	13	0.289	FTMELAK	0.993	8.62	59.1	8.62	8.62	1.59	74097.1	205	211
exp2_cyt	Glutamate dehydrogenase 1, mitochondrial OS=Mus musculus GN=Glud1 PE=1 SV=1	P26443	61338.4	1	13	0.289	GASIVEDK	0.997	13.5	87.7	6.27	7.1	1.64	225274	77	84
exp2_cyt	Glutamate dehydrogenase 1, mitochondrial OS=Mus musculus GN=Glud1 PE=1 SV=1	P26443	61338.4	1	13	0.289	HGGTIPVVPTAEFQDR	0.997	10.7	83.3	10.7	10.7	1.61	153208	481	496
exp2_cyt	Glutamate dehydrogenase 1, mitochondrial OS=Mus musculus GN=Glud1 PE=1 SV=1	P26443	61338.4	1	13	0.289	KGFIGPGIDVPAPDMSTGER	0.997	14.3	86.4	14.3	14.3	1.65	64461.5	212	231
exp2_cyt	Glutamate dehydrogenase 1, mitochondrial OS=Mus musculus GN=Glud1 PE=1 SV=1	P26443	61338.4	1	13	0.289	LQHGSILGFPK	0.997	9.58	79.6	9.58	9.58	1.6	264918	353	363
exp2_cyt	Glutamate dehydrogenase 1, mitochondrial OS=Mus musculus GN=Glud1 PE=1 SV=1	P26443	61338.4	1	13	0.289	NYTDNELEK	0.997	12.9	78.3	12.9	12.9	1.63	41633.4	192	200
exp2_cyt	Glutamate dehydrogenase 1, mitochondrial OS=Mus musculus GN=Glud1 PE=1 SV=1	P26443	61338.4	1	13	0.289	TFVVQGFGNVGLHSMR	0.997	13.3	84.8	13.3	13.3	1.64	40706.8	303	318
exp2_cyt	Glutamate dehydrogenase 1, mitochondrial OS=Mus musculus GN=Glud1 PE=1 SV=1	P26443	61338.4	1	13	0.289	YSTDVSVDEVK	0.993	8.65	75.2	8.65	8.65	1.59	40888.7	152	162
exp2_cyt	Glutathione S-transferase Mu 1 OS=Mus musculus GN=Gstm1 PE=1 SV=2	P10649	25971.9	1	16	0.706	ADIVENQVMDTR	0.997	14.9	86.4	14.9	14.9	1.65	506796	97	108
exp2_cyt	Glutathione S-transferase Mu 1 OS=Mus musculus GN=Gstm1 PE=1 SV=2	P10649	25971.9	1	16	0.706	GLTHPIR	0.997	11.4	83.1	11.4	11.4	1.62	1241120	12	18
exp2_cyt	Glutathione S-transferase Mu 1 OS=Mus musculus GN=Gstm1 PE=1 SV=2	P10649	25971.9	1	16	0.706	ISAYMK	0.997	13.1	77.7	13.1	6.86	1.63	354103	194	199
exp2_cyt	Glutathione S-transferase Mu 1 OS=Mus musculus GN=Gstm1 PE=1 SV=2	P10649	25971.9	1	16	0.706	ITQSNAILR	0.997	12.6	82.4	6.6	5.99	1.63	348396	70	78
exp2_cyt	Glutathione S-transferase Mu 1 OS=Mus musculus GN=Gstm1 PE=1 SV=2	P10649	25971.9	1	16	0.706	KHHLDGETEEER	0.996	9.87	55.3	9.87	9.87	1.6	683174	83	94
exp2_cyt	Glutathione S-transferase Mu 1 OS=Mus musculus GN=Gstm1 PE=1 SV=2	P10649	25971.9	1	16	0.706	LGLDFPNLPYLIDGSHK	0.997	17.3	100	17.3	17.3	1.67	4788910	53	69
exp2_cyt	Glutathione S-transferase Mu 1 OS=Mus musculus GN=Gstm1 PE=1 SV=2	P10649	25971.9	1	16	0.706	LYSEFLGK	0.997	16.5	85.3	16.5	16.5	1.67	2005100	137	144
exp2_cyt	Glutathione S-transferase Mu 1 OS=Mus musculus GN=Gstm1 PE=1 SV=2	P10649	25971.9	1	16	0.706	MLLEYTDSSYDEK	0.997	12.8	82.7	12.8	12.8	1.63	488613	19	31
exp2_cyt	Glutathione S-transferase Mu 1 OS=Mus musculus GN=Gstm1 PE=1 SV=2	P10649	25971.9	1	16	0.706	MLLEYTDSSYDEKR	0.997	10.7	68.9	10.7	10.7	1.61	318197	19	32
exp2_cyt	Glutathione S-transferase Mu 1 OS=Mus musculus GN=Gstm1 PE=1 SV=2	P10649	25971.9	1	16	0.706	MQLIMLCYNPDFEK	0.997	12.9	83	12.9	12.9	1.63	57325.2	109	122
exp2_cyt	Glutathione S-transferase Mu 1 OS=Mus musculus GN=Gstm1 PE=1 SV=2	P10649	25971.9	1	16	0.706	QKPEFLK	0.988	8.52	61.2	8.52	8.52	1.59	1398890	123	129
exp2_cyt	Glutathione S-transferase Mu 1 OS=Mus musculus GN=Gstm1 PE=1 SV=2	P10649	25971.9	1	16	0.706	SQWLNEK	0.997	9.74	70.4	9.74	9.74	1.6	394996	44	50
exp2_cyt	Glutathione S-transferase Mu 1 OS=Mus musculus GN=Gstm1 PE=1 SV=2	P10649	25971.9	1	16	0.706	TIPEK	0.945	9.41	76.2	4.89	0.61	1.6	137893	130	134
exp2_cyt	Glutathione S-transferase Mu 1 OS=Mus musculus GN=Gstm1 PE=1 SV=2	P10649	25971.9	1	16	0.706	VTYVDFLAYDILDQYR	0.997	13.3	81.7	13.3	13.3	1.64	135499	153	168
exp2_cyt	Glutathione S-transferase Mu 1 OS=Mus musculus GN=Gstm1 PE=1 SV=2	P10649	25971.9	1	16	0.706	YIATPIFSK	0.997	18.9	93.8	18.9	14.4	1.69	1366380	203	211
exp2_cyt	Glutathione S-transferase Mu 1 OS=Mus musculus GN=Gstm1 PE=1 SV=2	P10649	25971.9	1	16	0.706	YTMGDAPDFDR	0.997	14.9	85	14.9	14.9	1.65	212950	33	43
exp2_cyt	UMP-CMP kinase OS=Mus musculus GN=Cmpk1 PE=1 SV=1	Q9DBP5	22166.1	0.999	1	0.0408	FLIDGFPR	0.959	7.18	63.4	7.18	7.18	1.57	22172.9	89	96
exp2_cyt	Elongation factor 1-alpha 1 OS=Mus musculus GN=Eef1a1 PE=1 SV=3	P10126	50114.2	1	6	0.145	EAAEMGK	0.997	14.1	84.6	14.1	8.4	1.64	40526.9	45	51
exp2_cyt	Elongation factor 1-alpha 1 OS=Mus musculus GN=Eef1a1 PE=1 SV=3	P10126	50114.2	1	6	0.145	EHALLAYTLGVK	0.967	7.7	69.2	7.7	7.7	1.58	26410.7	135	146
exp2_cyt	Elongation factor 1-alpha 1 OS=Mus musculus GN=Eef1a1 PE=1 SV=3	P10126	50114.2	1	6	0.145	IGGIGTVPVGR	0.989	11.9	77.5	5.29	4.91	1.62	202589	256	266
exp2_cyt	Elongation factor 1-alpha 1 OS=Mus musculus GN=Eef1a1 PE=1 SV=3	P10126	50114.2	1	6	0.145	KLEDGPK	0.997	9.83	67.9	9.83	9.83	1.6	188328	386	392
exp2_cyt	Elongation factor 1-alpha 1 OS=Mus musculus GN=Eef1a1 PE=1 SV=3	P10126	50114.2	1	6	0.145	VETGVLKPGMVVTFAPVNVTTEVK	0.997	15.1	100	15.1	9.72	1.65	231931	267	290
exp2_cyt	Elongation factor 1-alpha 1 OS=Mus musculus GN=Eef1a1 PE=1 SV=3	P10126	50114.2	1	6	0.145	YEEIVK	0.997	8.97	65.2	8.97	8.97	1.59	28833	167	172
exp2_cyt	Epoxide hydrolase 2 OS=Mus musculus GN=Ephx2 PE=1 SV=2	P34914	62516.8	1	17	0.455	AKPNEVVFLDDFGSNLKPAR	0.996	12.9	89.4	12.9	12.9	1.63	542097	175	194
exp2_cyt	Epoxide hydrolase 2 OS=Mus musculus GN=Ephx2 PE=1 SV=2	P34914	62516.8	1	17	0.455	ASDETGFIAVHK	0.997	14	90.3	14	14	1.64	228807	409	420
exp2_cyt	Epoxide hydrolase 2 OS=Mus musculus GN=Ephx2 PE=1 SV=2	P34914	62516.8	1	17	0.455	ATEIGGILVNTPEDPNLSK	0.997	11.1	90.4	11.1	11.1	1.61	67162.8	421	439
exp2_cyt	Epoxide hydrolase 2 OS=Mus musculus GN=Ephx2 PE=1 SV=2	P34914	62516.8	1	17	0.455	DFLLGAYQTEFPEGPTEQLMK	0.994	8.64	76.8	8.64	8.64	1.59	98982.4	35	55
exp2_cyt	Epoxide hydrolase 2 OS=Mus musculus GN=Ephx2 PE=1 SV=2	P34914	62516.8	1	17	0.455	DIVLRPEMSK	0.994	9.27	64.3	9.27	9.27	1.59	133537	495	504
exp2_cyt	Epoxide hydrolase 2 OS=Mus musculus GN=Ephx2 PE=1 SV=2	P34914	62516.8	1	17	0.455	DMGMVTILVHNTASALR	0.997	14.9	93.4	14.9	14.9	1.65	442771	195	211
exp2_cyt	Epoxide hydrolase 2 OS=Mus musculus GN=Ephx2 PE=1 SV=2	P34914	62516.8	1	17	0.455	GPLNWYR	0.954	11.3	71.5	4.46	5.28	1.62	287292	460	466
exp2_cyt	Epoxide hydrolase 2 OS=Mus musculus GN=Ephx2 PE=1 SV=2	P34914	62516.8	1	17	0.455	ILVPALMVTAEK	0.997	10.7	78.4	10.7	10.7	1.61	263006	483	494
exp2_cyt	Epoxide hydrolase 2 OS=Mus musculus GN=Ephx2 PE=1 SV=2	P34914	62516.8	1	17	0.455	ITFSQWVPLMDESYR	0.997	12.7	81.1	12.7	12.7	1.63	113171	58	72
exp2_cyt	Epoxide hydrolase 2 OS=Mus musculus GN=Ephx2 PE=1 SV=2	P34914	62516.8	1	17	0.455	ITTEEEIEFYIQQFK	0.985	8.45	66.5	8.45	8.45	1.58	155742	440	454
exp2_cyt	Epoxide hydrolase 2 OS=Mus musculus GN=Ephx2 PE=1 SV=2	P34914	62516.8	1	17	0.455	KILVPALMVTAEKDIVLRPEMSK	0.99	8.06	78.5	8.06	8.06	1.58	86744.5	482	504
exp2_cyt	Epoxide hydrolase 2 OS=Mus musculus GN=Ephx2 PE=1 SV=2	P34914	62516.8	1	17	0.455	SEEALALPR	0.997	14.4	83.6	14.4	14.4	1.65	84656.2	26	34
exp2_cyt	Epoxide hydrolase 2 OS=Mus musculus GN=Ephx2 PE=1 SV=2	P34914	62516.8	1	17	0.455	SIPVFNYQLYFQEPGVAEAELEK	0.973	9.59	72.8	9.59	9.59	1.6	113561	375	397
exp2_cyt	Epoxide hydrolase 2 OS=Mus musculus GN=Ephx2 PE=1 SV=2	P34914	62516.8	1	17	0.455	VAAFDLDGVLALPSIAGAFR	0.997	11.3	74.4	11.3	11.3	1.62	278550	5	24
exp2_cyt	Epoxide hydrolase 2 OS=Mus musculus GN=Ephx2 PE=1 SV=2	P34914	62516.8	1	17	0.455	VLAIDMK	0.997	9.56	64.7	9.56	9.56	1.6	137830	286	292
exp2_cyt	Epoxide hydrolase 2 OS=Mus musculus GN=Ephx2 PE=1 SV=2	P34914	62516.8	1	17	0.455	VTGTQFPEAPLPVPCNPNDVSHGYVTVKPGIR	0.986	7.98	58	7.98	7.98	1.58	152918	216	247
exp2_cyt	Epoxide hydrolase 2 OS=Mus musculus GN=Ephx2 PE=1 SV=2	P34914	62516.8	1	17	0.455	YQIPALAQAGFR	0.997	14.1	93.3	10.3	14.1	1.64	438921	274	285
exp2_cyt	Flavin reductase OS=Mus musculus GN=Blvrb PE=2 SV=3	Q923D2	22196.7	1	5	0.252	HDLGHFMLR	0.961	9.72	54.8	9.72	9.72	1.6	81983.3	179	187
exp2_cyt	Flavin reductase OS=Mus musculus GN=Blvrb PE=2 SV=3	Q923D2	22196.7	1	5	0.252	IAIFGATGR	0.997	10.9	74.2	10.9	5.9	1.61	59463.1	6	14
exp2_cyt	Flavin reductase OS=Mus musculus GN=Blvrb PE=2 SV=3	Q923D2	22196.7	1	5	0.252	LPSEGPQPAHVVVGDVR	0.997	13.6	74.1	13.6	13.6	1.64	167047	40	56
exp2_cyt	Flavin reductase OS=Mus musculus GN=Blvrb PE=2 SV=3	Q923D2	22196.7	1	5	0.252	LQDVTDDHIR	0.997	11.1	70.4	11.1	11.1	1.61	82278.5	125	134
exp2_cyt	Flavin reductase OS=Mus musculus GN=Blvrb PE=2 SV=3	Q923D2	22196.7	1	5	0.252	NIVTAMK	0.997	8.55	72.5	8.55	8.55	1.59	50716.2	93	99
exp2_cyt	Ester hydrolase C11orf54 homolog OS=Mus musculus PE=2 SV=1	Q91V76	34995.9	1	3	0.0921	APLVCLPVFVSK	0.997	13.2	83.5	13.2	13.2	1.64	123753	245	256
exp2_cyt	Ester hydrolase C11orf54 homolog OS=Mus musculus PE=2 SV=1	Q91V76	34995.9	1	3	0.0921	IAEVGGVPYLLPLVNK	0.988	8.58	67.7	8.58	8.58	1.59	16684.2	59	74
exp2_cyt	Ester hydrolase C11orf54 homolog OS=Mus musculus PE=2 SV=1	Q91V76	34995.9	1	3	0.0921	IAEVGGVPYLLPLVNKK	0.968	9.2	75.3	9.2	9.2	1.59	51717.1	59	75
exp2_cyt	Alpha-1-antitrypsin 1-1 OS=Mus musculus GN=Serpina1a PE=1 SV=4	P07758	46003.7	0.998	2	0.119	FLEEAK	0.997	8.96	67	8.96	8.96	1.59	140603	148	153
exp2_cyt	Alpha-1-antitrypsin 1-1 OS=Mus musculus GN=Serpina1a PE=1 SV=4	P07758	46003.7	0.998	2	0.119	LAQIHFPR	0.997	10.2	66.9	10.2	10.2	1.6	86174.3	301	308
exp2_cyt	Alpha-1-antitrypsin 1-1 OS=Mus musculus GN=Serpina1a PE=1 SV=4	P07758	46003.7	0.998	2	0.119	MQHLEQTLSK	0.995	8.87	75.9	8.87	8.87	1.59	37375.7	278	287
exp2_cyt	Alpha-1-antitrypsin 1-1 OS=Mus musculus GN=Serpina1a PE=1 SV=4	P07758	46003.7	0.998	2	0.119	TLMSPLGITR	0.997	14.4	87	7.56	6.87	1.65	305805	319	328
exp2_cyt	Alpha-1-antitrypsin 1-1 OS=Mus musculus GN=Serpina1a PE=1 SV=4	P07758	46003.7	0.998	2	0.119	VINDFVEK	0.997	12.7	79.7	12.7	12.7	1.63	81645	174	181
exp2_cyt	Alpha-1-antitrypsin 1-1 OS=Mus musculus GN=Serpina1a PE=1 SV=4	P07758	46003.7	0.998	2	0.119	VVDPTHK	0.997	11.2	77.6	11.2	11.2	1.61	1052310	407	413
exp2_cyt	Aldehyde dehydrogenase, mitochondrial OS=Mus musculus GN=Aldh2 PE=1 SV=1	P47738	56537.6	1	18	0.437	AAFQLGSPWR	0.997	14.5	82.5	14.5	14.5	1.65	1021680	87	96
exp2_cyt	Aldehyde dehydrogenase, mitochondrial OS=Mus musculus GN=Aldh2 PE=1 SV=1	P47738	56537.6	1	18	0.437	DGMTIAK	0.974	7.49	64.3	7.49	7.49	1.57	81078.4	410	416
exp2_cyt	Aldehyde dehydrogenase, mitochondrial OS=Mus musculus GN=Aldh2 PE=1 SV=1	P47738	56537.6	1	18	0.437	EAGFPPGVVNIVPGFGPTAGAAIASHEGVDK	0.996	13.4	90.3	13.4	13.4	1.64	401365	229	259
exp2_cyt	Aldehyde dehydrogenase, mitochondrial OS=Mus musculus GN=Aldh2 PE=1 SV=1	P47738	56537.6	1	18	0.437	EEIFGPVMQILK	0.997	12.7	85.1	9.37	0.84	1.63	130692	417	428
exp2_cyt	Aldehyde dehydrogenase, mitochondrial OS=Mus musculus GN=Aldh2 PE=1 SV=1	P47738	56537.6	1	18	0.437	ELGEYGLQAYTEVK	0.997	12.7	91.6	12.7	12.7	1.63	375708	495	508
exp2_cyt	Aldehyde dehydrogenase, mitochondrial OS=Mus musculus GN=Aldh2 PE=1 SV=1	P47738	56537.6	1	18	0.437	GYFIQPTVFGDVK	0.997	14.3	91.8	14.3	14.3	1.65	1843930	397	409
exp2_cyt	Aldehyde dehydrogenase, mitochondrial OS=Mus musculus GN=Aldh2 PE=1 SV=1	P47738	56537.6	1	18	0.437	LADLIER	0.976	11	81.4	4.66	1.65	1.61	72446.2	110	116
exp2_cyt	Aldehyde dehydrogenase, mitochondrial OS=Mus musculus GN=Aldh2 PE=1 SV=1	P47738	56537.6	1	18	0.437	LGPALATGNVVVMK	0.997	10.9	88.8	10.9	10.9	1.61	443240	198	211
exp2_cyt	Aldehyde dehydrogenase, mitochondrial OS=Mus musculus GN=Aldh2 PE=1 SV=1	P47738	56537.6	1	18	0.437	LLCGGGAAADR	0.992	8.29	63.5	8.29	8.29	1.58	24621.2	386	396
exp2_cyt	Aldehyde dehydrogenase, mitochondrial OS=Mus musculus GN=Aldh2 PE=1 SV=1	P47738	56537.6	1	18	0.437	TEQGPQVDETQFK	0.997	13.8	84.5	13.8	13.8	1.64	163114	358	370
exp2_cyt	Aldehyde dehydrogenase, mitochondrial OS=Mus musculus GN=Aldh2 PE=1 SV=1	P47738	56537.6	1	18	0.437	TFVQENVYDEFVER	0.997	14.2	88.6	14.2	14.2	1.65	132168	327	340
exp2_cyt	Aldehyde dehydrogenase, mitochondrial OS=Mus musculus GN=Aldh2 PE=1 SV=1	P47738	56537.6	1	18	0.437	TIEEVVGR	0.995	8.81	58.2	8.81	8.81	1.59	240601	431	438
exp2_cyt	Aldehyde dehydrogenase, mitochondrial OS=Mus musculus GN=Aldh2 PE=1 SV=1	P47738	56537.6	1	18	0.437	TIPIDGDFFSYTR	0.997	12.8	85.4	12.8	7.43	1.63	309645	162	174
exp2_cyt	Aldehyde dehydrogenase, mitochondrial OS=Mus musculus GN=Aldh2 PE=1 SV=1	P47738	56537.6	1	18	0.437	VAEQTPLTALYVANLIK	0.997	11	78.7	11	11	1.61	645728	212	228
exp2_cyt	Aldehyde dehydrogenase, mitochondrial OS=Mus musculus GN=Aldh2 PE=1 SV=1	P47738	56537.6	1	18	0.437	VAFTGSTEVGHLIQVAAGSSNLK	0.984	10.5	72.9	10.5	10.5	1.61	67559.7	260	282
exp2_cyt	Aldehyde dehydrogenase, mitochondrial OS=Mus musculus GN=Aldh2 PE=1 SV=1	P47738	56537.6	1	18	0.437	VAFTGSTEVGHLIQVAAGSSNLKR	0.997	14.2	92.6	14.2	14.2	1.65	257672	260	283
exp2_cyt	Aldehyde dehydrogenase, mitochondrial OS=Mus musculus GN=Aldh2 PE=1 SV=1	P47738	56537.6	1	18	0.437	VVGNPFDSR	0.997	14.4	91.8	9.8	7.39	1.65	980104	349	357
exp2_cyt	Aldehyde dehydrogenase, mitochondrial OS=Mus musculus GN=Aldh2 PE=1 SV=1	P47738	56537.6	1	18	0.437	YGLAAAVFTK	0.997	11	76.8	11	11	1.61	273790	444	453
exp2_cyt	Cytosol aminopeptidase OS=Mus musculus GN=Lap3 PE=1 SV=3	Q9CPY7	56142.7	1	10	0.258	AAVAAGCR	0.997	10	73.7	10	10	1.6	108585	123	130
exp2_cyt	Cytosol aminopeptidase OS=Mus musculus GN=Lap3 PE=1 SV=3	Q9CPY7	56142.7	1	10	0.258	ANKPGDVVR	0.997	9.87	64	9.87	9.87	1.6	80359.8	343	351
exp2_cyt	Cytosol aminopeptidase OS=Mus musculus GN=Lap3 PE=1 SV=3	Q9CPY7	56142.7	1	10	0.258	GLVLGIYAK	0.964	7.35	75.9	7.35	7.35	1.57	19028	35	43
exp2_cyt	Cytosol aminopeptidase OS=Mus musculus GN=Lap3 PE=1 SV=3	Q9CPY7	56142.7	1	10	0.258	GVLFASGQNLAR	0.997	13.9	85.9	13.9	13.9	1.64	180487	189	200
exp2_cyt	Cytosol aminopeptidase OS=Mus musculus GN=Lap3 PE=1 SV=3	Q9CPY7	56142.7	1	10	0.258	HLMESPANEMTPTR	0.973	8.06	64.9	8.06	8.06	1.58	117791	201	214
exp2_cyt	Cytosol aminopeptidase OS=Mus musculus GN=Lap3 PE=1 SV=3	Q9CPY7	56142.7	1	10	0.258	MPLFEHYTR	0.997	14.5	82.6	14.5	14.5	1.65	104973	432	440
exp2_cyt	Cytosol aminopeptidase OS=Mus musculus GN=Lap3 PE=1 SV=3	Q9CPY7	56142.7	1	10	0.258	SAGVDDQENWHEGKENIR	0.977	10.4	60.7	10.4	10.4	1.61	50235.1	105	122
exp2_cyt	Cytosol aminopeptidase OS=Mus musculus GN=Lap3 PE=1 SV=3	Q9CPY7	56142.7	1	10	0.258	SWIEEQEMGSFLSVAK	0.986	8.22	73.2	8.22	8.22	1.58	44675.3	238	253
exp2_cyt	Cytosol aminopeptidase OS=Mus musculus GN=Lap3 PE=1 SV=3	Q9CPY7	56142.7	1	10	0.258	TFYGLHQDFPSVVVVGLGK	0.959	8.8	73.7	8.8	8.8	1.59	88565.1	85	103
exp2_cyt	Cytosol aminopeptidase OS=Mus musculus GN=Lap3 PE=1 SV=3	Q9CPY7	56142.7	1	10	0.258	WAHLDIAGVMTNKDEIPYLR	0.995	12.8	85	12.8	9.16	1.63	73989.1	477	496
exp2_cyt	Glutathione S-transferase P 1 OS=Mus musculus GN=Gstp1 PE=1 SV=2	P19157	23610.1	1	8	0.533	ALPGHLKPFETLLSQNQGGK	0.997	12.9	92.1	12.9	12.9	1.63	15860200	122	141
exp2_cyt	Glutathione S-transferase P 1 OS=Mus musculus GN=Gstp1 PE=1 SV=2	P19157	23610.1	1	8	0.533	CEAMR	0.976	7.45	66.4	7.45	7.45	1.57	409640	15	19
exp2_cyt	Glutathione S-transferase P 1 OS=Mus musculus GN=Gstp1 PE=1 SV=2	P19157	23610.1	1	8	0.533	EAAQMDMVNDGVEDLR	0.997	13.3	77.8	13.3	13.3	1.64	1510000	86	101
exp2_cyt	Glutathione S-transferase P 1 OS=Mus musculus GN=Gstp1 PE=1 SV=2	P19157	23610.1	1	8	0.533	EEVVTIDTWMQGLLKPTCLYGQLPK	0.991	10.5	71.4	10.5	10.5	1.61	320875	31	55
exp2_cyt	Glutathione S-transferase P 1 OS=Mus musculus GN=Gstp1 PE=1 SV=2	P19157	23610.1	1	8	0.533	FEDGDLTLYQSNAILR	0.997	17.1	88.5	17.1	17.1	1.67	2295530	56	71
exp2_cyt	Glutathione S-transferase P 1 OS=Mus musculus GN=Gstp1 PE=1 SV=2	P19157	23610.1	1	8	0.533	MLLADQGQSWK	0.997	13.1	83.9	13.1	13.1	1.63	868101	20	30
exp2_cyt	Glutathione S-transferase P 1 OS=Mus musculus GN=Gstp1 PE=1 SV=2	P19157	23610.1	1	8	0.533	MPPYTIVYFPVR	0.997	20.5	91.8	20.5	20.5	1.7	145027	1	12
exp2_cyt	Glutathione S-transferase P 1 OS=Mus musculus GN=Gstp1 PE=1 SV=2	P19157	23610.1	1	8	0.533	SLGLYGK	0.997	12.5	81.4	12.5	8.07	1.63	6864170	76	82
exp2_cyt	Catechol O-methyltransferase OS=Mus musculus GN=Comt PE=1 SV=1	O88587	29497.3	1	2	0.083	LLPPGAR	0.972	7.86	54.8	7.86	7.86	1.58	47565	122	128
exp2_cyt	Catechol O-methyltransferase OS=Mus musculus GN=Comt PE=1 SV=1	O88587	29497.3	1	2	0.083	YLPDTLLLEECGLLR	0.997	8.85	76.4	8.85	8.85	1.59	70020.6	190	204
exp2_cyt	Alcohol dehydrogenase 1 OS=Mus musculus GN=Adh1 PE=2 SV=2	P00329	39771.4	1	10	0.293	AAVLWELHKPFTIEDIEVAPPK	0.994	12.3	90	12.3	6.25	1.63	821335	12	33
exp2_cyt	Alcohol dehydrogenase 1 OS=Mus musculus GN=Adh1 PE=2 SV=2	P00329	39771.4	1	10	0.293	FPLDPLITHVLPFEK	0.997	14	90.5	14	14	1.64	105427	341	355
exp2_cyt	Alcohol dehydrogenase 1 OS=Mus musculus GN=Adh1 PE=2 SV=2	P00329	39771.4	1	10	0.293	GAIFGGFK	0.997	12.2	78.7	12.2	1.7	1.63	327170	317	324
exp2_cyt	Alcohol dehydrogenase 1 OS=Mus musculus GN=Adh1 PE=2 SV=2	P00329	39771.4	1	10	0.293	IIAVDINK	0.997	9.67	68.4	9.67	2.92	1.6	65224.3	220	227
exp2_cyt	Alcohol dehydrogenase 1 OS=Mus musculus GN=Adh1 PE=2 SV=2	P00329	39771.4	1	10	0.293	INEAFDLLR	0.997	11.9	81.3	11.9	11.9	1.62	482961	356	364
exp2_cyt	Alcohol dehydrogenase 1 OS=Mus musculus GN=Adh1 PE=2 SV=2	P00329	39771.4	1	10	0.293	KFPLDPLITHVLPFEK	0.997	14	88.2	14	14	1.64	5353570	340	355
exp2_cyt	Alcohol dehydrogenase 1 OS=Mus musculus GN=Adh1 PE=2 SV=2	P00329	39771.4	1	10	0.293	LVADFMAK	0.997	11.6	72.1	11.6	11.6	1.62	1680360	332	339
exp2_cyt	Alcohol dehydrogenase 1 OS=Mus musculus GN=Adh1 PE=2 SV=2	P00329	39771.4	1	10	0.293	MVATGVCR	0.997	9.13	67.9	9.13	9.13	1.59	182886	41	48
exp2_cyt	Alcohol dehydrogenase 1 OS=Mus musculus GN=Adh1 PE=2 SV=2	P00329	39771.4	1	10	0.293	QIHNFISTSTFSQYTVVDDIAVAK	0.989	11.1	77.9	11.1	11.1	1.61	68623.4	137	160
exp2_cyt	Alcohol dehydrogenase 1 OS=Mus musculus GN=Adh1 PE=2 SV=2	P00329	39771.4	1	10	0.293	SDLLMPR	0.997	10.3	67	10.3	10.3	1.61	488468	115	121
exp2_cyt	Short-chain specific acyl-CoA dehydrogenase, mitochondrial OS=Mus musculus GN=Acads PE=2 SV=2	Q07417	44891.5	1	4	0.141	ASSTANLIFEDCR	0.969	7.4	63	7.4	7.4	1.57	38167.2	235	247
exp2_cyt	Short-chain specific acyl-CoA dehydrogenase, mitochondrial OS=Mus musculus GN=Acads PE=2 SV=2	Q07417	44891.5	1	4	0.141	GISAFLVPMPTPGLTLGK	0.997	11.8	84.6	11.8	11.8	1.62	95046.9	209	226
exp2_cyt	Short-chain specific acyl-CoA dehydrogenase, mitochondrial OS=Mus musculus GN=Acads PE=2 SV=2	Q07417	44891.5	1	4	0.141	LHTVYQSVELPETHQMLR	0.975	9.8	72	9.8	9.8	1.6	82277.9	25	42
exp2_cyt	Short-chain specific acyl-CoA dehydrogenase, mitochondrial OS=Mus musculus GN=Acads PE=2 SV=2	Q07417	44891.5	1	4	0.141	LVIAGHLLR	0.997	14.3	83.1	14.3	14.3	1.65	56216	400	408
exp2_cyt	Glutathione peroxidase 1 OS=Mus musculus GN=Gpx1 PE=1 SV=2	P11352	22329.9	1	7	0.373	AHPLFTFLR	0.997	12.5	63	12.5	12.5	1.63	516877	120	128
exp2_cyt	Glutathione peroxidase 1 OS=Mus musculus GN=Gpx1 PE=1 SV=2	P11352	22329.9	1	7	0.373	FLVGPDGVPVR	0.997	15.3	86.4	15.3	15.3	1.66	415028	165	175
exp2_cyt	Glutathione peroxidase 1 OS=Mus musculus GN=Gpx1 PE=1 SV=2	P11352	22329.9	1	7	0.373	FLVGPDGVPVRR	0.997	12.1	86.1	12.1	12.1	1.62	295052	165	176
exp2_cyt	Glutathione peroxidase 1 OS=Mus musculus GN=Gpx1 PE=1 SV=2	P11352	22329.9	1	7	0.373	NDIAWNFEK	0.997	10.4	79.7	10.4	10.4	1.61	29546.1	156	164
exp2_cyt	Glutathione peroxidase 1 OS=Mus musculus GN=Gpx1 PE=1 SV=2	P11352	22329.9	1	7	0.373	TIDIEPDIETLLSQQSGNS	0.965	7.32	77	7.32	7.32	1.57	38511.3	183	201
exp2_cyt	Glutathione peroxidase 1 OS=Mus musculus GN=Gpx1 PE=1 SV=2	P11352	22329.9	1	7	0.373	YIIWSPVCR	0.997	17.9	97	13.1	17.9	1.68	331769	147	155
exp2_cyt	Glutathione peroxidase 1 OS=Mus musculus GN=Gpx1 PE=1 SV=2	P11352	22329.9	1	7	0.373	YVRPGGGFEPNFTLFEK	0.997	13.2	91	13.2	13.2	1.64	613248	96	112
exp2_cyt	Serum albumin OS=Mus musculus GN=Alb PE=1 SV=3	P07724	68692.9	1	30	0.518	AADKDTCFSTEGPNLVTR	0.997	11.8	80.6	11.8	11.8	1.62	242260	585	602
exp2_cyt	Serum albumin OS=Mus musculus GN=Alb PE=1 SV=3	P07724	68692.9	1	30	0.518	AETFTFHSDICTLPEK	0.988	8.86	73.3	8.86	8.86	1.59	66746	528	543
exp2_cyt	Serum albumin OS=Mus musculus GN=Alb PE=1 SV=3	P07724	68692.9	1	30	0.518	AETFTFHSDICTLPEKEK	0.991	9.55	69.6	9.55	9.55	1.6	277756	528	545
exp2_cyt	Serum albumin OS=Mus musculus GN=Alb PE=1 SV=3	P07724	68692.9	1	30	0.518	AHCLSEVEHDTMPADLPAIAADFVEDQEVCK	0.983	7.31	61.7	7.31	7.31	1.57	55692.4	311	341
exp2_cyt	Serum albumin OS=Mus musculus GN=Alb PE=1 SV=3	P07724	68692.9	1	30	0.518	APQVSTPTLVEAAR	0.997	16.6	88.4	16.6	16.6	1.67	1781570	439	452
exp2_cyt	Serum albumin OS=Mus musculus GN=Alb PE=1 SV=3	P07724	68692.9	1	30	0.518	ATAEQLK	0.997	12	71.7	12	6.75	1.62	753247	563	569
exp2_cyt	Serum albumin OS=Mus musculus GN=Alb PE=1 SV=3	P07724	68692.9	1	30	0.518	AWAVAR	0.969	11.4	81.8	4.15	4.83	1.62	320373	237	242
exp2_cyt	Serum albumin OS=Mus musculus GN=Alb PE=1 SV=3	P07724	68692.9	1	30	0.518	CSYDEHAK	0.99	8.68	68.1	8.68	8.68	1.59	65621.7	58	65
exp2_cyt	Serum albumin OS=Mus musculus GN=Alb PE=1 SV=3	P07724	68692.9	1	30	0.518	DVFLGTFLYEYSR	0.997	14.4	87.1	14.4	14.4	1.65	487871	348	360
exp2_cyt	Serum albumin OS=Mus musculus GN=Alb PE=1 SV=3	P07724	68692.9	1	30	0.518	EFKAETFTFHSDICTLPEKEK	0.991	9.54	66.6	9.54	9.54	1.6	150111	525	545
exp2_cyt	Serum albumin OS=Mus musculus GN=Alb PE=1 SV=3	P07724	68692.9	1	30	0.518	ENPTTFMGHYLHEVAR	0.997	17.3	83.3	17.3	17.3	1.67	1173270	153	168
exp2_cyt	Serum albumin OS=Mus musculus GN=Alb PE=1 SV=3	P07724	68692.9	1	30	0.518	GLVLIAFSQYLQK	0.997	14.1	89.2	14.1	14.1	1.64	1587620	45	57
exp2_cyt	Serum albumin OS=Mus musculus GN=Alb PE=1 SV=3	P07724	68692.9	1	30	0.518	HPDYSVSLLLR	0.95	7.89	57.4	7.89	7.89	1.58	17509.8	362	372
exp2_cyt	Serum albumin OS=Mus musculus GN=Alb PE=1 SV=3	P07724	68692.9	1	30	0.518	KQTALAELVK	0.997	13	92.2	13	13	1.63	1047920	549	558
exp2_cyt	Serum albumin OS=Mus musculus GN=Alb PE=1 SV=3	P07724	68692.9	1	30	0.518	KYEATLEK	0.997	10.6	67.7	10.6	10.6	1.61	821786	376	383
exp2_cyt	Serum albumin OS=Mus musculus GN=Alb PE=1 SV=3	P07724	68692.9	1	30	0.518	LATDLTK	0.979	12.3	81.1	4.18	12.3	1.63	291894	258	264
exp2_cyt	Serum albumin OS=Mus musculus GN=Alb PE=1 SV=3	P07724	68692.9	1	30	0.518	LCAIPNLR	0.997	13.9	86.9	8.81	13.9	1.64	782406	98	105
exp2_cyt	Serum albumin OS=Mus musculus GN=Alb PE=1 SV=3	P07724	68692.9	1	30	0.518	LGEYGFQNAILVR	0.997	13.3	76.5	13.3	13.3	1.64	506846	422	434
exp2_cyt	Serum albumin OS=Mus musculus GN=Alb PE=1 SV=3	P07724	68692.9	1	30	0.518	LPCVEDYLSAILNR	0.997	15.7	78.1	15.7	15.7	1.66	160312	470	483
exp2_cyt	Serum albumin OS=Mus musculus GN=Alb PE=1 SV=3	P07724	68692.9	1	30	0.518	LSQTFPNADFAEITK	0.997	13.9	94.3	13.9	13.9	1.64	663376	243	257
exp2_cyt	Serum albumin OS=Mus musculus GN=Alb PE=1 SV=3	P07724	68692.9	1	30	0.518	LVQEVTDFAK	0.997	17.2	88.2	17.2	17.2	1.67	578752	66	75
exp2_cyt	Serum albumin OS=Mus musculus GN=Alb PE=1 SV=3	P07724	68692.9	1	30	0.518	QTALAELVK	0.997	9.1	75.2	9.1	9.1	1.59	95296.4	550	558
exp2_cyt	Serum albumin OS=Mus musculus GN=Alb PE=1 SV=3	P07724	68692.9	1	30	0.518	RHPDYSVSLLLR	0.997	12.1	72.2	12.1	12.1	1.62	185011	361	372
exp2_cyt	Serum albumin OS=Mus musculus GN=Alb PE=1 SV=3	P07724	68692.9	1	30	0.518	RPCFSALTVDETYVPK	0.984	10.1	82.8	10.1	10.1	1.6	148987	509	524
exp2_cyt	Serum albumin OS=Mus musculus GN=Alb PE=1 SV=3	P07724	68692.9	1	30	0.518	SLHTLFGDK	0.997	15.7	86.4	15.7	15.7	1.66	933387	89	97
exp2_cyt	Serum albumin OS=Mus musculus GN=Alb PE=1 SV=3	P07724	68692.9	1	30	0.518	TNCDLYEK	0.997	11	73.4	11	11	1.61	248309	414	421
exp2_cyt	Serum albumin OS=Mus musculus GN=Alb PE=1 SV=3	P07724	68692.9	1	30	0.518	TPVSEHVTK	0.997	13.8	86.6	13.8	13.8	1.64	1396420	491	499
exp2_cyt	Serum albumin OS=Mus musculus GN=Alb PE=1 SV=3	P07724	68692.9	1	30	0.518	VCLLHEK	0.997	9.07	82.3	9.07	9.07	1.59	763483	484	490
exp2_cyt	Serum albumin OS=Mus musculus GN=Alb PE=1 SV=3	P07724	68692.9	1	30	0.518	YMCENQATISSK	0.997	9.98	73.7	9.98	9.98	1.6	120065	287	298
exp2_cyt	Serum albumin OS=Mus musculus GN=Alb PE=1 SV=3	P07724	68692.9	1	30	0.518	YNDLGEQHFK	0.997	11.4	80.5	11.4	11.4	1.62	701859	35	44
exp2_cyt	Guanidinoacetate N-methyltransferase OS=Mus musculus GN=Gamt PE=1 SV=1	O35969	26336.2	0.985	1	0.0593	YYAFPQMITPLVTK	0.997	11.3	86	11.3	11.3	1.62	104676	222	235
exp2_cyt	Aldo-keto reductase family 1 member C18 OS=Mus musculus GN=Akr1c18 PE=2 SV=2	Q8K023	37178.6	1	3	0.0805	EDIFYTSK	0.967	7.3	64.6	7.3	7.3	1.57	34659.9	77	84
exp2_cyt	Aldo-keto reductase family 1 member C18 OS=Mus musculus GN=Akr1c18 PE=2 SV=2	Q8K023	37178.6	1	3	0.0805	REDIFYTSK	0.997	10.2	78.6	10.2	10.2	1.6	127374	76	84
exp2_cyt	Aldo-keto reductase family 1 member C18 OS=Mus musculus GN=Akr1c18 PE=2 SV=2	Q8K023	37178.6	1	3	0.0805	SIGVSNFNR	0.984	10.7	72.5	5.87	4.24	1.61	87980	162	170
exp2_cyt	Aldo-keto reductase family 1 member C18 OS=Mus musculus GN=Akr1c18 PE=2 SV=2	Q8K023	37178.6	1	3	0.0805	TPALIALR	0.972	12.2	85.7	3.6	1.44	1.63	136025	251	258
exp2_cyt	Glycogen phosphorylase, liver form OS=Mus musculus GN=Pygl PE=1 SV=4	Q9ET01	97466.5	1	9	0.0988	ARPEFMLPVHFYGR	0.975	10.3	60.7	10.3	10.3	1.6	121481	193	206
exp2_cyt	Glycogen phosphorylase, liver form OS=Mus musculus GN=Pygl PE=1 SV=4	Q9ET01	97466.5	1	9	0.0988	DYYFALAHTVR	0.99	8.97	61.2	8.97	8.97	1.59	35104	51	61
exp2_cyt	Glycogen phosphorylase, liver form OS=Mus musculus GN=Pygl PE=1 SV=4	Q9ET01	97466.5	1	9	0.0988	EYYEALPELK	0.996	9.25	71.6	9.25	9.25	1.59	69748.2	731	740
exp2_cyt	Glycogen phosphorylase, liver form OS=Mus musculus GN=Pygl PE=1 SV=4	Q9ET01	97466.5	1	9	0.0988	HGNPWEK	0.98	8.17	68	8.17	8.17	1.58	41000.8	186	192
exp2_cyt	Glycogen phosphorylase, liver form OS=Mus musculus GN=Pygl PE=1 SV=4	Q9ET01	97466.5	1	9	0.0988	IFVDIEK	0.997	12.2	70.1	7.19	6.02	1.63	40074.2	353	359
exp2_cyt	Glycogen phosphorylase, liver form OS=Mus musculus GN=Pygl PE=1 SV=4	Q9ET01	97466.5	1	9	0.0988	INPSSMFDVHVK	0.997	10.8	75.2	10.8	0.65	1.61	141886	558	569
exp2_cyt	Glycogen phosphorylase, liver form OS=Mus musculus GN=Pygl PE=1 SV=4	Q9ET01	97466.5	1	9	0.0988	KFFVPR	0.949	8.06	53.1	8.06	8.06	1.58	38613.4	597	602
exp2_cyt	Glycogen phosphorylase, liver form OS=Mus musculus GN=Pygl PE=1 SV=4	Q9ET01	97466.5	1	9	0.0988	TVIIGGK	0.997	12.1	82.2	12.1	4.32	1.62	82155.5	603	609
exp2_cyt	Glycogen phosphorylase, liver form OS=Mus musculus GN=Pygl PE=1 SV=4	Q9ET01	97466.5	1	9	0.0988	VDDVAALDKK	0.997	10.8	71.6	10.8	10.8	1.61	65454.4	716	725
exp2_cyt	Serotransferrin OS=Mus musculus GN=Tf PE=1 SV=1	Q921I1	76724.2	1	7	0.109	GDVAFVK	0.997	9.59	69.8	9.59	9.59	1.6	44976.5	548	554
exp2_cyt	Serotransferrin OS=Mus musculus GN=Tf PE=1 SV=1	Q921I1	76724.2	1	7	0.109	GYYAVAVVK	0.997	14.2	84.8	14.2	14.2	1.65	49828.9	447	455
exp2_cyt	Serotransferrin OS=Mus musculus GN=Tf PE=1 SV=1	Q921I1	76724.2	1	7	0.109	HQTVLDNTEGKNPAEWAK	0.947	8.55	70.1	8.55	8.55	1.59	32530.7	555	572
exp2_cyt	Serotransferrin OS=Mus musculus GN=Tf PE=1 SV=1	Q921I1	76724.2	1	7	0.109	IPSHAVVAR	0.997	10.7	79.2	10.7	10.7	1.61	242089	265	273
exp2_cyt	Serotransferrin OS=Mus musculus GN=Tf PE=1 SV=1	Q921I1	76724.2	1	7	0.109	LYLGHNYVTAIR	0.997	12.1	79.9	12.1	12.1	1.62	149705	332	343
exp2_cyt	Serotransferrin OS=Mus musculus GN=Tf PE=1 SV=1	Q921I1	76724.2	1	7	0.109	SKDFQLFSSPLGK	0.997	13.2	84.7	13.2	13.2	1.64	80016.2	298	310
exp2_cyt	Serotransferrin OS=Mus musculus GN=Tf PE=1 SV=1	Q921I1	76724.2	1	7	0.109	VAQEHFGK	0.997	10.7	75.4	10.7	10.7	1.61	189698	288	295
exp2_cyt	Aldehyde dehydrogenase, cytosolic 1 OS=Mus musculus GN=Aldh1a7 PE=2 SV=1	O35945	54588.4	0.291	0	0.178	EEIFGPVQQIMK	0.994	8.75	75.6	8.75	8.75	1.59	264001	399	410
exp2_cyt	Aldehyde dehydrogenase, cytosolic 1 OS=Mus musculus GN=Aldh1a7 PE=2 SV=1	O35945	54588.4	0.291	0	0.178	ELGEHGLYEYTELK	0.997	12.9	91.9	12.9	12.9	1.63	137216	477	490
exp2_cyt	Aldehyde dehydrogenase, cytosolic 1 OS=Mus musculus GN=Aldh1a7 PE=2 SV=1	O35945	54588.4	0.291	0	0.178	GFFVQPTVFSNVTDEMR	0.997	14.9	93.3	14.9	14.9	1.65	219711	379	395
exp2_cyt	Aldehyde dehydrogenase, cytosolic 1 OS=Mus musculus GN=Aldh1a7 PE=2 SV=1	O35945	54588.4	0.291	0	0.178	IAKEEIFGPVQQIMK	0.971	9.31	76.7	9.31	9.31	1.59	48944.6	396	410
exp2_cyt	Aldehyde dehydrogenase, cytosolic 1 OS=Mus musculus GN=Aldh1a7 PE=2 SV=1	O35945	54588.4	0.291	0	0.178	KFPVLNPATEEVICHVEEGDK	0.982	10.2	76.3	10.2	10.2	1.6	493592	37	57
exp2_cyt	Aldehyde dehydrogenase, cytosolic 1 OS=Mus musculus GN=Aldh1a7 PE=2 SV=1	O35945	54588.4	0.291	0	0.178	KFPVLNPATEEVICHVEEGDKADVDK	0.991	9.68	81.5	9.68	9.68	1.6	208216	37	62
exp2_cyt	Aldehyde dehydrogenase, cytosolic 1 OS=Mus musculus GN=Aldh1a7 PE=2 SV=1	O35945	54588.4	0.291	0	0.178	LECGGGR	0.952	7.24	59.4	7.24	7.24	1.57	43931	368	374
exp2_cyt	Aldehyde dehydrogenase, cytosolic 1 OS=Mus musculus GN=Aldh1a7 PE=2 SV=1	O35945	54588.4	0.291	0	0.178	QAFQIGSPWR	0.997	14.5	81.5	14.5	14.5	1.65	470282	69	78
exp2_cyt	Uroporphyrinogen decarboxylase OS=Mus musculus GN=Urod PE=1 SV=2	P70697	40692.7	0.995	1	0.0354	AGLAPVPMIIFAK	0.997	9.99	69.3	9.99	9.99	1.6	14754.6	251	263
exp2_cyt	Estradiol 17 beta-dehydrogenase 5 OS=Mus musculus GN=Akr1c6 PE=1 SV=1	P70694	37048.8	1	10	0.325	DIVLVAYSALGSHR	0.997	15.9	89.9	15.9	15.9	1.66	249989	210	223
exp2_cyt	Estradiol 17 beta-dehydrogenase 5 OS=Mus musculus GN=Akr1c6 PE=1 SV=1	P70694	37048.8	1	10	0.325	GVVVLAK	0.997	11.8	86.5	8.19	11.8	1.62	97251.4	264	270
exp2_cyt	Estradiol 17 beta-dehydrogenase 5 OS=Mus musculus GN=Akr1c6 PE=1 SV=1	P70694	37048.8	1	10	0.325	IADGTVK	0.968	7.58	58.6	7.58	1.85	1.57	46468.8	69	75
exp2_cyt	Estradiol 17 beta-dehydrogenase 5 OS=Mus musculus GN=Akr1c6 PE=1 SV=1	P70694	37048.8	1	10	0.325	IAIDAGFR	0.99	13.6	86.8	3.94	6.98	1.64	61415.9	40	47
exp2_cyt	Estradiol 17 beta-dehydrogenase 5 OS=Mus musculus GN=Akr1c6 PE=1 SV=1	P70694	37048.8	1	10	0.325	LSDGHFIPILGFGTYAPQEVPK	0.997	12.9	84.7	12.9	12.9	1.63	725072	10	31
exp2_cyt	Estradiol 17 beta-dehydrogenase 5 OS=Mus musculus GN=Akr1c6 PE=1 SV=1	P70694	37048.8	1	10	0.325	QWVDQSSPVLLDNPVLGSMAK	0.997	14.8	95.4	14.8	14.8	1.65	79562.2	226	246
exp2_cyt	Estradiol 17 beta-dehydrogenase 5 OS=Mus musculus GN=Akr1c6 PE=1 SV=1	P70694	37048.8	1	10	0.325	SIGVSNFNR	0.984	10.7	72.5	5.87	4.24	1.61	87980	162	170
exp2_cyt	Estradiol 17 beta-dehydrogenase 5 OS=Mus musculus GN=Akr1c6 PE=1 SV=1	P70694	37048.8	1	10	0.325	SKDIVLVAYSALGSHR	0.997	14.9	85.6	14.9	14.9	1.65	233945	208	223
exp2_cyt	Estradiol 17 beta-dehydrogenase 5 OS=Mus musculus GN=Akr1c6 PE=1 SV=1	P70694	37048.8	1	10	0.325	VLDDLNK	0.997	12.2	80.4	12.2	12.2	1.63	481359	295	301
exp2_cyt	Estradiol 17 beta-dehydrogenase 5 OS=Mus musculus GN=Akr1c6 PE=1 SV=1	P70694	37048.8	1	10	0.325	YISGSSFK	0.997	11.6	75.9	11.6	7.22	1.62	207595	305	312
exp2_cyt	Ornithine aminotransferase, mitochondrial OS=Mus musculus GN=Oat PE=1 SV=1	P29758	48355.9	1	9	0.262	ESVEIINK	0.997	13.3	80.3	13.3	5.69	1.64	45235.3	427	434
exp2_cyt	Ornithine aminotransferase, mitochondrial OS=Mus musculus GN=Oat PE=1 SV=1	P29758	48355.9	1	9	0.262	GIYMWDVEGR	0.997	13.6	84.4	13.6	13.6	1.64	13854.1	67	76
exp2_cyt	Ornithine aminotransferase, mitochondrial OS=Mus musculus GN=Oat PE=1 SV=1	P29758	48355.9	1	9	0.262	GLLNAIVIR	0.997	14	83	14	14	1.64	167408	375	383
exp2_cyt	Ornithine aminotransferase, mitochondrial OS=Mus musculus GN=Oat PE=1 SV=1	P29758	48355.9	1	9	0.262	HQVLFIADEIQTGLAR	0.997	16.1	85.9	16.1	16.1	1.66	107325	256	271
exp2_cyt	Ornithine aminotransferase, mitochondrial OS=Mus musculus GN=Oat PE=1 SV=1	P29758	48355.9	1	9	0.262	KTEQGPPSSEYIFER	0.997	12.7	84.5	12.7	12.7	1.63	80728.9	32	46
exp2_cyt	Ornithine aminotransferase, mitochondrial OS=Mus musculus GN=Oat PE=1 SV=1	P29758	48355.9	1	9	0.262	LAPPLVIKEDEIR	0.997	12.3	69.1	12.3	12.3	1.63	152922	414	426
exp2_cyt	Ornithine aminotransferase, mitochondrial OS=Mus musculus GN=Oat PE=1 SV=1	P29758	48355.9	1	9	0.262	LPSDVVTSVR	0.996	12.6	76	5.98	6.05	1.63	63599.8	363	372
exp2_cyt	Ornithine aminotransferase, mitochondrial OS=Mus musculus GN=Oat PE=1 SV=1	P29758	48355.9	1	9	0.262	VLPMNTGVEAGETACK	0.997	10.2	79.2	10.2	10.2	1.6	77882.7	136	151
exp2_cyt	Ornithine aminotransferase, mitochondrial OS=Mus musculus GN=Oat PE=1 SV=1	P29758	48355.9	1	9	0.262	WLAVDHENVRPDMVLLGK	0.992	11.7	82.1	11.7	11.7	1.62	212353	275	292
exp2_cyt	Sepiapterin reductase OS=Mus musculus GN=Spr PE=1 SV=1	Q64105	27883.8	1	4	0.222	LLSPGSVMLVSAR	0.997	12.1	81.1	12.1	12.1	1.62	61366.8	31	43
exp2_cyt	Sepiapterin reductase OS=Mus musculus GN=Spr PE=1 SV=1	Q64105	27883.8	1	4	0.222	QLKEELGAQQPDLK	0.997	10.5	84.1	10.5	10.5	1.61	120877	50	63
exp2_cyt	Sepiapterin reductase OS=Mus musculus GN=Spr PE=1 SV=1	Q64105	27883.8	1	4	0.222	TVVNISSLCALQPYK	0.977	7.72	75.7	7.72	7.72	1.58	36223.3	152	166
exp2_cyt	Sepiapterin reductase OS=Mus musculus GN=Spr PE=1 SV=1	Q64105	27883.8	1	4	0.222	VVLAAADLGTEAGVQR	0.997	12.9	81.5	12.9	12.9	1.63	21340.2	64	79
exp2_cyt	Alpha-aminoadipic semialdehyde dehydrogenase OS=Mus musculus GN=Aldh7a1 PE=1 SV=4	Q9DBF1	58861.7	1	6	0.134	EVALMVQER	0.974	11.3	75	4.86	3.56	1.62	70881	281	289
exp2_cyt	Alpha-aminoadipic semialdehyde dehydrogenase OS=Mus musculus GN=Aldh7a1 PE=1 SV=4	Q9DBF1	58861.7	1	6	0.134	KAWNIWADIPAPK	0.953	8.67	71.9	8.67	8.67	1.59	144328	97	109
exp2_cyt	Alpha-aminoadipic semialdehyde dehydrogenase OS=Mus musculus GN=Aldh7a1 PE=1 SV=4	Q9DBF1	58861.7	1	6	0.134	KQGGTVVYGGK	0.997	10.1	72	10.1	10.1	1.6	47974.9	390	400
exp2_cyt	Alpha-aminoadipic semialdehyde dehydrogenase OS=Mus musculus GN=Aldh7a1 PE=1 SV=4	Q9DBF1	58861.7	1	6	0.134	QAVSMFVR	0.99	8.4	57.8	8.4	8.4	1.58	42875.6	376	383
exp2_cyt	Alpha-aminoadipic semialdehyde dehydrogenase OS=Mus musculus GN=Aldh7a1 PE=1 SV=4	Q9DBF1	58861.7	1	6	0.134	VGNPWDPNILYGPLHTK	0.997	14.7	93.2	14.7	14.7	1.65	500296	359	375
exp2_cyt	Alpha-aminoadipic semialdehyde dehydrogenase OS=Mus musculus GN=Aldh7a1 PE=1 SV=4	Q9DBF1	58861.7	1	6	0.134	VNLLSFTGSTQVGK	0.973	7.42	79.4	7.42	7.42	1.57	68416	267	280
exp2_cyt	60 kDa heat shock protein, mitochondrial OS=Mus musculus GN=Hspd1 PE=1 SV=1	P63038	60956.8	1	20	0.391	ALKIPAMTIAK	0.997	9.72	76.3	9.72	9.72	1.6	121660	471	481
exp2_cyt	60 kDa heat shock protein, mitochondrial OS=Mus musculus GN=Hspd1 PE=1 SV=1	P63038	60956.8	1	20	0.391	CEFQDAYVLLSEK	0.997	11.9	83.6	11.9	11.9	1.62	86445.1	237	249
exp2_cyt	60 kDa heat shock protein, mitochondrial OS=Mus musculus GN=Hspd1 PE=1 SV=1	P63038	60956.8	1	20	0.391	CIPALDSLKPANEDQK	0.984	10.3	78.4	10.3	10.3	1.61	76722.9	447	462
exp2_cyt	60 kDa heat shock protein, mitochondrial OS=Mus musculus GN=Hspd1 PE=1 SV=1	P63038	60956.8	1	20	0.391	GANPVEIR	0.997	11.6	79.2	11.6	11.6	1.62	446948	134	141
exp2_cyt	60 kDa heat shock protein, mitochondrial OS=Mus musculus GN=Hspd1 PE=1 SV=1	P63038	60956.8	1	20	0.391	GIIDPTK	0.997	12.6	90.8	7.13	12.6	1.63	508643	517	523
exp2_cyt	60 kDa heat shock protein, mitochondrial OS=Mus musculus GN=Hspd1 PE=1 SV=1	P63038	60956.8	1	20	0.391	GYISPYFINTSK	0.995	10.8	83.6	7.41	7.41	1.61	77138.7	222	233
exp2_cyt	60 kDa heat shock protein, mitochondrial OS=Mus musculus GN=Hspd1 PE=1 SV=1	P63038	60956.8	1	20	0.391	IGIEIIK	0.977	7.67	62.3	7.67	7.67	1.58	47386	463	469
exp2_cyt	60 kDa heat shock protein, mitochondrial OS=Mus musculus GN=Hspd1 PE=1 SV=1	P63038	60956.8	1	20	0.391	IPAMTIAK	0.997	14.2	84.9	9.77	7.77	1.65	317486	474	481
exp2_cyt	60 kDa heat shock protein, mitochondrial OS=Mus musculus GN=Hspd1 PE=1 SV=1	P63038	60956.8	1	20	0.391	ISSVQSIVPALEIANAHR	0.997	10.1	89	10.1	10.1	1.6	114363	251	268
exp2_cyt	60 kDa heat shock protein, mitochondrial OS=Mus musculus GN=Hspd1 PE=1 SV=1	P63038	60956.8	1	20	0.391	KISSVQSIVPALEIANAHR	0.963	9.09	71.2	9.09	9.09	1.59	66678.6	250	268
exp2_cyt	60 kDa heat shock protein, mitochondrial OS=Mus musculus GN=Hspd1 PE=1 SV=1	P63038	60956.8	1	20	0.391	KPLVIIAEDVDGEALSTLVLNR	0.997	14.1	81.9	14.1	14.1	1.64	301461	269	290
exp2_cyt	60 kDa heat shock protein, mitochondrial OS=Mus musculus GN=Hspd1 PE=1 SV=1	P63038	60956.8	1	20	0.391	LSDGVAVLK	0.964	7.14	72.8	7.14	7.14	1.57	19460.3	397	405
exp2_cyt	60 kDa heat shock protein, mitochondrial OS=Mus musculus GN=Hspd1 PE=1 SV=1	P63038	60956.8	1	20	0.391	LVQDVANNTNEEAGDGTTTATVLAR	0.995	9.28	66.8	9.28	9.28	1.59	26900.8	97	121
exp2_cyt	60 kDa heat shock protein, mitochondrial OS=Mus musculus GN=Hspd1 PE=1 SV=1	P63038	60956.8	1	20	0.391	NAGVEGSLIVEK	0.997	11.9	81.1	11.9	11.9	1.62	121081	482	493
exp2_cyt	60 kDa heat shock protein, mitochondrial OS=Mus musculus GN=Hspd1 PE=1 SV=1	P63038	60956.8	1	20	0.391	TLNDELEIIEGMK	0.997	10.7	78.1	10.7	10.7	1.61	101769	206	218
exp2_cyt	60 kDa heat shock protein, mitochondrial OS=Mus musculus GN=Hspd1 PE=1 SV=1	P63038	60956.8	1	20	0.391	TVIIEQSWGSPK	0.997	9.31	77.3	9.31	9.31	1.59	170236	61	72
exp2_cyt	60 kDa heat shock protein, mitochondrial OS=Mus musculus GN=Hspd1 PE=1 SV=1	P63038	60956.8	1	20	0.391	VGEVIVTK	0.997	13.5	88.4	13.5	13.5	1.64	258109	345	352
exp2_cyt	60 kDa heat shock protein, mitochondrial OS=Mus musculus GN=Hspd1 PE=1 SV=1	P63038	60956.8	1	20	0.391	VGGTSDVEVNEK	0.997	9.43	74.2	9.43	9.43	1.6	126524	406	417
exp2_cyt	60 kDa heat shock protein, mitochondrial OS=Mus musculus GN=Hspd1 PE=1 SV=1	P63038	60956.8	1	20	0.391	VGLQVVAVK	0.997	13	84.3	13	13	1.63	257655	293	301
exp2_cyt	60 kDa heat shock protein, mitochondrial OS=Mus musculus GN=Hspd1 PE=1 SV=1	P63038	60956.8	1	20	0.391	VTDALNATR	0.995	8.62	63.2	8.62	8.62	1.59	8624.9	421	429
exp2_cyt	Glutamate--cysteine ligase catalytic subunit OS=Mus musculus GN=Gclc PE=2 SV=4	P97494	72573.1	0.5	1	0.0141	VVINVPIFK	0.997	9.59	73.1	9.59	9.59	1.6	69717.6	201	209
exp2_cyt	Tubulin beta-2A chain OS=Mus musculus GN=Tubb2a PE=1 SV=1	Q7TMM9,Q9CWF2	49907.1	1	5	0.139	EVDEQMLNVQNK	0.986	8.12	75.5	8.12	8.12	1.58	38230.2	325	336
exp2_cyt	Tubulin beta-2A chain OS=Mus musculus GN=Tubb2a PE=1 SV=1	Q7TMM9,Q9CWF2	49907.1	1	5	0.139	GHYTEGAELVDSVLDVVR	0.997	15	93.1	15	15	1.65	95222	104	121
exp2_cyt	Tubulin beta-2A chain OS=Mus musculus GN=Tubb2a PE=1 SV=1	Q7TMM9,Q9CWF2	49907.1	1	5	0.139	IREEYPDR	0.997	10.9	77.9	10.9	10.9	1.61	67994.9	155	162
exp2_cyt	Tubulin beta-2A chain OS=Mus musculus GN=Tubb2a PE=1 SV=1	Q7TMM9,Q9CWF2	49907.1	1	5	0.139	LAVNMVPFPR	0.997	11.8	76	8.6	11.8	1.62	42963.7	253	262
exp2_cyt	Tubulin beta-2A chain OS=Mus musculus GN=Tubb2a PE=1 SV=1	Q7TMM9,Q9CWF2	49907.1	1	5	0.139	LHFFMPGFAPLTSR	0.997	10.2	58.5	10.2	10.2	1.6	21709.5	263	276
exp2_cyt	Cysteine sulfinic acid decarboxylase OS=Mus musculus GN=Csad PE=2 SV=1	Q9DBE0	55145.4	1	4	0.0832	FFNQLFSGLDPHALAGR	0.997	12.5	73.8	12.5	12.5	1.63	28015.9	89	105
exp2_cyt	Cysteine sulfinic acid decarboxylase OS=Mus musculus GN=Csad PE=2 SV=1	Q9DBE0	55145.4	1	4	0.0832	LSQVAPVLK	0.997	12	85.1	12	12	1.62	53584.1	434	442
[truncated: 2,405 more rows]

## Sheet: CYT - Quant
Protein Name	Accession No	Sequence	Prob	Modifications	SpectrumMill Discriminant Score	SpectrumMill SPI (%)	SpectrumMill Fwd-Rev score	iTRAQ114 (1)	iTRAQ114 (2)	iTRAQ114 (3)	iTRAQ115 (1)	iTRAQ115 (2)	iTRAQ115 (3)	iTRAQ116 (1)	iTRAQ116 (2)	iTRAQ116Quant 3 (3)	iTRAQ117(1)	iTRAQ117 (2)	iTRAQ117 (3)	+1H	+2H	+3H	+4H
Carbamoyl-phosphate synthase [ammonia], mitochondrial OS=Mus musculus GN=Cps1 PE=1 SV=2	Q8C196	aADTIGYPVMIR	0.99	iTRAQ (+144)	5.543	75.1	8.98	-0.02562	0.1975	-0.2097	0.1153	0.1269	0.3664	-0.5872	-0.136	-0.4231	0.2584	-0.3804	0.2009	0	29	22	0
Carbamoyl-phosphate synthase [ammonia], mitochondrial OS=Mus musculus GN=Cps1 PE=1 SV=2	Q8C196	aERPDGLILGmGGQTALNcGVELFk	1	iTRAQ (+144), Oxidation (+16), MMTS (+46), iTRAQ (+144)	6.9785	82.3	11.85	0.131			0.5756			-0.1525			-0.4073			0	0	0	1
Carbamoyl-phosphate synthase [ammonia], mitochondrial OS=Mus musculus GN=Cps1 PE=1 SV=2	Q8C196	aFAISGPFNVQFLVk	1	iTRAQ (+144), iTRAQ (+144)	6.682	77.6	11.4	0.5053	-0.1981	-0.05041	0.4253	0.4712	0.3762	-0.9447	0.2806	-0.2675	-0.4531	-0.5989	0.0353	0	2	4	0
Carbamoyl-phosphate synthase [ammonia], mitochondrial OS=Mus musculus GN=Cps1 PE=1 SV=2	Q8C196	aFAMTNQILVER	1	iTRAQ (+144)	6.6835	75.2	11.51	0.05581	0.1671	-0.07026	0.09735	0.08432	0.06459	-0.3712	-0.1266	-0.1569	0.4231	-0.09836	0.3463	0	16	1	0
Carbamoyl-phosphate synthase [ammonia], mitochondrial OS=Mus musculus GN=Cps1 PE=1 SV=2	Q8C196	aLENNMSLDEIVR	0.98	iTRAQ (+144)	5.128	61.1	8.68	0.3046			-0.3324			-2.291			1.079			0	1	1	0
Carbamoyl-phosphate synthase [ammonia], mitochondrial OS=Mus musculus GN=Cps1 PE=1 SV=2	Q8C196	aLENNmSLDEIVR	0.97	iTRAQ (+144), Oxidation (+16)	4.8435	68.7	7.71	-0.1461			0.1248			-0.884			0.6702			0	1	0	0
Carbamoyl-phosphate synthase [ammonia], mitochondrial OS=Mus musculus GN=Cps1 PE=1 SV=2	Q8C196	aMkEENVk	0.99	iTRAQ (+144), iTRAQ (+144), iTRAQ (+144)	5.5825	63.8	9.57	-1.357	0.4749		2.222	0.6062		Value missing	-1.344		1.338	-0.495		0	0	2	0
Carbamoyl-phosphate synthase [ammonia], mitochondrial OS=Mus musculus GN=Cps1 PE=1 SV=2	Q8C196	aMLSTGFk	1	iTRAQ (+144), iTRAQ (+144)	6.321	74.4	10.74	-0.1588	0.3916	-0.1132	1.163	2.211	0.5428	-2.674	-1.655	0.09449	0.1394	-0.8943	-2.603	0	4	0	0
Carbamoyl-phosphate synthase [ammonia], mitochondrial OS=Mus musculus GN=Cps1 PE=1 SV=2	Q8C196	aPMFSWPR	0.99	iTRAQ (+144)	5.238	58.5	9.04		-0.1045	-0.2143		0.2627	0.7731		0.302	-0.8444		-1.259	0.1283	0	2	4	0
Carbamoyl-phosphate synthase [ammonia], mitochondrial OS=Mus musculus GN=Cps1 PE=1 SV=2	Q8C196	aTGYPLAFIAAk	1	iTRAQ (+144), iTRAQ (+144)	7.552	89.6	12.8	-0.006453	0.2926	0.3743	0.1536	-0.1857	0.3301	-0.5928	0.521	-0.1038	-0.014	-0.3333	-0.144	0	0	5	0
Carbamoyl-phosphate synthase [ammonia], mitochondrial OS=Mus musculus GN=Cps1 PE=1 SV=2	Q8C196	cEMASTGEVAcFGEGIHTAFLk	0.99	MMTS (+46), iTRAQ (+144), MMTS (+46), iTRAQ (+144)	5.9925	73.5	10.05	-0.3161			0.2497			-0.2712			0.7848			0	0	0	1
Carbamoyl-phosphate synthase [ammonia], mitochondrial OS=Mus musculus GN=Cps1 PE=1 SV=2	Q8C196	dADPILR	1	iTRAQ (+144)	5.575	79.4	8.86		-0.3283	-0.4015		0.5846	0.5279		0.3005	-1.459		-0.3964	0.3737	0	4	0	0
Carbamoyl-phosphate synthase [ammonia], mitochondrial OS=Mus musculus GN=Cps1 PE=1 SV=2	Q8C196	dELGLNk	0.95	iTRAQ (+144), iTRAQ (+144)	4.436	65.2	6.96			0.09853			0.726			-0.6344			-0.1184	0	1	0	0
Carbamoyl-phosphate synthase [ammonia], mitochondrial OS=Mus musculus GN=Cps1 PE=1 SV=2	Q8C196	dILNMDk	1	iTRAQ (+144), iTRAQ (+144)	5.1645	68.1	8.45		-0.04978	-0.4449		0.4933	1.239		-1.236	0.1404		-0.6386	-0.1602	0	3	0	0
Carbamoyl-phosphate synthase [ammonia], mitochondrial OS=Mus musculus GN=Cps1 PE=1 SV=2	Q8C196	dkGTMLGk	0.99	iTRAQ (+144), iTRAQ (+144), iTRAQ (+144)	5.5485	74.7	9.01	-0.008339	0.06081	-0.2362	-0.006152	0.2318	0.3967	-0.9191	-0.2129	-0.908	0.2551	-0.07977	0.2205	0	0	3	0
Carbamoyl-phosphate synthase [ammonia], mitochondrial OS=Mus musculus GN=Cps1 PE=1 SV=2	Q8C196	eIEYEVVR	1	iTRAQ (+144)	6.535	96.2	7.11	0.1486	-0.06877		0.092	-0.001436		-0.5766	0.06037		-0.1117	-0.01993		0	2	0	0
Carbamoyl-phosphate synthase [ammonia], mitochondrial OS=Mus musculus GN=Cps1 PE=1 SV=2	Q8C196	eIGFSDk	1	iTRAQ (+144), iTRAQ (+144)	5.5945	85.1	6.32	-0.03607	0.04238	-0.09151	0.2219	0.0522	0.4131	-1.907	0.1485	-0.409	0.1552	-3.477	0.07416	0	5	0	0
Carbamoyl-phosphate synthase [ammonia], mitochondrial OS=Mus musculus GN=Cps1 PE=1 SV=2	Q8C196	eLSEPSSTR	1	iTRAQ (+144)	6.4365	90.3	8.39	0.2585	0.3923	-0.2922	-0.0213	-0.8615	0.5367	-0.3696	0.4194	-1.209	-0.1401	-0.2922	0.3978	0	8	0	0
Carbamoyl-phosphate synthase [ammonia], mitochondrial OS=Mus musculus GN=Cps1 PE=1 SV=2	Q8C196	eTLIDLGTk	1	iTRAQ (+144), iTRAQ (+144)	8.333	88.6	14.58	0.9514	-0.5807	0.003738	-1.637	0.5601	2.282	0.312	1.284	-0.7625	-0.3322	-1.436	-0.02385	0	3	0	0
Carbamoyl-phosphate synthase [ammonia], mitochondrial OS=Mus musculus GN=Cps1 PE=1 SV=2	Q8C196	eVEMDAVGk	1	iTRAQ (+144), iTRAQ (+144)	8.716	90.2	15.36	-0.0635	0.8615	-0.215	0.2928	-1.166	0.8749	-1.084	0.04226	-1.035	0.1174	-0.05465	0.02622	0	5	3	0
Carbamoyl-phosphate synthase [ammonia], mitochondrial OS=Mus musculus GN=Cps1 PE=1 SV=2	Q8C196	eVEmDAVGk	1	iTRAQ (+144), Oxidation (+16), iTRAQ (+144)	6.43	83	10.6	0.2122	0.3304	0.205	0.08202	-1.469	Value missing	-0.959	1.218	0.8116	0.001209	-0.3515	-0.226	0	3	1	0
Carbamoyl-phosphate synthase [ammonia], mitochondrial OS=Mus musculus GN=Cps1 PE=1 SV=2	Q8C196	eWPANLDLk	1	iTRAQ (+144), iTRAQ (+144)	8.808	86.7	15.72	0.5898	-0.248	0.0757	0.9259	0.2201	1.104	-3.492	0.8541	-0.09566	-0.6095	-2.789	-1.075	0	4	0	0
Carbamoyl-phosphate synthase [ammonia], mitochondrial OS=Mus musculus GN=Cps1 PE=1 SV=2	Q8C196	eWPANLDLkk	0.99	iTRAQ (+144), iTRAQ (+144), iTRAQ (+144)	5.687	69.7	9.54	-0.7255		-0.0548	0.4301		-0.1609	-0.4512		0.03364	1.713		1.016	0	0	2	0
Carbamoyl-phosphate synthase [ammonia], mitochondrial OS=Mus musculus GN=Cps1 PE=1 SV=2	Q8C196	fLEEATR	0.98	iTRAQ (+144)	4.996	78.8	5.24	-0.1699	0.2224	0.0319	0.1514	-0.2246	-0.07754	-0.608	0.1314	-0.219	0.5047	-1.308	0.3732	0	6	0	0
Carbamoyl-phosphate synthase [ammonia], mitochondrial OS=Mus musculus GN=Cps1 PE=1 SV=2	Q8C196	fLGVAEQLHNEGFk	1	iTRAQ (+144), iTRAQ (+144)	7.829	87.7	13.5	-0.1123	0.06383	-0.07802	0.3906	-0.05511	0.1146	0.09125	0.04648	-0.2442	-0.28	-0.2432	0.3244	0	0	6	3
Carbamoyl-phosphate synthase [ammonia], mitochondrial OS=Mus musculus GN=Cps1 PE=1 SV=2	Q8C196	fVEGAR	1	iTRAQ (+144)	5.548	52.4	10		0.6871			-2.191			-0.0269			0.00565		0	1	0	0
Carbamoyl-phosphate synthase [ammonia], mitochondrial OS=Mus musculus GN=Cps1 PE=1 SV=2	Q8C196	fVHDNYVIR	1	iTRAQ (+144)	7.1255	79.3	12.31	-0.002762	0.009345		0.02402	-0.04758		-0.3032	-0.03059		-0.01837	0.1157		0	1	1	0
Carbamoyl-phosphate synthase [ammonia], mitochondrial OS=Mus musculus GN=Cps1 PE=1 SV=2	Q8C196	gLNSDSVTEETLR	1	iTRAQ (+144)	8.65	92.9	14	0.3791	0.1943	-0.35	-0.1329	0.4124	0.4877	-0.1976	-1.158	-0.7998	0.1195	-0.2012	0.3221	0	7	0	0
Carbamoyl-phosphate synthase [ammonia], mitochondrial OS=Mus musculus GN=Cps1 PE=1 SV=2	Q8C196	gQNQPVLNITNR	1	iTRAQ (+144)	5.9515	68.3	10.19	-0.4862	-0.1626	-0.2961	0.08529	0.2438	0.5172	-0.1434	-0.02701	-0.5357	0.1126	-0.124	0.3236	0	7	7	0
Carbamoyl-phosphate synthase [ammonia], mitochondrial OS=Mus musculus GN=Cps1 PE=1 SV=2	Q8C196	gTMLGk	0.98	iTRAQ (+144), iTRAQ (+144)	5.136	78	6.52	1.026	0.5946	-0.226	-1.583	-2.92	0.8518	-0.5447	1.702	-1.01	0.5237	-0.6149	0.1981	0	4	0	0
Carbamoyl-phosphate synthase [ammonia], mitochondrial OS=Mus musculus GN=Cps1 PE=1 SV=2	Q8C196	gTTITSVLPkPALVASR	0.98	iTRAQ (+144), iTRAQ (+144)	5.812	62	10.16			-0.2184			1.117			-0.07035			0.04916	0	0	0	1
Carbamoyl-phosphate synthase [ammonia], mitochondrial OS=Mus musculus GN=Cps1 PE=1 SV=2	Q8C196	gVLkEYGVk	1	iTRAQ (+144), iTRAQ (+144), iTRAQ (+144)	7.097	74.5	12.46	-0.9103	2.137		0.2315	Value missing		-0.2527	-1.226		3.618	1.205		0	0	2	0
Carbamoyl-phosphate synthase [ammonia], mitochondrial OS=Mus musculus GN=Cps1 PE=1 SV=2	Q8C196	gYSFGHPSSVAGEVVFNTGLGGYPEALTDPAYk	0.98	iTRAQ (+144), iTRAQ (+144)	5.9265	81	7.86	0.455	0.06861	0.08062	0.05586	0.6807	0.6614	-1.183	0.08926	-1.235	-0.08371	-0.5862	-0.1085	0	0	0	3
Carbamoyl-phosphate synthase [ammonia], mitochondrial OS=Mus musculus GN=Cps1 PE=1 SV=2	Q8C196	iALGIPLPEIk	1	iTRAQ (+144), iTRAQ (+144)	7.745	89.8	13.22	0.3031	-0.3572	0.2551	0.2602	0.2977	0.6651	-0.4779	0.575	-0.4209	-0.3908	-0.7791	-0.5241	0	16	24	0
Carbamoyl-phosphate synthase [ammonia], mitochondrial OS=Mus musculus GN=Cps1 PE=1 SV=2	Q8C196	iAPSFAVESMEDALk	0.99	iTRAQ (+144), iTRAQ (+144)	5.353	69.2	8.82	-0.1464	0.2797	-0.1177	0.1373	0.0645	0.2509	-0.6601	-0.09235	-0.4012	0.4893	-0.2708	0.1414	0	5	5	0
Carbamoyl-phosphate synthase [ammonia], mitochondrial OS=Mus musculus GN=Cps1 PE=1 SV=2	Q8C196	iAPSFAVESmEDALk	1	iTRAQ (+144), Oxidation (+16), iTRAQ (+144)	6.1105	77.6	10.13	-0.197	0.363	-3.851	0.176	0.08904	1.425	-0.4493	-0.3742	-0.6372	0.5016	-0.1104	0.6157	0	0	3	0
Carbamoyl-phosphate synthase [ammonia], mitochondrial OS=Mus musculus GN=Cps1 PE=1 SV=2	Q8C196	iEFEGQSVDFVDPNkQNLIAEVSTk	1	iTRAQ (+144), iTRAQ (+144), iTRAQ (+144)	7.3055	82.9	12.55	-0.1463		-0.0006981	0.1514		-0.01674	-0.4186		-0.7724	0.4059		-0.004446	0	0	1	2
Carbamoyl-phosphate synthase [ammonia], mitochondrial OS=Mus musculus GN=Cps1 PE=1 SV=2	Q8C196	iMGTSPLQIDR	1	iTRAQ (+144)	7.276	90.5	10.29	-0.377	-0.1292	-0.002303	0.3941	0.1199	-0.06981	-0.9953	-0.09132	0.1391	0.5979	0.005904	-0.08531	0	16	0	0
Carbamoyl-phosphate synthase [ammonia], mitochondrial OS=Mus musculus GN=Cps1 PE=1 SV=2	Q8C196	iYAIAk	0.96	iTRAQ (+144), iTRAQ (+144)	4.5145	82.7	3.62			-1.41			0.6245			0.2603			-0.2798	0	1	0	0
Carbamoyl-phosphate synthase [ammonia], mitochondrial OS=Mus musculus GN=Cps1 PE=1 SV=2	Q8C196	kELSEPSSTR	1	iTRAQ (+144), iTRAQ (+144)	6.2415	72.9	10.63	-0.4472	0.8403	-0.9192	0.3724	-0.1796	0.4556	-0.3937	0.1657	-0.4771	0.872	-0.4854	0.4584	0	0	4	0
Carbamoyl-phosphate synthase [ammonia], mitochondrial OS=Mus musculus GN=Cps1 PE=1 SV=2	Q8C196	kEPLFGISTGNIITGLAAGAk	0.99	iTRAQ (+144), iTRAQ (+144), iTRAQ (+144)	5.702	62.8	9.88	0.03034	-0.2084	-0.01586	0.005062	0.2124	0.297	-0.6056	0.2392	-0.4315	0.1357	-0.5376	0.1048	0	0	4	6
Carbamoyl-phosphate synthase [ammonia], mitochondrial OS=Mus musculus GN=Cps1 PE=1 SV=2	Q8C196	kILESDR	0.96	iTRAQ (+144), iTRAQ (+144)	4.817	58.6	8.1			-0.4134			0.5126			-0.6513			0.392	0	0	1	0
Carbamoyl-phosphate synthase [ammonia], mitochondrial OS=Mus musculus GN=Cps1 PE=1 SV=2	Q8C196	kNIHPWVk	0.96	iTRAQ (+144), iTRAQ (+144), iTRAQ (+144)	5.1625	59.9	8.81	-0.2267	0.1234	-0.3993	0.3237	-0.0185	0.379	-3.277	-0.6164	-0.5617	0.1988	-0.00306	0.5848	0	0	1	3
Carbamoyl-phosphate synthase [ammonia], mitochondrial OS=Mus musculus GN=Cps1 PE=1 SV=2	Q8C196	lFAEAVQk	0.95	iTRAQ (+144), iTRAQ (+144)	4.7185	79.7	3.98	-0.01086			-0.1341			0.0454			-0.01027			0	1	0	0
Carbamoyl-phosphate synthase [ammonia], mitochondrial OS=Mus musculus GN=Cps1 PE=1 SV=2	Q8C196	lNEINEk	0.99	iTRAQ (+144), iTRAQ (+144)	5.316	84.6	5.29	-1.127			2.024			Value missing			1.113			0	1	0	0
Carbamoyl-phosphate synthase [ammonia], mitochondrial OS=Mus musculus GN=Cps1 PE=1 SV=2	Q8C196	lPMNkEWPANLDLkk	0.99	iTRAQ (+144), iTRAQ (+144), iTRAQ (+144), iTRAQ (+144)	5.7825	65.7	9.93		2.103			-1.097			-1.853			1.076		0	0	0	0
Carbamoyl-phosphate synthase [ammonia], mitochondrial OS=Mus musculus GN=Cps1 PE=1 SV=2	Q8C196	lPTLEQPIIPSDYVAIk	1	iTRAQ (+144), iTRAQ (+144)	7.173	80.1	12.38	-0.1393	-0.1853		0.2176	0.4776		-0.6326	0.1639		0.1181	-0.9249		0	0	2	0
Carbamoyl-phosphate synthase [ammonia], mitochondrial OS=Mus musculus GN=Cps1 PE=1 SV=2	Q8C196	lTSIDkWFLYk	0.99	iTRAQ (+144), iTRAQ (+144), iTRAQ (+144)	5.484	60.9	9.48	-0.62	2.446		0.6537	-1.164		Value missing	-2.144		0.9651	1.157		0	0	3	0
Carbamoyl-phosphate synthase [ammonia], mitochondrial OS=Mus musculus GN=Cps1 PE=1 SV=2	Q8C196	mcHPSVDGFTPR	0.99	iTRAQ (+144), MMTS (+46)	5.503	67.7	9.22	0.347	0.7539	-0.3208	-0.3676	-0.06066	0.3001	-0.4493	0.004224	-0.4035	0.8678	-0.2259	0.533	0	0	4	0
Carbamoyl-phosphate synthase [ammonia], mitochondrial OS=Mus musculus GN=Cps1 PE=1 SV=2	Q8C196	nIHPWVk	0.99	iTRAQ (+144), iTRAQ (+144)	5.5615	73.1	9.11	-0.2352	0.7608	-0.1775	0.3493	-0.2877	-1.294	-0.6198	0.008042	0.1644	0.3118	-0.02828	0.3539	0	0	5	0
Carbamoyl-phosphate synthase [ammonia], mitochondrial OS=Mus musculus GN=Cps1 PE=1 SV=2	Q8C196	nVVSGk	1	iTRAQ (+144), iTRAQ (+144)	6.2115	77.7	10.35		-0.2357			-0.0842			0.06286			0.2941		0	1	0	0
Carbamoyl-phosphate synthase [ammonia], mitochondrial OS=Mus musculus GN=Cps1 PE=1 SV=2	Q8C196	qADAVYFLPITPQFVTEVIk	0.99	iTRAQ (+144), iTRAQ (+144)	5.1655	81.2	7.87	0.1606	0.08122	-0.1771	0.2102	0.361	0.1042	-0.6467	-0.02616	-0.1819	0.1241	-0.7599	0.1821	0	2	6	4
Carbamoyl-phosphate synthase [ammonia], mitochondrial OS=Mus musculus GN=Cps1 PE=1 SV=2	Q8C196	qLFSDk	0.99	iTRAQ (+144), iTRAQ (+144)	4.976	55.3	8.6		-0.1695			-0.9556			1.25			0.1482		0	1	0	0
Carbamoyl-phosphate synthase [ammonia], mitochondrial OS=Mus musculus GN=Cps1 PE=1 SV=2	Q8C196	qLFSDkLNEINEk	1	iTRAQ (+144), iTRAQ (+144), iTRAQ (+144)	6.794	72.4	11.88	-1.115	1.902		1.095	-1.266		-1.256	-2.741		3.435	1.254		0	0	3	0
Carbamoyl-phosphate synthase [ammonia], mitochondrial OS=Mus musculus GN=Cps1 PE=1 SV=2	Q8C196	rLPTLEQPIIPSDYVAIk	0.96	iTRAQ (+144), iTRAQ (+144)	5.2165	68.9	8.53	0.117	0.2297	-0.3312	-0.002822	-0.05108	0.3135	-0.5076	-0.005414	-0.2855	0.18	-0.3164	0.05978	0	0	13	12
Carbamoyl-phosphate synthase [ammonia], mitochondrial OS=Mus musculus GN=Cps1 PE=1 SV=2	Q8C196	sAYALGGLGSGIcPNk	1	iTRAQ (+144), MMTS (+46), iTRAQ (+144)	6.259	74.9	10.58			0.3849			0.6719			-0.4065			-2.695	0	0	1	0
Carbamoyl-phosphate synthase [ammonia], mitochondrial OS=Mus musculus GN=Cps1 PE=1 SV=2	Q8C196	sAYALGGLGSGIcPNkETLIDLGTk	0.99	iTRAQ (+144), MMTS (+46), iTRAQ (+144), iTRAQ (+144)	6.591	72.6	11.42	-0.988	0.234		0.6942	-0.124		-1.025	-0.6179		1.342	0.1024		0	0	0	3
Carbamoyl-phosphate synthase [ammonia], mitochondrial OS=Mus musculus GN=Cps1 PE=1 SV=2	Q8C196	sFPFVSk	1	iTRAQ (+144), iTRAQ (+144)	7.1125	83.9	10.59	-0.1491	0.5299	0.3529	1.349	-1.913	-0.3716	-1.146	1.556	1.376	0.1291	-0.5491	-3.242	0	3	0	0
Carbamoyl-phosphate synthase [ammonia], mitochondrial OS=Mus musculus GN=Cps1 PE=1 SV=2	Q8C196	sIFSAVLDELk	1	iTRAQ (+144), iTRAQ (+144)	7.097	91.9	10.18	-0.1055	0.04479	-0.1406	0.1353	0.1959	0.1316	-0.7584	-0.05716	-0.7274	0.3025	-0.2689	-0.1533	0	5	6	0
Carbamoyl-phosphate synthase [ammonia], mitochondrial OS=Mus musculus GN=Cps1 PE=1 SV=2	Q8C196	sLFHYR	1	iTRAQ (+144)	8.2255	92	14.19	-0.1359	0.125	-0.2058	0.1148	0.01876	0.4313	-1.093	-0.04824	-1.516	0.4145	-0.3323	0.1319	0	1	6	0
Carbamoyl-phosphate synthase [ammonia], mitochondrial OS=Mus musculus GN=Cps1 PE=1 SV=2	Q8C196	sLGQWLQEEk	1	iTRAQ (+144), iTRAQ (+144)	6.1515	81.3	8.62	0.2543	-0.4084	-0.1258	-0.2245	0.01334	0.1059	-0.6763	-0.0303	-0.5401	0.2039	0.009991	0.1539	0	3	0	0
Carbamoyl-phosphate synthase [ammonia], mitochondrial OS=Mus musculus GN=Cps1 PE=1 SV=2	Q8C196	sVGEVMAIGR	1	iTRAQ (+144)	5.678	79.6	6.45	-0.01127	0.3169	-0.2495	0.1077	0.1008	0.3962	-0.8632	-0.1679	-0.9591	0.4672	-0.1974	0.357	0	17	0	0
Carbamoyl-phosphate synthase [ammonia], mitochondrial OS=Mus musculus GN=Cps1 PE=1 SV=2	Q8C196	sVTGWkEIEYEVVR	1	iTRAQ (+144), iTRAQ (+144)	6.6035	58.6	12.07		2.123			-3.061			-1.437			1.416		0	0	1	0
Carbamoyl-phosphate synthase [ammonia], mitochondrial OS=Mus musculus GN=Cps1 PE=1 SV=2	Q8C196	tAHIVLEDGTk	1	iTRAQ (+144), iTRAQ (+144)	7.1885	81.1	12.37	-0.04404	0.2469	-0.8507	0.0162	-0.174	0.4107	-0.551	0.1462	-0.4102	0.6286	-0.4058	0.6312	0	2	6	0
Carbamoyl-phosphate synthase [ammonia], mitochondrial OS=Mus musculus GN=Cps1 PE=1 SV=2	Q8C196	tAVDSGIALLTNFQVTk	1	iTRAQ (+144), iTRAQ (+144)	7.5895	91.7	12.79	-0.1584	-0.2907	-0.7931	0.1282	-0.1219	0.3628	-0.05738	0.3786	-0.3445	0.02636	0.09968	0.3727	0	0	14	0
Carbamoyl-phosphate synthase [ammonia], mitochondrial OS=Mus musculus GN=Cps1 PE=1 SV=2	Q8C196	tFEESFQk	1	iTRAQ (+144), iTRAQ (+144)	6.024	83.4	9.68	-0.08697	0.7152	-0.1205	0.07609	-0.1671	0.09268	-1.314	-0.007656	-0.6167	0.6492	-0.01201	0.3038	0	3	2	0
Carbamoyl-phosphate synthase [ammonia], mitochondrial OS=Mus musculus GN=Cps1 PE=1 SV=2	Q8C196	tLGVDFIDVATk	1	iTRAQ (+144), iTRAQ (+144)	8.591	89.8	15.1	0.03774	0.05873	-0.3224	0.3137	0.3395	0.3514	-1.744	-0.8989	-0.1899	-0.005314	-0.1852	0.1821	0	3	3	0
Carbamoyl-phosphate synthase [ammonia], mitochondrial OS=Mus musculus GN=Cps1 PE=1 SV=2	Q8C196	tSAcFEPSLDYMVTk	0.97	iTRAQ (+144), MMTS (+46), iTRAQ (+144)	4.9355	61.6	8.23	0.0503	0.1615	-0.2113	-0.06845	-2.066	0.2207	0.2027	0.2121	-0.1465	-0.09416	-0.1828	0.1629	0	0	4	0
Carbamoyl-phosphate synthase [ammonia], mitochondrial OS=Mus musculus GN=Cps1 PE=1 SV=2	Q8C196	tVLMNPNIASVQTNEVGLk	1	iTRAQ (+144), iTRAQ (+144)	7.4225	89.2	12.53	-0.7484	0.6339	-0.1164	0.3473	-0.07457	0.237	-0.9944	-0.5874	-0.4014	0.407	-0.0769	0.6845	0	0	16	0
Carbamoyl-phosphate synthase [ammonia], mitochondrial OS=Mus musculus GN=Cps1 PE=1 SV=2	Q8C196	vAQAPWk	0.98	iTRAQ (+144), iTRAQ (+144)	5.1875	67.9	8.51	-0.2923	-0.7383	-0.1461	0.3461	0.5755	0.3957	-1.456	-0.6361	0.1261	0.5671	-0.6607	-0.2668	0	4	2	0
Carbamoyl-phosphate synthase [ammonia], mitochondrial OS=Mus musculus GN=Cps1 PE=1 SV=2	Q8C196	vLGTSVESIMATEDR	1	iTRAQ (+144)	8.3635	85.4	14.79	-0.4629	0.1949	0.1156	0.5306	-0.1093	-0.3652	-2.892	0.08867	-0.1955	0.4428	-0.1365	0.42	0	4	0	0
Carbamoyl-phosphate synthase [ammonia], mitochondrial OS=Mus musculus GN=Cps1 PE=1 SV=2	Q8C196	vMIGESIDEk	1	iTRAQ (+144), iTRAQ (+144)	6.8985	85.8	10.11	0.03593	0.2632	0.07451	-0.05684	-0.05916	0.2963	-0.9166	-0.1143	-0.421	0.1923	-0.1401	-0.2543	0	4	2	0
Carbamoyl-phosphate synthase [ammonia], mitochondrial OS=Mus musculus GN=Cps1 PE=1 SV=2	Q8C196	vmIGESIDEk	1	iTRAQ (+144), Oxidation (+16), iTRAQ (+144)	6.095	70.3	10.42	0.114			0.3644			-3.199			-0.1418			0	1	1	0
Carbamoyl-phosphate synthase [ammonia], mitochondrial OS=Mus musculus GN=Cps1 PE=1 SV=2	Q8C196	vPAIYGVDTR	1	iTRAQ (+144)	8.607	83.4	15.42	0.1039	0.0529	-0.08846	0.1031	-0.0009346	0.3544	-0.6701	0.2585	-0.6469	0.01226	-0.8262	0.2177	0	23	0	0
Carbamoyl-phosphate synthase [ammonia], mitochondrial OS=Mus musculus GN=Cps1 PE=1 SV=2	Q8C196	vSQEHPVVLTk	0.99	iTRAQ (+144), iTRAQ (+144)	5.847	81.3	9.38	0.008437	0.4979	-0.05525	-0.03628	-0.2769	-0.01572	-0.5308	-0.1549	-0.3302	0.3048	0.07947	0.3709	0	2	10	0
Carbamoyl-phosphate synthase [ammonia], mitochondrial OS=Mus musculus GN=Cps1 PE=1 SV=2	Q8C196	vVAVDcGIk	0.99	iTRAQ (+144), MMTS (+46), iTRAQ (+144)	5.717	67.6	9.7	0.4187	-0.2901	-0.4389	0.1648	0.8284	0.3397	-0.3581	0.2457	-0.9052	-0.1863	-0.2672	0.1431	0	1	4	0
Carbamoyl-phosphate synthase [ammonia], mitochondrial OS=Mus musculus GN=Cps1 PE=1 SV=2	Q8C196	wFLYk	0.98	iTRAQ (+144), iTRAQ (+144)	4.989	63.6	8.26	0.2527	0.301		-0.27	-0.3195		4.554	2.714		Value missing	-0.5843		0	2	0	0
Carbamoyl-phosphate synthase [ammonia], mitochondrial OS=Mus musculus GN=Cps1 PE=1 SV=2	Q8C196	yMESDGIk	1	iTRAQ (+144), iTRAQ (+144)	6.715	83.6	9.65	0.03427		0.8572	-0.05438		2.579	-0.6619		Value missing	0.4792		-0.8779	0	2	0	0
Serum albumin OS=Mus musculus GN=Alb PE=1 SV=3	P07724	aADkDTcFSTEGPNLVTR	1	iTRAQ (+144), iTRAQ (+144), MMTS (+46)	9.0925	92.6	16.09	-0.08333	1.021	-0.8117	0.1616	-0.4048	0.3185	-0.5666	-0.1055	0.1089	0.613	0.1693	-0.0094	0	0	6	1
Serum albumin OS=Mus musculus GN=Alb PE=1 SV=3	P07724	aETFTFHSDIcTLPEk	1	iTRAQ (+144), MMTS (+46), iTRAQ (+144)	5.92	77.3	9.72	0.3145	-0.2617		0.1334	0.2454		-0.0835	1.391		-0.04294	-0.3366		0	0	2	2
Serum albumin OS=Mus musculus GN=Alb PE=1 SV=3	P07724	aETFTFHSDIcTLPEkEk	1	iTRAQ (+144), MMTS (+46), iTRAQ (+144), iTRAQ (+144)	6.0355	75.2	10.07	-0.4627	1.526	-0.5673	0.5341	-2.66	-0.04597	-0.7801	-0.688	0.118	0.7932	0.3828	0.1726	0	0	0	1
Serum albumin OS=Mus musculus GN=Alb PE=1 SV=3	P07724	aHcLSEVEHDTMPADLPAIAADFVEDQEVck	0.98	iTRAQ (+144), MMTS (+46), MMTS (+46), iTRAQ (+144)	4.5235	61.7	7.31		1.106			-0.8952			0.04062			0.02975		0	0	0	0
Serum albumin OS=Mus musculus GN=Alb PE=1 SV=3	P07724	aPQVSTPTLVEAAR	1	iTRAQ (+144)	6.6345	79.5	11.21	-0.1969	0.547	-0.7543	0.04203	-0.2149	0.4659	-0.1724	0.1718	0.09445	0.4235	-0.1787	-0.01097	0	26	26	0
Serum albumin OS=Mus musculus GN=Alb PE=1 SV=3	P07724	aTAEQLk	1	iTRAQ (+144), iTRAQ (+144)	5.639	64.6	9.66	-0.3055	1.27	-0.6951	0.4183	-1.734	0.8907	-0.8122	-0.04487	0.2233	0.5262	0.08054	-0.7941	0	20	0	0
Serum albumin OS=Mus musculus GN=Alb PE=1 SV=3	P07724	aWAVAR	0.97	iTRAQ (+144)	4.5925	81.8	4.15		1.9	-0.2274		-1.168	-2.129		1.21	1.116		-1.137	0.3001	0	2	0	0
Serum albumin OS=Mus musculus GN=Alb PE=1 SV=3	P07724	cSYDEHAk	0.99	MMTS (+46), iTRAQ (+144), iTRAQ (+144)	5.7225	73.5	9.45	-0.4653	0.7138	-0.309	0.6027	-2.151	0.3801	-0.7992	0.2531	1.228	0.5362	-0.1825	-0.9214	0	0	3	0
Serum albumin OS=Mus musculus GN=Alb PE=1 SV=3	P07724	dVFLGTFLYEYSR	0.98	iTRAQ (+144)	5.009	69.1	8.06	-0.696	0.7105	-0.3617	0.3453	-0.496	0.2723	-0.2677	0.1162	0.2793	0.4893	-0.05228	-0.3269	0	6	3	0
Serum albumin OS=Mus musculus GN=Alb PE=1 SV=3	P07724	eFkAETFTFHSDIcTLPEkEk	0.99	iTRAQ (+144), iTRAQ (+144), MMTS (+46), iTRAQ (+144), iTRAQ (+144)	5.625	66.6	9.54		2.853			-1.37			-2.404			1.441		0	0	0	0
Serum albumin OS=Mus musculus GN=Alb PE=1 SV=3	P07724	eNPTTFMGHYLHEVAR	0.99	iTRAQ (+144)	6.014	71.2	10.2	-0.2795	0.5669	-0.3396	0.3868	-0.008775	0.3776	-0.2099	0.09095	0.3138	0.5035	-1.23	-0.109	0	0	3	6
Serum albumin OS=Mus musculus GN=Alb PE=1 SV=3	P07724	eNPTTFmGHYLHEVAR	0.97	iTRAQ (+144), Oxidation (+16)	5.449	64.1	9.26	-0.493	0.5702	-0.2173	-0.02725	0.1037	0.4306	0.09764	-0.03324	0.2877	0.8332	-0.2578	-0.3192	0	0	0	3
Serum albumin OS=Mus musculus GN=Alb PE=1 SV=3	P07724	gLVLIAFSQYLQk	1	iTRAQ (+144), iTRAQ (+144)	6.519	83.4	10.78	-0.541	0.951	-1.501	0.3561	-0.8048	-0.00666	-0.5471	0.1328	0.1899	0.5791	-0.03336	0.305	0	4	7	0
Serum albumin OS=Mus musculus GN=Alb PE=1 SV=3	P07724	hPDYSVSLLLR	0.95	iTRAQ (+144)	4.6985	57.4	7.89		-0.2671			0.3377			0.7809			-2.725		0	0	1	0
Serum albumin OS=Mus musculus GN=Alb PE=1 SV=3	P07724	kQTALAELVk	1	iTRAQ (+144), iTRAQ (+144), iTRAQ (+144)	7.685	92.2	12.98		0.9532	-0.4712		-0.945	-0.3069		-0.3012	0.4482		0.3791	0.3796	0	0	3	0
Serum albumin OS=Mus musculus GN=Alb PE=1 SV=3	P07724	kYEATLEk	0.95	iTRAQ (+144), iTRAQ (+144), iTRAQ (+144)	4.7295	66.6	7.55	-0.3848	1.215	-0.5916	0.435	-0.8541	0.1755	-0.7238	0.1302	0.4465	0.7954	-0.2784	-0.3069	0	0	14	0
Serum albumin OS=Mus musculus GN=Alb PE=1 SV=3	P07724	lATDLTk	0.98	iTRAQ (+144), iTRAQ (+144)	5.006	81.4	4.27	-0.2631	1.384	-0.5944	0.7834	-1.375	0.3292	-2.21	0.07029	0.908	0.3338	-0.006398	-0.2653	0	7	0	0
Serum albumin OS=Mus musculus GN=Alb PE=1 SV=3	P07724	lcAIPNLR	1	iTRAQ (+144), MMTS (+46)	6.143	74.5	10.34	-0.2226	1.064	-0.2223	0.2931	-0.7598	-0.375	-0.4396	0.1841	0.9648	0.5331	-0.2965	-0.7485	0	9	1	0
Serum albumin OS=Mus musculus GN=Alb PE=1 SV=3	P07724	lGEYGFQNAILVR	0.99	iTRAQ (+144)	5.44	62.3	9.32	-0.7496	0.7022	-0.5631	0.4528	-0.5926	-0.1307	-0.1772	-0.1271	0.5517	0.5952	0.07231	0.1068	0	20	6	0
Serum albumin OS=Mus musculus GN=Alb PE=1 SV=3	P07724	lPcVEDYLSAILNR	1	iTRAQ (+144), MMTS (+46)	7.1575	89.6	9.76	0.3258	0.7931	-0.1964	0.1817	-1.339	0.8268	-0.03986	0.9628	0.268	-0.7384	-1.05	-1.111	0	4	1	0
Serum albumin OS=Mus musculus GN=Alb PE=1 SV=3	P07724	lSQTFPNADFAEITk	1	iTRAQ (+144), iTRAQ (+144)	8.15	90.7	14.08	-0.6546	0.7808	-0.7017	0.2583	-0.6604	-0.0618	-0.1875	-0.2111	0.3161	1.056	0.275	0.2857	0	3	5	0
Serum albumin OS=Mus musculus GN=Alb PE=1 SV=3	P07724	lVQEVTDFAk	1	iTRAQ (+144), iTRAQ (+144)	10.0525	92.9	18.21	-0.2126	1.05	-0.7329	0.2854	-1.07	0.1519	-0.5736	0.229	0.4819	0.4892	-0.2925	-0.179	0	6	8	0
Serum albumin OS=Mus musculus GN=Alb PE=1 SV=3	P07724	nEcFLQHk	1	iTRAQ (+144), MMTS (+46), iTRAQ (+144)	6.87	78.9	11.76	0.06868			0.003181			0.3565			-1.292			0	0	1	0
Serum albumin OS=Mus musculus GN=Alb PE=1 SV=3	P07724	qTALAELVk	1	iTRAQ (+144), iTRAQ (+144)	5.599	75.2	9.1		0.8711	-0.489		-1.503	-0.2856		0.8066	0.3813		-0.616	0.4383	0	1	4	0
Serum albumin OS=Mus musculus GN=Alb PE=1 SV=3	P07724	rHPDYSVSLLLR	1	iTRAQ (+144)	6.9295	73.1	12.15	-0.3212	0.4146	0.0927	0.3914	-0.4375	0.5845	Value missing	0.4672	-0.6117	0.6216	-0.5101	-0.3277	0	0	5	2
Serum albumin OS=Mus musculus GN=Alb PE=1 SV=3	P07724	rPcFSALTVDETYVPk	0.97	iTRAQ (+144), MMTS (+46), iTRAQ (+144)	5.43	69	9	-0.5411	0.8758	-0.4907	-0.2192	-0.09083	0.1657	0.2894	0.1547	0.02567	0.9694	-0.4452	0.2492	0	0	2	5
Serum albumin OS=Mus musculus GN=Alb PE=1 SV=3	P07724	sLHTLFGDk	0.96	iTRAQ (+144), iTRAQ (+144)	4.8705	67.8	7.81	-0.431	1.119	-1.358	0.5635	-0.4583	0.2617	-0.9831	0.4345	0.7311	0.2663	-1.108	0.009887	0	4	7	0
Serum albumin OS=Mus musculus GN=Alb PE=1 SV=3	P07724	sLHTLFGDkLcAIPNLR	0.95	iTRAQ (+144), iTRAQ (+144), MMTS (+46)	5.057	61.6	8.5	-2.064			0.2188			-0.1483			3.41			0	0	0	1
Serum albumin OS=Mus musculus GN=Alb PE=1 SV=3	P07724	tNcDLYEk	0.99	iTRAQ (+144), MMTS (+46), iTRAQ (+144)	5.2115	69.1	8.51	-0.5175	1.485	-0.1388	0.5918	-1.071	-0.8865	-2.579	0.5258	1.224	0.7168	-1.216	-0.1797	0	6	0	0
Serum albumin OS=Mus musculus GN=Alb PE=1 SV=3	P07724	tPVSEHVTk	1	iTRAQ (+144), iTRAQ (+144)	6.633	77.4	11.3	-0.2202	0.9421	-0.7853	0.4834	-0.5202	0.2622	-1.096	-0.1937	0.3661	0.4701	0.1241	-0.1395	0	3	12	0
Serum albumin OS=Mus musculus GN=Alb PE=1 SV=3	P07724	vcLLHEk	1	iTRAQ (+144), MMTS (+46), iTRAQ (+144)	6.1245	85.5	9.81	-0.0484	0.8048	-0.4285	0.7946	-1.631	0.6193	-0.1266	0.2668	0.6624	0.1239	-0.6391	-2.087	0	0	5	0
Serum albumin OS=Mus musculus GN=Alb PE=1 SV=3	P07724	yMcENQATISSk	0.99	iTRAQ (+144), MMTS (+46), iTRAQ (+144)	5.5585	67.1	9.37	-0.8739	0.6105		0.2298	-0.1591		-0.1596	-0.1727		0.3948	0.2113		0	0	3	0
Serum albumin OS=Mus musculus GN=Alb PE=1 SV=3	P07724	yNDLGEQHFk	1	iTRAQ (+144), iTRAQ (+144)	6.474	79.8	10.84	-0.3178	0.8084	-0.3655	0.3914	-1.373	0.4399	-0.4469	0.02481	1.168	0.5285	0.05788	Value missing	0	0	5	0
Aldehyde dehydrogenase family 1 member L1 OS=Mus musculus GN=Aldh1l1 PE=2 SV=1	Q8R0Y6	aDPLGLEAEk	0.99	iTRAQ (+144), iTRAQ (+144)	5.838	78.6	9.48	0.4977		0.6422	-0.07675		2.036	-0.08596		-1.384	-0.8687		-0.8049	0	1	1	0
Aldehyde dehydrogenase family 1 member L1 OS=Mus musculus GN=Aldh1l1 PE=2 SV=1	Q8R0Y6	aGLILFGNDDR	1	iTRAQ (+144)	6.276	89.1	8.05	-0.09423	0.1458	0.0936	-0.08905	-0.2141	-0.03451	-0.1101	-0.3075	-0.1275	-0.04517	0.1161	-0.2085	0	5	0	0
Aldehyde dehydrogenase family 1 member L1 OS=Mus musculus GN=Aldh1l1 PE=2 SV=1	Q8R0Y6	aLYVSDk	0.95	iTRAQ (+144), iTRAQ (+144)	4.4445	72.3	3.89			-0.2697			0.1075			0.1538			-3.476	0	1	0	0
Aldehyde dehydrogenase family 1 member L1 OS=Mus musculus GN=Aldh1l1 PE=2 SV=1	Q8R0Y6	aNATEFGLASGVFTR	1	iTRAQ (+144)	6.7365	81	11.37	-0.1198	-0.2776	0.2025	-0.2052	-0.05655	-0.3494	-0.08584	-0.1065	-0.5996	0.1696	0.6371	0.3251	0	7	3	0
Aldehyde dehydrogenase family 1 member L1 OS=Mus musculus GN=Aldh1l1 PE=2 SV=1	Q8R0Y6	aVAAAk	1	iTRAQ (+144), iTRAQ (+144)	5.65	80.9	7.12	0.1734			-1.313			1.208			-0.3364			0	1	0	0
Aldehyde dehydrogenase family 1 member L1 OS=Mus musculus GN=Aldh1l1 PE=2 SV=1	Q8R0Y6	aVQMGMSSVFFNk	1	iTRAQ (+144), iTRAQ (+144)	7.6855	85.7	13.27	0.2597	-0.4534	0.299	-0.2356	0.07868	0.2298	0.06623	0.4283	-0.3928	-0.3048	-0.3203	-0.4671	0	2	3	0
Aldehyde dehydrogenase family 1 member L1 OS=Mus musculus GN=Aldh1l1 PE=2 SV=1	Q8R0Y6	dLGEAALNEYLR	1	iTRAQ (+144)	7.0895	82.9	12.07	-0.1983	-0.06377	0.008949	-0.3414	-0.1497	0.08574	0.2432	0.336	-0.301	-0.05274	-0.4104	-0.1512	0	6	2	0
Aldehyde dehydrogenase family 1 member L1 OS=Mus musculus GN=Aldh1l1 PE=2 SV=1	Q8R0Y6	dTNHGPQNHEAHLR	0.99	iTRAQ (+144)	6.526	71.6	11.32	0.1784			-0.3477			0.292			-0.8981			0	0	0	1
Aldehyde dehydrogenase family 1 member L1 OS=Mus musculus GN=Aldh1l1 PE=2 SV=1	Q8R0Y6	ecDVLPDDTVSTLYNR	1	iTRAQ (+144), MMTS (+46)	6.546	80.7	10.96	-0.02489	-0.1283	-0.1123	-0.1919	0.0514	-0.05074	0.004566	-0.2374	-0.4843	-0.01426	0.1248	0.3398	0	3	2	0
Aldehyde dehydrogenase family 1 member L1 OS=Mus musculus GN=Aldh1l1 PE=2 SV=1	Q8R0Y6	eESFGPIMIISR	0.96	iTRAQ (+144)	4.8105	70.2	7.57	-0.09614	-0.1858	0.1617	Value missing	-0.07328	-0.2298	-0.1594	-0.2737	-0.1236	-0.0576	0.4159	-0.03858	0	5	1	0
Aldehyde dehydrogenase family 1 member L1 OS=Mus musculus GN=Aldh1l1 PE=2 SV=1	Q8R0Y6	eTAMINWDQPAEAIHNWIR	1	iTRAQ (+144)	7.7095	85.1	13.35	-0.331	0.09313	0.06567	-0.1692	-0.05542	-0.221	-0.233	-0.1815	-0.4136	0.4457	-0.183	0.07463	0	0	6	3
Aldehyde dehydrogenase family 1 member L1 OS=Mus musculus GN=Aldh1l1 PE=2 SV=1	Q8R0Y6	eTAmINWDQPAEAIHNWIR	1	iTRAQ (+144), Oxidation (+16)	7.0865	72.4	12.53	0.2093		-0.3858	-0.09439		0.5499	-0.06861		-0.8109	-0.3143		0.2227	0	0	2	0
Aldehyde dehydrogenase family 1 member L1 OS=Mus musculus GN=Aldh1l1 PE=2 SV=1	Q8R0Y6	fADGDVDAVLSR	1	iTRAQ (+144)	8.698	93.8	15.16	-0.2219	-0.05105	-0.05025	-0.1129	-0.1726	-0.1116	-0.04812	0.4898	-0.004561	-0.03205	-1.443	-0.1856	0	4	0	0
Aldehyde dehydrogenase family 1 member L1 OS=Mus musculus GN=Aldh1l1 PE=2 SV=1	Q8R0Y6	fLFPEGIk	1	iTRAQ (+144), iTRAQ (+144)	6.068	81.1	9.88	-0.03496	-0.03382	0.2127	-0.647	-0.114	-0.382	0.3338	-0.09911	0.07084	-0.3526	-0.3247	-0.8753	0	10	7	0
Aldehyde dehydrogenase family 1 member L1 OS=Mus musculus GN=Aldh1l1 PE=2 SV=1	Q8R0Y6	gASAINWTLIHGDk	1	iTRAQ (+144), iTRAQ (+144)	6.7145	79.9	11.37	0.1003	-0.5284	-0.07022	-0.4902	-0.01813	0.1888	0.5522	0.0203	-0.3626	-0.1292	-0.1371	-0.1601	0	0	6	0
Aldehyde dehydrogenase family 1 member L1 OS=Mus musculus GN=Aldh1l1 PE=2 SV=1	Q8R0Y6	gASAINWTLIHGDkk	1	iTRAQ (+144), iTRAQ (+144), iTRAQ (+144)	7.3815	84	12.67	-0.1234		0.05883	-0.04599		-0.3367	-0.9688		-0.2177	0.2383		0.07455	0	0	1	2
Aldehyde dehydrogenase family 1 member L1 OS=Mus musculus GN=Aldh1l1 PE=2 SV=1	Q8R0Y6	gEDGESEcVINYVEk	1	iTRAQ (+144), MMTS (+46), iTRAQ (+144)	6.7655	85.6	11.23	0.4427			-0.2727			0.1098			-0.9872			0	0	1	0
Aldehyde dehydrogenase family 1 member L1 OS=Mus musculus GN=Aldh1l1 PE=2 SV=1	Q8R0Y6	gGFTIFWADDGLDTGDLLLQk	1	iTRAQ (+144), iTRAQ (+144)	6.1025	73.6	10.29	-0.1591			-0.2986			0.5079			-0.004019			0	0	1	0
Aldehyde dehydrogenase family 1 member L1 OS=Mus musculus GN=Aldh1l1 PE=2 SV=1	Q8R0Y6	gMVQAVR	0.98	iTRAQ (+144)	4.7665	83.6	4.11		-0.01752	0.3185		-0.1814	-1.525		0.1677	-0.01953		-0.5128	-0.1427	0	3	0	0
Aldehyde dehydrogenase family 1 member L1 OS=Mus musculus GN=Aldh1l1 PE=2 SV=1	Q8R0Y6	gQALPEVVAk	0.98	iTRAQ (+144), iTRAQ (+144)	5.211	72	8.38	0.1652	0.1072	-0.007522	-0.1224	-0.0139	0.1714	-0.006931	-0.3513	-0.5836	-0.2364	-0.3048	-0.229	0	11	8	0
Aldehyde dehydrogenase family 1 member L1 OS=Mus musculus GN=Aldh1l1 PE=2 SV=1	Q8R0Y6	gSASSALELTEEELATAEAVR	1	iTRAQ (+144)	8.6785	92.6	15.17	0.02004	0.04273	0.0007124	-0.2264	0.2082	0.2168	-0.1658	-0.6082	-1.045	0.1274	-0.5998	-0.5174	0	3	4	0
Aldehyde dehydrogenase family 1 member L1 OS=Mus musculus GN=Aldh1l1 PE=2 SV=1	Q8R0Y6	gVVNILPGSGSLVGQR	1	iTRAQ (+144)	7.3295	84.1	12.55	0.3375	-0.2419	-0.01073	0.07671	0.2544	0.5201	-0.6777	-0.1807	-0.2325	-0.1386	-0.0818	-0.5559	0	8	8	0
Aldehyde dehydrogenase family 1 member L1 OS=Mus musculus GN=Aldh1l1 PE=2 SV=1	Q8R0Y6	hGSIIYHPSLLPR	1	iTRAQ (+144)	6.7885	83.6	11.37	-0.1776	-0.02149	-0.03037	-0.2955	-0.1991	-0.3233	0.1551	-0.2618	-0.04755	0.006215	0.1954	-0.01793	0	0	4	5
Aldehyde dehydrogenase family 1 member L1 OS=Mus musculus GN=Aldh1l1 PE=2 SV=1	Q8R0Y6	iGNPLDR	0.99	iTRAQ (+144)	5.142	67.2	8.44		-0.4547			0.1033			-0.2662			0.2172		0	1	0	0
Aldehyde dehydrogenase family 1 member L1 OS=Mus musculus GN=Aldh1l1 PE=2 SV=1	Q8R0Y6	iGNPLDRDTNHGPQNHEAHLR	1	iTRAQ (+144)	4.7475	55.8	8.07	-0.4379			0.2274			-0.657			0.5731			0	0	0	0
Aldehyde dehydrogenase family 1 member L1 OS=Mus musculus GN=Aldh1l1 PE=2 SV=1	Q8R0Y6	iLPNVPEVEDSTDFFk	1	iTRAQ (+144), iTRAQ (+144)	8.9905	89.3	16.01	0.1793	0.0643	-0.02982	-0.3354	-0.2291	0.03829	-0.06195	-0.1477	-0.1551	-0.006171	-0.01417	-0.2403	0	1	5	0
Aldehyde dehydrogenase family 1 member L1 OS=Mus musculus GN=Aldh1l1 PE=2 SV=1	Q8R0Y6	kEGHEVVGVFTIPDkDGk	1	iTRAQ (+144), iTRAQ (+144), iTRAQ (+144), iTRAQ (+144)	5.5685	65.8	9.45	0.2008	-0.5214		-0.06395	-0.2283		-0.2109	0.06564		-0.09876	0.1153		0	0	0	0
Aldehyde dehydrogenase family 1 member L1 OS=Mus musculus GN=Aldh1l1 PE=2 SV=1	Q8R0Y6	kIGFTGSTEVGk	1	iTRAQ (+144), iTRAQ (+144), iTRAQ (+144)	6.145	82.7	9.98	0.05999		0.5163	-0.1819		-0.168	-0.1926		-0.1227	0.3878		-0.03985	0	0	3	0
Aldehyde dehydrogenase family 1 member L1 OS=Mus musculus GN=Aldh1l1 PE=2 SV=1	Q8R0Y6	kLTLQMPYQLFIGGEFVDAEGAk	0.97	iTRAQ (+144), iTRAQ (+144), iTRAQ (+144)	5.5845	90.3	5.55		0.2822	-0.1654		0.08495	-0.1154		-0.737	0.299		-0.08956	-0.1042	0	0	0	4
Aldehyde dehydrogenase family 1 member L1 OS=Mus musculus GN=Aldh1l1 PE=2 SV=1	Q8R0Y6	kLVEYcQR	1	iTRAQ (+144), iTRAQ (+144), MMTS (+46)	5.7075	63.3	9.87		-0.04012			0.07031			-0.6316			-0.1221		0	0	1	0
Aldehyde dehydrogenase family 1 member L1 OS=Mus musculus GN=Aldh1l1 PE=2 SV=1	Q8R0Y6	lFVEDSIHDQFVQk	0.97	iTRAQ (+144), iTRAQ (+144)	5.3985	73.5	8.73	0.1422	-0.04976	0.02553	-0.3651	0.09606	0.08451	-0.1139	-0.1051	-0.1797	-0.0411	-0.1315	-0.2492	0	0	4	2
Aldehyde dehydrogenase family 1 member L1 OS=Mus musculus GN=Aldh1l1 PE=2 SV=1	Q8R0Y6	lIAEGTAPR	1	iTRAQ (+144)	5.951	75.7	9.86	-0.1279	-0.01528	0.1039	-0.3165	0.0434	-0.7327	0.05423	-0.4421	0.05645	-0.1585	-0.2416	-0.2377	0	15	0	0
Aldehyde dehydrogenase family 1 member L1 OS=Mus musculus GN=Aldh1l1 PE=2 SV=1	Q8R0Y6	lQAGTVFVNTYNk	1	iTRAQ (+144), iTRAQ (+144)	7.341	88.5	12.38	-0.1945	-0.8858	0.2139	0.03182	-0.1428	-0.3286	0.2273	-0.02003	-0.312	-0.2082	0.1318	0.08506	0	0	4	0
Aldehyde dehydrogenase family 1 member L1 OS=Mus musculus GN=Aldh1l1 PE=2 SV=1	Q8R0Y6	lSDHPDVR	1	iTRAQ (+144)	6.902	88.9	10.01	-0.3253	-0.02632	-0.321	-0.1733	-0.07554	-0.1299	0.003942	-0.02193	-0.1782	0.2466	-0.5038	0.195	0	0	13	0
Aldehyde dehydrogenase family 1 member L1 OS=Mus musculus GN=Aldh1l1 PE=2 SV=1	Q8R0Y6	lTFFNSTLNTSGLVAQGEALPIPGAHRPGLVTk	1	iTRAQ (+144), iTRAQ (+144)	5.765	66.4	9.86	-0.3844	0.1714	0.1064	-0.2216	-0.3271	-0.7306	0.0592	-1.232	-0.1935	0.4359	0.5568	0.03053	0	0	0	0
Aldehyde dehydrogenase family 1 member L1 OS=Mus musculus GN=Aldh1l1 PE=2 SV=1	Q8R0Y6	lVEEVk	0.96	iTRAQ (+144), iTRAQ (+144)	4.7495	81.1	4.14	0.3758			-0.5362			0.5064			-1.986			0	1	0	0
Aldehyde dehydrogenase family 1 member L1 OS=Mus musculus GN=Aldh1l1 PE=2 SV=1	Q8R0Y6	mMPASQFFk	1	iTRAQ (+144), iTRAQ (+144)	6.7205	73.9	11.65		0.1617			-0.3246			0.4734			Value missing		0	1	0	0
Aldehyde dehydrogenase family 1 member L1 OS=Mus musculus GN=Aldh1l1 PE=2 SV=1	Q8R0Y6	nIQLEDGk	1	iTRAQ (+144), iTRAQ (+144)	6.8095	88.7	11.19	-0.05649	0.1562	0.01503	-0.6711	-1.111	-0.2096	0.2133	0.4739	-0.1365	0.008437	-0.08502	0.1527	0	5	2	0
Aldehyde dehydrogenase family 1 member L1 OS=Mus musculus GN=Aldh1l1 PE=2 SV=1	Q8R0Y6	rPQPEEGATYEGIQk	1	iTRAQ (+144), iTRAQ (+144)	7.331	87.1	12.42	0.09645	-0.2405	0.01993	-0.1648	0.1465	0.1872	-0.004574	-0.12	-0.2212	-0.1611	-0.1673	-0.225	0	0	4	3
Aldehyde dehydrogenase family 1 member L1 OS=Mus musculus GN=Aldh1l1 PE=2 SV=1	Q8R0Y6	sPLIIFADcDLNk	1	iTRAQ (+144), MMTS (+46), iTRAQ (+144)	8.5835	91	15.03	-0.3047		0.2084	-0.419		-0.04905	0.2303		-0.3456	-0.07866		-0.01834	0	2	2	0
Aldehyde dehydrogenase family 1 member L1 OS=Mus musculus GN=Aldh1l1 PE=2 SV=1	Q8R0Y6	sSWMR	1	iTRAQ (+144)	5.1915	67.2	8.55			-0.3254			-0.06934			-0.09335			0.1374	0	1	0	0
Aldehyde dehydrogenase family 1 member L1 OS=Mus musculus GN=Aldh1l1 PE=2 SV=1	Q8R0Y6	tAAcLAAGNTVVIkPAQVTPLTALk	0.99	iTRAQ (+144), MMTS (+46), iTRAQ (+144), iTRAQ (+144)	3.884	60.1	5.96	-0.3197			0.1567			0.333			Value missing			0	0	0	0
Aldehyde dehydrogenase family 1 member L1 OS=Mus musculus GN=Aldh1l1 PE=2 SV=1	Q8R0Y6	tDVAAPFGGFk	1	iTRAQ (+144), iTRAQ (+144)	6.773	84.4	11.3	-0.05633	-0.2488	0.1178	-0.177	0.08515	-0.519	-0.2	-0.2836	-0.3149	-0.1642	0.5132	-0.02809	0	0	9	0
Aldehyde dehydrogenase family 1 member L1 OS=Mus musculus GN=Aldh1l1 PE=2 SV=1	Q8R0Y6	vVEEVGk	1	iTRAQ (+144), iTRAQ (+144)	5.9905	69.8	10.21	-0.09957	0.4633	0.08844	-0.00376	-0.6327	-0.2006	-0.5216	0.8206	-1.013	-0.2488	-1.484	0.2769	0	6	0	0
Aldehyde dehydrogenase family 1 member L1 OS=Mus musculus GN=Aldh1l1 PE=2 SV=1	Q8R0Y6	yQALGAELNVLPFcSQFIPMEVINAPR	1	iTRAQ (+144), MMTS (+46)	7.412	88	12.56	0.5251			-0.8351			-0.6881			0.6746			0	0	1	0
Carbonic anhydrase 3 OS=Mus musculus GN=Ca3 PE=1 SV=3	P16015	dIkHDPSLQPWSASYDPGSAk	1	iTRAQ (+144), iTRAQ (+144), iTRAQ (+144)	5.609	58.6	9.86	-0.1681	1.015	0.1196	1.296	0.5628	-0.9942	0.04391	-1.971	0.01242	0.07261	-0.4296	0.5566	0	0	0	5
Carbonic anhydrase 3 OS=Mus musculus GN=Ca3 PE=1 SV=3	P16015	eAPFTHFDPScLFPAcR	1	iTRAQ (+144), MMTS (+46), MMTS (+46)	7.5275	91.3	12.67	0.2506	-0.3624	0.4998	-0.08978	0.5571	0.7703	0.2757	0.7856	-0.3765	-1.773	-2.503	-0.8248	0	1	6	1
Carbonic anhydrase 3 OS=Mus musculus GN=Ca3 PE=1 SV=3	P16015	ekGEFQILLDALDk	1	iTRAQ (+144), iTRAQ (+144), iTRAQ (+144)	8.2505	84.7	14.57	-0.02812	-1.274	-0.2136	0.1446	0.9212	0.1961	0.6756	1.065	0.346	-1.596	-0.8197	-0.4797	0	1	5	3
Carbonic anhydrase 3 OS=Mus musculus GN=Ca3 PE=1 SV=3	P16015	ekGEFQILLDALDkIk	1	iTRAQ (+144), iTRAQ (+144), iTRAQ (+144), iTRAQ (+144)	7.036	80	12.08	-0.9215	0.8523	0.6177	1.643	0.3247	-0.4929	-0.5083	-2.041	-3.293	0.6323	-0.1999	3.058	0	0	0	3
Carbonic anhydrase 3 OS=Mus musculus GN=Ca3 PE=1 SV=3	P16015	ePMTVSSDQMAk	1	iTRAQ (+144), iTRAQ (+144)	6.488	85.9	10.6	0.5692	-1.083	0.07373	-0.446	0.9341	0.8998	1.294	1.919	0.04932	-1.402	Value missing	-1.912	0	2	2	0
Carbonic anhydrase 3 OS=Mus musculus GN=Ca3 PE=1 SV=3	P16015	eWGYASHNGPDHWHELYPIAk	0.99	iTRAQ (+144), iTRAQ (+144)	5.64	67.8	9.52		0.511	0.1349		0.6409	0.5323		-0.3881	-0.01154		-0.598	-0.0209	0	0	0	0
Carbonic anhydrase 3 OS=Mus musculus GN=Ca3 PE=1 SV=3	P16015	gDNQSPIELHTk	1	iTRAQ (+144), iTRAQ (+144)	6.464	77.5	10.92	-0.1928	-0.05205	0.04426	0.3094	0.3809	0.326	0.4742	0.2692	0.1256	-1.416	-1.787	-0.2778	0	1	12	3
Carbonic anhydrase 3 OS=Mus musculus GN=Ca3 PE=1 SV=3	P16015	gEFQILLDALDk	1	iTRAQ (+144), iTRAQ (+144)	7.7755	86.6	13.43	0.06115	-1.042	0.3046	0.06208	1.179	-0.3811	0.7743	2.301	0.8884	-1.287	-3.495	-0.6552	0	3	5	0
Carbonic anhydrase 3 OS=Mus musculus GN=Ca3 PE=1 SV=3	P16015	gEFQILLDALDkIk	0.99	iTRAQ (+144), iTRAQ (+144), iTRAQ (+144)	5.4155	67.6	9.03	-0.6131	1.095	-0.1557	1.764	0.5742	-1.385	-0.2558	-1.71	0.2722	0.3812	-0.4423	0.796	0	0	4	1
Carbonic anhydrase 3 OS=Mus musculus GN=Ca3 PE=1 SV=3	P16015	gGPLSGPYR	1	iTRAQ (+144)	6.6535	80.9	11.19	0.403	-0.206	-0.0925	-1.341	0.568	0.408	0.6498	0.1639	0.1096	-1.496	-0.8902	-0.3971	0	10	5	0
Carbonic anhydrase 3 OS=Mus musculus GN=Ca3 PE=1 SV=3	P16015	gkEAPFTHFDPScLFPAcR	1	iTRAQ (+144), iTRAQ (+144), MMTS (+46), MMTS (+46)	7.909	91.7	13.5	-0.01758	2.387		1.017	1.978		0.1413	Value missing		-0.8998	Value missing		0	0	0	3
Carbonic anhydrase 3 OS=Mus musculus GN=Ca3 PE=1 SV=3	P16015	hDPSLQPWSASYDPGSAk	1	iTRAQ (+144), iTRAQ (+144)	7.2965	74.8	12.89	0.08369	-0.4228	0.09736	0.03282	0.6577	0.1768	0.5938	0.7221	0.06551	-2.087	-1.249	-1.206	0	0	11	9
Carbonic anhydrase 3 OS=Mus musculus GN=Ca3 PE=1 SV=3	P16015	qPDGIAVVGIFLk	1	iTRAQ (+144), iTRAQ (+144)	7.8415	80	13.87	0.3845	-1.002	0.01644	-0.2644	0.7971	0.792	1.037	1.778	0.1158	-2.114	-1.125	-0.8403	0	15	29	0
Carbonic anhydrase 3 OS=Mus musculus GN=Ca3 PE=1 SV=3	P16015	sLFSSAENEPPVPLVGNWRPPQPVk	0.99	iTRAQ (+144), iTRAQ (+144)	6.3195	71.4	10.87	-0.1827	0.007236	0.1161	0.3412	0.4215	-0.05445	0.6614	0.1942	0.2768	-1.378	-1.393	-0.06648	0	0	14	28
Carbonic anhydrase 3 OS=Mus musculus GN=Ca3 PE=1 SV=3	P16015	vVFDDTYDR	1	iTRAQ (+144)	6.963	92.4	8.74	-0.01587	-0.08769	0.06683	0.0005436	0.9254	0.05097	0.5518	0.2427	0.1153	-1.564	-1.798	-0.4695	0	10	0	0
Carbonic anhydrase 3 OS=Mus musculus GN=Ca3 PE=1 SV=3	P16015	yAAELHLVHWNPk	1	iTRAQ (+144), iTRAQ (+144)	5.9965	78.2	9.85	-0.1174	-0.5723	0.1372	0.2339	0.6888	-0.074	0.6982	1.221	0.2836	-1.681	-2.046	-0.06761	0	1	5	10
Carbonic anhydrase 3 OS=Mus musculus GN=Ca3 PE=1 SV=3	P16015	yNTFGEALk	1	iTRAQ (+144), iTRAQ (+144)	7.8105	79.8	13.81	0.07472	-0.7411	0.03951	-0.2204	0.6687	0.1659	1.852	1.794	0.5233	-1.467	-1.569	-1.206	0	10	8	0
Carbonic anhydrase 3 OS=Mus musculus GN=Ca3 PE=1 SV=3	P16015	yNTFGEALkQPDGIAVVGIFLk	0.97	iTRAQ (+144), iTRAQ (+144), iTRAQ (+144)	5.5335	75.3	8.95	-0.5894	0.4822	-0.03459	1.139	1.214	-1.222	0.5411	-1.778	0.2649	-0.4181	-0.3657	0.1511	0	0	0	5
Selenium-binding protein 2 OS=Mus musculus GN=Selenbp2 PE=1 SV=2	Q63836	cGPGYPTPLEAMk	1	MMTS (+46), iTRAQ (+144), iTRAQ (+144)	6.1125	71.4	10.41	-1.024		0.5062	0.2433		-0.07939	0.231		0.5554	0.2817		-0.7285	0	0	4	0
Selenium-binding protein 2 OS=Mus musculus GN=Selenbp2 PE=1 SV=2	Q63836	dGFNPAHVEAGLYGSR	1	iTRAQ (+144)	8.5425	91.2	14.93	-1.009	0.01238	0.07236	0.4236	0.2291	0.6179	0.3158	0.3712	0.1169	0.02395	-0.1598	-0.2395	0	3	10	0
Selenium-binding protein 2 OS=Mus musculus GN=Selenbp2 PE=1 SV=2	Q63836	eEIVYLPcIYR	1	iTRAQ (+144), MMTS (+46)	7.7955	97.2	11.34	-0.3496	0.5755	0.2087	0.9497	0.201	0.3434	-0.1314	-0.3263	-0.4468	0.4651	0.2093	-0.05601	0	6	3	0
Selenium-binding protein 2 OS=Mus musculus GN=Selenbp2 PE=1 SV=2	Q63836	ePLGPALAHELR	1	iTRAQ (+144)	9.124	89	16.32	0.04433	-0.07764	0.4238	0.2876	0.2848	0.958	1.113	1.39	-0.09167	-0.6583	-0.3465	-0.7413	0	0	4	0
Selenium-binding protein 2 OS=Mus musculus GN=Selenbp2 PE=1 SV=2	Q63836	fLHDPSATQGFVGcALSSNIQR	1	iTRAQ (+144), MMTS (+46)	6.2945	96.7	7.73	-0.3865	0.04652	0.4982	0.07966	0.5439	-0.04593	0.3913	0.2852	0.2258	0.2458	-0.1981	-0.1083	0	0	3	2
Selenium-binding protein 2 OS=Mus musculus GN=Selenbp2 PE=1 SV=2	Q63836	fYkNEEGTWSVEk	0.96	iTRAQ (+144), iTRAQ (+144), iTRAQ (+144)	4.8825	61.2	8.13			0.2477			-1.1			0.2553			0.08456	0	0	1	0
Selenium-binding protein 2 OS=Mus musculus GN=Selenbp2 PE=1 SV=2	Q63836	gGSVQVLEDQELTcQPEPLVVk	1	iTRAQ (+144), MMTS (+46), iTRAQ (+144)	7.4215	84.2	12.75	-0.007363	0.1138	0.1093	0.3406	0.169	0.5836	0.5223	0.2139	-0.5047	-0.2915	0.1629	-0.07038	0	0	4	2
Selenium-binding protein 2 OS=Mus musculus GN=Selenbp2 PE=1 SV=2	Q63836	gSFVLLDGETFEVk	0.98	iTRAQ (+144), iTRAQ (+144)	5.195	72.1	8.34	-0.1962	0.01933	0.3826	0.1338	0.4205	0.4934	0.4429	0.3308	-0.04171	-0.09649	-0.1006	-0.5574	0	4	5	0
Selenium-binding protein 2 OS=Mus musculus GN=Selenbp2 PE=1 SV=2	Q63836	gTWEkPGGASPMGYDFWYQPR	1	iTRAQ (+144), iTRAQ (+144)	9.122	92.5	16.16	-0.575	0.3253	0.4885	0.1371	0.2663	0.3458	0.3354	0.1278	0.1812	0.5211	-0.3251	-0.7975	0	0	6	17
Selenium-binding protein 2 OS=Mus musculus GN=Selenbp2 PE=1 SV=2	Q63836	hEIIQTLQMTDGLIPLEIR	1	iTRAQ (+144)	7.7635	89.6	13.27	-0.8308	-0.3391	0.2067	-0.04045	0.01642	0.1597	0.4238	0.2587	0.3484	0.1926	0.5949	-0.5662	0	0	6	3
Selenium-binding protein 2 OS=Mus musculus GN=Selenbp2 PE=1 SV=2	Q63836	hNVMVSTEWAAPNVFk	1	iTRAQ (+144), iTRAQ (+144)	7.626	83.4	13.24	-0.2144	0.01378	0.6629	0.3513	0.07523	0.2326	0.947	0.3219	0.09284	-0.02072	0.1819	-0.4261	0	1	3	9
Selenium-binding protein 2 OS=Mus musculus GN=Selenbp2 PE=1 SV=2	Q63836	hNVmVSTEWAAPNVFk	1	iTRAQ (+144), Oxidation (+16), iTRAQ (+144)	8.6195	92.8	15.03	-0.806		0.4841	0.5409		-0.04449	0.3633		0.2626	-0.02488		0.02201	0	0	2	2
Selenium-binding protein 2 OS=Mus musculus GN=Selenbp2 PE=1 SV=2	Q63836	iFVWDWQR	1	iTRAQ (+144)	7.113	71.7	12.62	-0.5122	-0.1307	0.2604	0.3055	-0.0885	0.1875	0.6753	0.6195	0.2516	0.1205	0.2875	-0.4597	0	19	0	0
Selenium-binding protein 2 OS=Mus musculus GN=Selenbp2 PE=1 SV=2	Q63836	iPGGPQMIQLSLDGk	0.95	iTRAQ (+144), iTRAQ (+144)	4.711	60.5	7.78	-0.06054	-0.3631	0.6574	0.1267	0.2284	0.4703	0.6081	0.6798	-0.1681	0.04191	0.05778	-0.7007	0	0	12	0
Selenium-binding protein 2 OS=Mus musculus GN=Selenbp2 PE=1 SV=2	Q63836	iPGGPQMIQLSLDGkR	0.96	iTRAQ (+144), iTRAQ (+144)	4.8265	62	7.97			-0.872			0.702			0.01012			0.322	0	0	1	0
Selenium-binding protein 2 OS=Mus musculus GN=Selenbp2 PE=1 SV=2	Q63836	iYVVDVGSEPR	1	iTRAQ (+144)	6.1095	79.8	10.03	-0.2276	0.6093	0.189	-0.2417	-0.2124	-0.5385	1.045	0.2089	0.923	0.1844	-0.4524	-0.3091	0	9	4	0
Selenium-binding protein 2 OS=Mus musculus GN=Selenbp2 PE=1 SV=2	Q63836	lILPGLISSR	1	iTRAQ (+144)	6.239	90.1	7.24	0.3873	0.427	0.3885	-0.06038	-0.2272	-0.4481	0.1907	0.4886	0.4733	0.1418	-0.01957	-0.3042	0	9	2	0
Selenium-binding protein 2 OS=Mus musculus GN=Selenbp2 PE=1 SV=2	Q63836	lNPNFLVDFGk	1	iTRAQ (+144), iTRAQ (+144)	6.373	78.8	10.66	-0.037	-0.9184	0.3562	0.08782	0.5318	0.6309	1.035	1.77	-0.3265	0.2513	-0.66	-0.02437	0	0	7	0
Selenium-binding protein 2 OS=Mus musculus GN=Selenbp2 PE=1 SV=2	Q63836	lNPNFLVDFGkEPLGPALAHELR	1	iTRAQ (+144), iTRAQ (+144)	8.78	96.1	15.24	-1.142	0.1885	0.3049	0.3142	0.274	0.247	0.06324	-0.1662	0.174	0.447	0.4222	-0.2484	0	0	0	6
Selenium-binding protein 2 OS=Mus musculus GN=Selenbp2 PE=1 SV=2	Q63836	lPMPYLk	1	iTRAQ (+144), iTRAQ (+144)	6.71	87.7	8.65	-0.1055	0.9747	-1.197	0.4396	-1.067	4.895	1.203	2.986	1.346	-4.26	Value missing	-1.204	0	6	0	0
Selenium-binding protein 2 OS=Mus musculus GN=Selenbp2 PE=1 SV=2	Q63836	lTGQIFLGGSIVR	0.98	iTRAQ (+144)	4.8015	66.6	7.71		0.02148	0.3323		0.2533	0.03413		0.3333	0.6452		0.06923	-0.7498	0	2	2	0
Selenium-binding protein 2 OS=Mus musculus GN=Selenbp2 PE=1 SV=2	Q63836	lYATTSLYSDWDk	1	iTRAQ (+144), iTRAQ (+144)	6.011	73.3	10.1	-0.8251	-0.5564		0.2784	-0.05295		0.6453	0.7515		0.05357	0.3849		0	0	2	0
Selenium-binding protein 2 OS=Mus musculus GN=Selenbp2 PE=1 SV=2	Q63836	nEEGTWSVEk	1	iTRAQ (+144), iTRAQ (+144)	6.545	79.3	11.02	-1.453	-0.06418	1.333	0.3037	0.3965	Value missing	0.8059	0.8223	1.671	0.02824	-0.2719	-1.355	0	2	2	0
Selenium-binding protein 2 OS=Mus musculus GN=Selenbp2 PE=1 SV=2	Q63836	nTGTEAPDYLATVDVDPk	0.98	iTRAQ (+144), iTRAQ (+144)	5.1555	92.7	5.58	-0.4189	0.2948	0.4537	0.2888	0.153	-0.00925	0.6376	0.2566	0.3495	0.04399	0.09251	-0.3728	0	1	5	0
Selenium-binding protein 2 OS=Mus musculus GN=Selenbp2 PE=1 SV=2	Q63836	qFYPDLIR	1	iTRAQ (+144)	7.1075	80.2	12.23	-0.4991	-0.2414	0.5339	0.2977	0.1289	0.103	1.125	0.5337	0.2387	-0.7428	0.3358	0.01371	0	25	0	0
Selenium-binding protein 2 OS=Mus musculus GN=Selenbp2 PE=1 SV=2	Q63836	qYDISNPQkPR	0.95	iTRAQ (+144), iTRAQ (+144)	4.711	63.2	7.66		-0.1017			0.2705			0.06162			0.4511		0	0	1	0
Selenium-binding protein 2 OS=Mus musculus GN=Selenbp2 PE=1 SV=2	Q63836	sPQYSQVIHR	1	iTRAQ (+144)	6.7855	89.3	9.1	-0.2866	0.2097	0.3856	0.8663	0.2915	0.2659	0.2126	0.3611	0.1824	0.1549	-0.6476	-1.166	0	4	7	0
Selenium-binding protein 2 OS=Mus musculus GN=Selenbp2 PE=1 SV=2	Q63836	vIEASEIQAk	0.95	iTRAQ (+144), iTRAQ (+144)	4.654	56.3	7.84	-0.4328	-0.4811	1.076	0.2435	0.3607	0.05662	0.6439	0.3489	0.2184	0.09636	0.02578	-1.137	0	5	3	0
Selenium-binding protein 2 OS=Mus musculus GN=Selenbp2 PE=1 SV=2	Q63836	vIQVPSk	0.95	iTRAQ (+144), iTRAQ (+144)	4.704	69.6	7.36	-0.05739	0.07046	0.122	0.2433	-0.5221	0.3227	0.8446	1.815	0.2113	0.08209	-3.119	Value missing	0	4	1	0
Selenium-binding protein 2 OS=Mus musculus GN=Selenbp2 PE=1 SV=2	Q63836	vIQVPSkk	0.97	iTRAQ (+144), iTRAQ (+144), iTRAQ (+144)	5.0345	61.6	8.45	-0.6395	2.034	0.2962	0.9804	-3.541	-0.2819	-1.283	-0.7657	0.19	1.704	1.109	0.1427	0	0	3	0
Glutathione S-transferase Mu 1 OS=Mus musculus GN=Gstm1 PE=1 SV=2	P10649	aDIVENQVMDTR	1	iTRAQ (+144)	9.431	96.7	16.66	-0.3155	0.01327	-0.2723	-0.4895	-0.4367	-0.3705	0.1326	-0.246	-0.4209	-1.193	-1.232	-0.8463	0	8	5	0
Glutathione S-transferase Mu 1 OS=Mus musculus GN=Gstm1 PE=1 SV=2	P10649	aDIVENQVmDTR	1	iTRAQ (+144), Oxidation (+16)	5.577	78.6	8.9	0.139	0.07592	-0.4888	-0.6804	-0.6788	-0.3363	-0.1625	-0.1381	-0.2251	-0.6777	-3.765	-0.4797	0	3	1	0
Glutathione S-transferase Mu 1 OS=Mus musculus GN=Gstm1 PE=1 SV=2	P10649	gLTHPIR	0.98	iTRAQ (+144)	5.177	71.2	8.34	-0.2504	0.132	-0.3533	-0.5665	-0.6137	-0.5031	-0.002904	-0.1543	-0.1111	-1.556	-1.291	-0.7939	0	6	10	0
Glutathione S-transferase Mu 1 OS=Mus musculus GN=Gstm1 PE=1 SV=2	P10649	hHLDGETEEER	1	iTRAQ (+144)	6.0625	63.5	10.65			-0.5804			Value missing			0.05018			-0.2366	0	0	1	0
Glutathione S-transferase Mu 1 OS=Mus musculus GN=Gstm1 PE=1 SV=2	P10649	kHHLDGETEEER	1	iTRAQ (+144), iTRAQ (+144)	7.5855	67.2	13.87	0.1856	0.8454	-0.2341	-1.86	-1.574	-1.21	0.7878	0.2679	0.1228	-1.009	-1.091	-0.5892	0	0	3	4
Glutathione S-transferase Mu 1 OS=Mus musculus GN=Gstm1 PE=1 SV=2	P10649	mLLEYTDSSYDEk	1	iTRAQ (+144), iTRAQ (+144)	10.187	94.9	18.42	-0.1062	-0.2538	-0.3493	-0.7922	-0.5855	-0.3501	0.3935	0.278	-0.326	-1.036	-1.451	-1.227	0	5	5	0
Glutathione S-transferase Mu 1 OS=Mus musculus GN=Gstm1 PE=1 SV=2	P10649	mLLEYTDSSYDEk	1	Oxidation (+16), iTRAQ (+144), iTRAQ (+144)	5.99	61.9	10.56	0.2165	-0.08863		-1.708	-0.7432		0.01861	0.2403		-0.9064	-1.453		0	2	2	0
Glutathione S-transferase Mu 1 OS=Mus musculus GN=Gstm1 PE=1 SV=2	P10649	mLLEYTDSSYDEkR	1	iTRAQ (+144), iTRAQ (+144)	6.814	74.3	11.84	-1.552	1.69		0.3668	-0.406		-1.183	-2.043		1.447	-0.4013		0	0	3	0
Glutathione S-transferase Mu 1 OS=Mus musculus GN=Gstm1 PE=1 SV=2	P10649	mQLIMLcYNPDFEk	1	iTRAQ (+144), MMTS (+46), iTRAQ (+144)	6.1	80.9	9.96	-0.3664	-0.009995	-0.2592	-0.4502	-0.3015	-1.863	0.374	-0.5153	-0.1678	-0.6516	-2.055	-0.5575	0	0	3	0
Glutathione S-transferase Mu 1 OS=Mus musculus GN=Gstm1 PE=1 SV=2	P10649	sQWLNEk	1	iTRAQ (+144), iTRAQ (+144)	5.5605	66.3	9.41		0.2561	0.2924		-0.9933	-2.654		0.07424	0.705		-1.962	-1.351	0	7	0	0
Glutathione S-transferase Mu 1 OS=Mus musculus GN=Gstm1 PE=1 SV=2	P10649	tIPEk	0.95	iTRAQ (+144), iTRAQ (+144)	4.4025	76.2	4.89		0.4547			-2.431			1.12			-1.27		0	1	0	0
Glutathione S-transferase Mu 1 OS=Mus musculus GN=Gstm1 PE=1 SV=2	P10649	yIATPIFSk	1	iTRAQ (+144), iTRAQ (+144)	8.109	85.5	14.22	0.1004	0.7627	0.2623	-0.8239	-1.27	-1.155	0.7714	0.3409	0.6904	-2.7	-2.899	-1.979	0	8	5	0
Glutathione S-transferase Mu 1 OS=Mus musculus GN=Gstm1 PE=1 SV=2	P10649	yTMGDAPDFDR	1	iTRAQ (+144)	9.436	90.2	16.96	0.369	0.3782	-0.1665	-1.67	-0.9795	-0.624	0.5236	-0.03948	-0.1608	-1.16	-1.353	-1.137	0	7	0	0
Glyceraldehyde-3-phosphate dehydrogenase OS=Mus musculus GN=Gapdh PE=1 SV=2	P16858	aAIcSGk	1	iTRAQ (+144), MMTS (+46), iTRAQ (+144)	6.437	72.1	11.1	0.7906	0.2109	-0.469	-0.788	Value missing	2.766	0.5996	2.121	-0.3909	-1.177	-0.4	0.2022	0	3	0	0
Glyceraldehyde-3-phosphate dehydrogenase OS=Mus musculus GN=Gapdh PE=1 SV=2	P16858	dPTNIk	0.98	iTRAQ (+144), iTRAQ (+144)	4.6595	56.8	7.83			0.112			1.265			-0.3005			-1.276	0	1	0	0
Glyceraldehyde-3-phosphate dehydrogenase OS=Mus musculus GN=Gapdh PE=1 SV=2	P16858	gAAQNIIPASTGAAk	1	iTRAQ (+144), iTRAQ (+144)	8.3845	92.3	14.53	-0.06822	0.007698	0.02848	-0.3932	0.4	0.04002	0.1062	-0.7049	-0.4285	-0.1515	-0.35	-0.1435	0	5	9	0
Glyceraldehyde-3-phosphate dehydrogenase OS=Mus musculus GN=Gapdh PE=1 SV=2	P16858	lEkPAk	0.98	iTRAQ (+144), iTRAQ (+144), iTRAQ (+144)	5.1515	67	8.47	-0.037			0.3803			0.572			-0.5196			0	0	2	0
Glyceraldehyde-3-phosphate dehydrogenase OS=Mus musculus GN=Gapdh PE=1 SV=2	P16858	lISWYDNEYGYSNR	1	iTRAQ (+144)	7.572	82.5	13.16	-0.1354	-0.3126	-0.8904	0.4997	-0.8899	0.2972	-0.9797	0.3002	-0.1861	-0.3441	0.03593	0.006472	0	5	3	0
Glyceraldehyde-3-phosphate dehydrogenase OS=Mus musculus GN=Gapdh PE=1 SV=2	P16858	lTGMAFR	0.97	iTRAQ (+144)	4.6365	78.3	5.19		-0.374	0.1129		-0.4481	-0.3963		0.4455	0.4515		0.1457	-1.196	0	6	0	0
Glyceraldehyde-3-phosphate dehydrogenase OS=Mus musculus GN=Gapdh PE=1 SV=2	P16858	qASEGPLk	0.97	iTRAQ (+144), iTRAQ (+144)	4.928	72.7	5.92	-0.2077	-0.1253	0.09971	-0.0534	-0.06	-0.1512	-0.04251	0.1112	-0.1395	-0.4756	-0.2449	-0.2817	0	7	11	0
Glyceraldehyde-3-phosphate dehydrogenase OS=Mus musculus GN=Gapdh PE=1 SV=2	P16858	tVDGPSGk	1	iTRAQ (+144), iTRAQ (+144)	8.5245	85.8	15.13	-0.1538	-0.3335	0.2705	0.1897	0.321	-0.4119	-0.4191	-0.4908	-0.2633	-0.01739	-0.1419	-0.1238	0	28	0	0
Glyceraldehyde-3-phosphate dehydrogenase OS=Mus musculus GN=Gapdh PE=1 SV=2	P16858	vIHDNFGIVEGLMTTVHAITATQk	1	iTRAQ (+144), iTRAQ (+144)	7.848	77.4	14	-0.188	0.06115	0.1497	0.2765	0.1885	0.06899	-0.01521	-0.1549	-0.3647	-0.3166	-0.3489	-0.2436	0	0	3	3
Glyceraldehyde-3-phosphate dehydrogenase OS=Mus musculus GN=Gapdh PE=1 SV=2	P16858	vIHDNFGIVEGLmTTVHAITATQk	0.97	iTRAQ (+144), Oxidation (+16), iTRAQ (+144)	5.503	72.2	9.02	0.05381	-0.3246	0.0432	0.06145	0.5905	0.06168	-0.1298	0.1354	-0.2321	-0.2276	-0.4037	-0.3687	0	0	0	3
Glyceraldehyde-3-phosphate dehydrogenase OS=Mus musculus GN=Gapdh PE=1 SV=2	P16858	vIISAPSADAPMFVMGVNHEk	1	iTRAQ (+144), iTRAQ (+144)	7.5915	90	12.87	0.1009	-0.7805	0.1247	-0.09242	0.3151	0.3806	-0.06535	0.3036	-0.3524	-0.6628	-0.4201	-0.3795	0	0	6	6
Glyceraldehyde-3-phosphate dehydrogenase OS=Mus musculus GN=Gapdh PE=1 SV=2	P16858	vIISAPSADAPmFVMGVNHEk	1	iTRAQ (+144), Oxidation (+16), iTRAQ (+144)	6.356	77.5	10.68			0.1628			0.7437			-0.3519			-0.9638	0	0	1	0
Glyceraldehyde-3-phosphate dehydrogenase OS=Mus musculus GN=Gapdh PE=1 SV=2	P16858	vPTPNVSVVDLTcR	0.99	iTRAQ (+144), MMTS (+46)	5.3325	73.8	8.57	0.04589	-0.05229	-0.01344	-0.1186	0.2718	0.1171	-0.1759	-0.4438	-0.3076	-0.1949	-0.2156	-0.213	0	29	24	0
Glyceraldehyde-3-phosphate dehydrogenase OS=Mus musculus GN=Gapdh PE=1 SV=2	P16858	vVDLMAYMASk	0.99	iTRAQ (+144), iTRAQ (+144)	5.345	75.1	8.54	0.1402	-1.026	0.187	-0.09964	0.4585	-0.01263	-0.03	0.6536	-0.1438	-1.18	-0.7968	-0.8008	0	1	18	0
Glyceraldehyde-3-phosphate dehydrogenase OS=Mus musculus GN=Gapdh PE=1 SV=2	P16858	vVDLMAYMASkE	1	iTRAQ (+144), iTRAQ (+144)	8.5025	87.4	15.01	-0.8102	0.2603	-0.1198	0.5644	-0.3494	-0.9756	-0.9829	-2.303	-0.06142	0.7105	0.3066	0.4663	0	4	5	0
Glyceraldehyde-3-phosphate dehydrogenase OS=Mus musculus GN=Gapdh PE=1 SV=2	P16858	wGEAGAEYVVESTGVFTTMEk	1	iTRAQ (+144), iTRAQ (+144)	9.325	96.8	16.42	0.7251	-0.4597	0.3453	-0.23	0.2716	0.3052	0.04111	0.5958	-0.5609	-0.4526	Value missing	-0.7112	0	0	4	0
Glyceraldehyde-3-phosphate dehydrogenase OS=Mus musculus GN=Gapdh PE=1 SV=2	P16858	yDDIkk	0.97	iTRAQ (+144), iTRAQ (+144), iTRAQ (+144)	5.0215	61.4	8.43	0.8737		1.405	1.701		-1.838	-2.676		0.74	-1.062		-0.9857	0	0	3	0
Glyceraldehyde-3-phosphate dehydrogenase OS=Mus musculus GN=Gapdh PE=1 SV=2	P16858	yDNSLk	1	iTRAQ (+144), iTRAQ (+144)	6.298	73.7	10.72	0.1821		0.07511	0.5358		-0.09947	-1.024		-0.06258	-0.3707		-1.321	0	4	0	0
Isocitrate dehydrogenase [NADP] cytoplasmic OS=Mus musculus GN=Idh1 PE=1 SV=2	O88844	aLEDVcIETIEAGFMTk	1	iTRAQ (+144), MMTS (+46), iTRAQ (+144)	6.9155	74.2	12.07		0.005076	-0.06333		0.1143	0.0361		-0.4511	-0.09251		-0.1616	-0.3053	0	0	2	0
Isocitrate dehydrogenase [NADP] cytoplasmic OS=Mus musculus GN=Idh1 PE=1 SV=2	O88844	aTDFVVPGPGk	1	iTRAQ (+144), iTRAQ (+144)	8.766	90	15.48	0.09291	0.1599	0.1441	-0.2126	-0.1646	-0.1997	0.352	-0.09114	-0.1975	-0.7598	-0.1261	-0.01793	0	6	15	0
Isocitrate dehydrogenase [NADP] cytoplasmic OS=Mus musculus GN=Idh1 PE=1 SV=2	O88844	cATITPDEk	1	MMTS (+46), iTRAQ (+144), iTRAQ (+144)	6.015	79.8	9.82			0.4701			-0.6257			1.16			-1.927	0	1	0	0
Isocitrate dehydrogenase [NADP] cytoplasmic OS=Mus musculus GN=Idh1 PE=1 SV=2	O88844	dAAEAIk	0.97	iTRAQ (+144), iTRAQ (+144)	4.6105	75.5	4.25		-0.06238	0.8741		-0.09221	-0.6788		-0.2813	0.525		0.5163	-1.211	0	2	0	0
Isocitrate dehydrogenase [NADP] cytoplasmic OS=Mus musculus GN=Idh1 PE=1 SV=2	O88844	dATNDQVTk	1	iTRAQ (+144), iTRAQ (+144)	5.8045	68.6	9.85	0.2099			-0.495			-0.1723			0.01586			0	1	0	0
Isocitrate dehydrogenase [NADP] cytoplasmic OS=Mus musculus GN=Idh1 PE=1 SV=2	O88844	dIFQEIYDkk	1	iTRAQ (+144), iTRAQ (+144), iTRAQ (+144)	6.005	69.4	10.26	-0.06938			-0.08667			0.2588			-0.4989			0	0	1	0
Isocitrate dehydrogenase [NADP] cytoplasmic OS=Mus musculus GN=Idh1 PE=1 SV=2	O88844	dLAAcIk	0.95	iTRAQ (+144), MMTS (+46), iTRAQ (+144)	4.683	79.5	4.24	0.1309	0.002957	0.4881	0.1903	-0.2263	-0.6363	-0.304	-0.2666	1.011	-0.2872	0.1469	-1.214	0	5	0	0
Isocitrate dehydrogenase [NADP] cytoplasmic OS=Mus musculus GN=Idh1 PE=1 SV=2	O88844	eAIIck	0.97	iTRAQ (+144), MMTS (+46), iTRAQ (+144)	4.5785	62.2	7.41		0.1132	-0.3106		-0.4065	0.1675		-0.2073	-0.6466		0.0547	0.1544	0	3	0	0
Isocitrate dehydrogenase [NADP] cytoplasmic OS=Mus musculus GN=Idh1 PE=1 SV=2	O88844	fkDIFQEIYDk	0.99	iTRAQ (+144), iTRAQ (+144), iTRAQ (+144)	6.204	82.5	10.12	0.4748	-0.4057	0.0772	-0.1257	-0.09383	0.00982	0.1083	0.2172	-0.165	-0.3647	-0.06121	-0.601	0	0	3	1
Isocitrate dehydrogenase [NADP] cytoplasmic OS=Mus musculus GN=Idh1 PE=1 SV=2	O88844	fkDIFQEIYDkk	0.98	iTRAQ (+144), iTRAQ (+144), iTRAQ (+144), iTRAQ (+144)	6.1205	65.5	10.69			-0.04314			-0.6848			-0.1196			0.3079	0	0	0	1
Isocitrate dehydrogenase [NADP] cytoplasmic OS=Mus musculus GN=Idh1 PE=1 SV=2	O88844	gLPNVQR	0.99	iTRAQ (+144)	4.9885	90.5	3.74		-0.08087	-0.1535		-0.306	0.4575		-0.08189	-0.1656		0.1297	-0.002345	0	3	0	0
Isocitrate dehydrogenase [NADP] cytoplasmic OS=Mus musculus GN=Idh1 PE=1 SV=2	O88844	gQETSTNPIASIFAWSR	1	iTRAQ (+144)	7.21	78.5	11.2	-0.2031	-0.01895	-0.1825	-0.1846	-0.1058	-0.0114	0.09405	-0.4487	-0.2714	0.06907	-0.06012	0.0738	0	22	5	0
Isocitrate dehydrogenase [NADP] cytoplasmic OS=Mus musculus GN=Idh1 PE=1 SV=2	O88844	gWPLYLSTk	1	iTRAQ (+144), iTRAQ (+144)	6.1715	81.1	10.11	-0.004444	0.05206	0.2008	-0.2863	-0.2078	-0.07106	0.5817	-0.3881	0.1426	-1.974	0.1164	-0.7228	0	4	3	0
Isocitrate dehydrogenase [NADP] cytoplasmic OS=Mus musculus GN=Idh1 PE=1 SV=2	O88844	iIWELIk	0.99	iTRAQ (+144), iTRAQ (+144)	5.246	83.8	3.85	0.3109	-0.1849	0.8436	-0.7589	0.02216	-0.3045	0.8569	0.2786	0.0654	-1.638	-1.403	-1.234	0	13	0	0
Isocitrate dehydrogenase [NADP] cytoplasmic OS=Mus musculus GN=Idh1 PE=1 SV=2	O88844	kIQGGSVVEMQGDEMTR	1	iTRAQ (+144), iTRAQ (+144)	7.451	82.3	12.9	-0.4833	0.3353	-0.2418	0.3036	-0.2605	-1.019	-0.1235	-0.9204	0.08549	0.1875	0.1045	0.4799	0	0	4	0
Isocitrate dehydrogenase [NADP] cytoplasmic OS=Mus musculus GN=Idh1 PE=1 SV=2	O88844	kYNVGVk	0.99	iTRAQ (+144), iTRAQ (+144), iTRAQ (+144)	5.3595	68.4	8.87			0.1875			-0.4039			0.6577			-0.3408	0	0	1	0
Isocitrate dehydrogenase [NADP] cytoplasmic OS=Mus musculus GN=Idh1 PE=1 SV=2	O88844	lIDDMVAQAMk	1	iTRAQ (+144), iTRAQ (+144)	6.9645	81.6	11.85	-0.1377	0.03741	0.07648	-0.4244	-0.418	-0.2392	0.04791	-0.1653	0.1567	-0.005729	0.1025	-0.1422	0	3	3	0
Isocitrate dehydrogenase [NADP] cytoplasmic OS=Mus musculus GN=Idh1 PE=1 SV=2	O88844	lILPYVELDLHSYDLGIENR	1	iTRAQ (+144)	7.553	73	13.54		-0.1995	-0.004419		0.04934	0.1705		0.04326	-0.1518		-0.8219	-0.2227	0	0	2	0
Isocitrate dehydrogenase [NADP] cytoplasmic OS=Mus musculus GN=Idh1 PE=1 SV=2	O88844	lVTGWVkPIIIGR	1	iTRAQ (+144), iTRAQ (+144)	6.4015	68.3	11.19		0.1951	0.05838		-0.3579	-1.778		-0.5076	0.6644		0.4486	-0.2212	0	0	7	0
Isocitrate dehydrogenase [NADP] cytoplasmic OS=Mus musculus GN=Idh1 PE=1 SV=2	O88844	nILGGTVFR	1	iTRAQ (+144)	6.2935	77.3	10.55	-0.138	-0.07034	0.44	-0.01826	-1.02	-0.7335	1.086	0.06155	0.378	Value missing	0.1386	-0.7791	0	8	0	0
Isocitrate dehydrogenase [NADP] cytoplasmic OS=Mus musculus GN=Idh1 PE=1 SV=2	O88844	rVEEFk	1	iTRAQ (+144), iTRAQ (+144)	6.1755	82.2	10.07	-0.1208			-0.309			-0.0355			0.01393			0	0	1	0
Isocitrate dehydrogenase [NADP] cytoplasmic OS=Mus musculus GN=Idh1 PE=1 SV=2	O88844	sDYLNTFEFMDk	1	iTRAQ (+144), iTRAQ (+144)	6.117	75	10.26	-0.4895	0.09694		-0.04714	-0.02982		0.334	-0.5665		-0.04062	-0.1266		0	2	1	0
Isocitrate dehydrogenase [NADP] cytoplasmic OS=Mus musculus GN=Idh1 PE=1 SV=2	O88844	sEGGFIWAck	0.99	iTRAQ (+144), MMTS (+46), iTRAQ (+144)	5.4655	66.5	9.19	-0.3327	-0.1695		0.1762	-0.9143		0.7345	0.01303		-1.252	0.93		0	0	2	0
Isocitrate dehydrogenase [NADP] cytoplasmic OS=Mus musculus GN=Idh1 PE=1 SV=2	O88844	sIEDFAHSSFQMALSk	0.96	iTRAQ (+144), iTRAQ (+144)	5.222	65.8	8.68	0.1856	0.06065	-0.1967	-0.2183	-0.01987	0.1731	-0.5835	-0.321	-0.4872	0.06572	0.004646	0.1378	0	0	5	2
Isocitrate dehydrogenase [NADP] cytoplasmic OS=Mus musculus GN=Idh1 PE=1 SV=2	O88844	sQFEAQk	0.99	iTRAQ (+144), iTRAQ (+144)	5.1655	67.7	8.47	-1.297			0.1194			0.8689			Value missing			0	2	0	0
Isocitrate dehydrogenase [NADP] cytoplasmic OS=Mus musculus GN=Idh1 PE=1 SV=2	O88844	tVEAEAAHGTVTR	1	iTRAQ (+144)	6.815	77.5	11.7	-0.09502	-0.08517	-0.1627	-0.0362	-0.1417	-3.045	0.4121	-0.07173	0.4207	-1.428	0.08474	0.2365	0	0	7	0
Isocitrate dehydrogenase [NADP] cytoplasmic OS=Mus musculus GN=Idh1 PE=1 SV=2	O88844	vEITYTPk	1	iTRAQ (+144), iTRAQ (+144)	5.786	70.6	9.72	-0.02753	-0.1135	0.3306	-0.2212	-0.04284	-1.532	0.1887	-2.16	0.3138	-0.1282	0.7098	-0.371	0	6	0	0
Isocitrate dehydrogenase [NADP] cytoplasmic OS=Mus musculus GN=Idh1 PE=1 SV=2	O88844	yNVGVk	0.95	iTRAQ (+144), iTRAQ (+144)	4.6925	58	7.85	-3.46	-0.04363		1.948	-0.1192		-0.1294	-0.1116		-0.02563	0.2661		0	2	0	0
Aldehyde dehydrogenase, mitochondrial OS=Mus musculus GN=Aldh2 PE=1 SV=1	P47738	aAFQLGSPWR	1	iTRAQ (+144)	6.699	86.1	9.52	0.09499	0.185	-0.2874	0.3568	0.2425	-0.1937	-0.9356	-0.432	0.2921	0.4539	0.8968	1.275	0	11	5	0
Aldehyde dehydrogenase, mitochondrial OS=Mus musculus GN=Aldh2 PE=1 SV=1	P47738	dGMTIAk	0.97	iTRAQ (+144), iTRAQ (+144)	4.896	75.6	6.22	0.486	-0.4395	0.1939	0.3164	0.3573	0.04652	0.1858	0.2162	0.2558	-0.4853	0.2355	0.4741	0	10	0	0
Aldehyde dehydrogenase, mitochondrial OS=Mus musculus GN=Aldh2 PE=1 SV=1	P47738	eAGFPPGVVNIVPGFGPTAGAAIASHEGVDk	0.99	iTRAQ (+144), iTRAQ (+144)	4.313	56.8	7.06	0.1869	-0.01034	-0.1709	0.0637	0.398	0.4806	0.3249	0.1054	-0.1006	0.3381	0.5023	1.11	0	0	1	6
Aldehyde dehydrogenase, mitochondrial OS=Mus musculus GN=Aldh2 PE=1 SV=1	P47738	eEIFGPVMQILk	1	iTRAQ (+144), iTRAQ (+144)	6.205	89.6	8.51	0.4983	-1.011	0.05445	0.4213	0.3209	0.2773	0.03127	0.1937	0.1749	-0.1594	0.2584	0.4355	0	2	1	0
Aldehyde dehydrogenase, mitochondrial OS=Mus musculus GN=Aldh2 PE=1 SV=1	P47738	eLGEYGLQAYTEVk	0.97	iTRAQ (+144), iTRAQ (+144)	4.863	63.6	7.98		-0.8789	-0.1664		0.1709	-0.9069		0.4041	0.6177		0.699	0.8629	0	2	2	0
Aldehyde dehydrogenase, mitochondrial OS=Mus musculus GN=Aldh2 PE=1 SV=1	P47738	gYFIQPTVFGDVk	0.99	iTRAQ (+144), iTRAQ (+144)	5.2945	73.7	8.49	0.4112	0.1046	-0.1301	0.2319	0.4068	0.3061	-0.4137	-0.2472	0.1354	0.4091	0.5335	0.8854	0	21	26	0
Aldehyde dehydrogenase, mitochondrial OS=Mus musculus GN=Aldh2 PE=1 SV=1	P47738	kTFPTVNPSTGEVIcQVAEGNkEDVDk	0.95	iTRAQ (+144), iTRAQ (+144), MMTS (+46), iTRAQ (+144), iTRAQ (+144)	5.1345	74.7	8.09			0.2894			0.1617			-0.3444			1.545	0	0	0	1
Aldehyde dehydrogenase, mitochondrial OS=Mus musculus GN=Aldh2 PE=1 SV=1	P47738	lADLIER	0.96	iTRAQ (+144)	4.822	87.2	4.22	0.3103	-1.185	0.1354	0.4343	-0.2946	-0.1358	0.1423	1.139	0.3161	-0.07966	0.7495	0.4001	0	3	0	0
Aldehyde dehydrogenase, mitochondrial OS=Mus musculus GN=Aldh2 PE=1 SV=1	P47738	lGPALATGNVVVMk	1	iTRAQ (+144), iTRAQ (+144)	6.711	75.9	11.54	0.1158	-0.4406	0.1628	0.3511	0.4325	-0.05116	0.07767	0.09278	0.38	0.272	0.5669	0.3233	0	3	6	0
Aldehyde dehydrogenase, mitochondrial OS=Mus musculus GN=Aldh2 PE=1 SV=1	P47738	lLcGGGAAADR	0.99	iTRAQ (+144), MMTS (+46)	5.0005	63.5	8.29		-0.1911			0.2308			0.2203			1.003		0	1	0	0
Aldehyde dehydrogenase, mitochondrial OS=Mus musculus GN=Aldh2 PE=1 SV=1	P47738	tEQGPQVDETQFk	1	iTRAQ (+144), iTRAQ (+144)	8.724	88.8	15.44	0.2905	0.09519	-0.2568	0.2814	0.3543	0.1212	-0.1634	-0.4121	0.3043	0.2745	0.987	0.6478	0	3	4	0
Aldehyde dehydrogenase, mitochondrial OS=Mus musculus GN=Aldh2 PE=1 SV=1	P47738	tFVQENVYDEFVER	1	iTRAQ (+144)	8.914	95.6	15.56	0.1894	0.1622	-0.167	0.09187	-0.04994	0.01941	-0.0003357	0.4931	0.1139	0.4364	0.73	1.112	0	4	3	0
Aldehyde dehydrogenase, mitochondrial OS=Mus musculus GN=Aldh2 PE=1 SV=1	P47738	tIEEVVGR	0.99	iTRAQ (+144)	5.1285	58.2	8.81		-0.248	-0.08973		0.05481	0.1809		0.2587	0.271		1.119	0.8892	0	3	0	0
Aldehyde dehydrogenase, mitochondrial OS=Mus musculus GN=Aldh2 PE=1 SV=1	P47738	tIPIDGDFFSYTR	1	iTRAQ (+144)	7.2695	87.4	12.27	0.2768	0.3384	-0.01969	0.2143	0.1063	-0.1467	0.01653	-0.07104	0.3749	0.3252	0.9458	0.8542	0	5	3	0
Aldehyde dehydrogenase, mitochondrial OS=Mus musculus GN=Aldh2 PE=1 SV=1	P47738	vAEQTPLTALYVANLIk	1	iTRAQ (+144), iTRAQ (+144)	6.183	79.2	10.22	0.1922	0.1722	-0.1354	0.3336	0.1727	0.04387	-0.201	-0.03293	0.1502	0.4279	1.124	1.152	0	1	18	0
Aldehyde dehydrogenase, mitochondrial OS=Mus musculus GN=Aldh2 PE=1 SV=1	P47738	vAFTGSTEVGHLIQVAAGSSNLk	0.99	iTRAQ (+144), iTRAQ (+144)	6.44	75.4	10.96	0.2138	-0.9779		0.03445	-0.0994		0.2379	0.5576		0.1986	1.066		0	0	1	3
Aldehyde dehydrogenase, mitochondrial OS=Mus musculus GN=Aldh2 PE=1 SV=1	P47738	vAFTGSTEVGHLIQVAAGSSNLkR	0.99	iTRAQ (+144), iTRAQ (+144)	6.641	72.4	11.54	-1.162	0.1597	-0.4762	0.655	0.285	-0.3851	-0.2103	-1.605	0.6737	1.22	1.684	1.772	0	0	0	7
Aldehyde dehydrogenase, mitochondrial OS=Mus musculus GN=Aldh2 PE=1 SV=1	P47738	vVGNPFDSR	1	iTRAQ (+144)	7.073	80.5	12.14	0.01031	0.27	-0.5266	0.1902	0.1747	0.06884	0.07554	-0.5838	0.339	0.7538	0.9864	0.881	0	28	0	0
Aldehyde dehydrogenase, mitochondrial OS=Mus musculus GN=Aldh2 PE=1 SV=1	P47738	yGLAAAVFTk	1	iTRAQ (+144), iTRAQ (+144)	8.9765	94	15.77	0.1735	0.3646	-0.03911	0.2712	0.08014	-0.3566	-0.2166	-0.1738	0.5229	0.5962	1.167	1.01	0	3	3	0
Aldehyde dehydrogenase, mitochondrial OS=Mus musculus GN=Aldh2 PE=1 SV=1	P47738	yYAGWADk	0.96	iTRAQ (+144), iTRAQ (+144)	4.7505	73.8	5.8	1.369			-1.974			0.2533			0.1981			0	1	0	0
Adenosylhomocysteinase OS=Mus musculus GN=Ahcy PE=1 SV=3	P50247	aGIPVFAWk	1	iTRAQ (+144), iTRAQ (+144)	7.1535	92.7	9.68	0.4364	-0.974	0.1297	1.002	-0.2402	-0.9367	-0.2117	0.2296	0.3979	-1.663	-0.1589	Value missing	0	4	3	0
Adenosylhomocysteinase OS=Mus musculus GN=Ahcy PE=1 SV=3	P50247	aLDIAENEMPGLMR	1	iTRAQ (+144)	6.666	83.1	11.12	-0.05093	-0.2681	0.09268	-0.2795	0.1741	0.4004	0.2075	0.7331	-0.1709	-0.01316	-0.4823	-0.6861	0	4	2	0
Adenosylhomocysteinase OS=Mus musculus GN=Ahcy PE=1 SV=3	P50247	aTDVMIAGk	1	iTRAQ (+144), iTRAQ (+144)	7.2535	85.7	12.31	0.3315	-0.08852	-0.2413	-0.4498	0.0008907	0.626	0.3243	0.1437	0.1473	-0.4878	-0.2151	-0.8836	0	6	0	0
Adenosylhomocysteinase OS=Mus musculus GN=Ahcy PE=1 SV=3	P50247	dGPLNMILDDGGDLTNLIHTk	0.96	iTRAQ (+144), iTRAQ (+144)	5.2455	75.3	8.31	-0.004887	-0.8181	0.3638	-0.07482	0.5871	0.5169	-0.02653	0.7931	-0.4427	-0.584	-0.7157	-0.9575	0	0	5	1
Adenosylhomocysteinase OS=Mus musculus GN=Ahcy PE=1 SV=3	P50247	eMYSASkPLk	1	iTRAQ (+144), iTRAQ (+144), iTRAQ (+144)	6.2485	66.5	10.93	0.1355		1.769	0.813		Value missing	-0.2212		1.535	-0.2333		-1.621	0	0	2	0
Adenosylhomocysteinase OS=Mus musculus GN=Ahcy PE=1 SV=3	P50247	gETDEEYLWcIEQTLHFk	1	iTRAQ (+144), MMTS (+46), iTRAQ (+144)	8.6245	94.4	14.97	0.1644	-0.4926	-0.2164	0.06673	0.2225	0.6401	-0.1537	0.6571	0.1292	Value missing	-0.4257	-0.7622	0	0	4	0
Adenosylhomocysteinase OS=Mus musculus GN=Ahcy PE=1 SV=3	P50247	gISEETTTGVHNLYk	1	iTRAQ (+144), iTRAQ (+144)	8.6055	94.8	14.91	0.07214	0.1516	-0.02066	-0.06868	-0.08712	0.2296	-0.21	-0.6919	-0.3831	-0.01023	0.1237	-0.1648	0	3	12	0
Adenosylhomocysteinase OS=Mus musculus GN=Ahcy PE=1 SV=3	P50247	iILLAEGR	0.99	iTRAQ (+144)	5.414	89.8	4.69	-0.1357	-0.4568	0.03169	0.04892	0.3762	-0.07982	0.3925	0.6872	0.1841	-0.9099	-1.357	-0.6621	0	7	0	0
Adenosylhomocysteinase OS=Mus musculus GN=Ahcy PE=1 SV=3	P50247	kALDIAENEMPGLMR	1	iTRAQ (+144), iTRAQ (+144)	7.9015	87.5	13.67	-0.9688	0.7986	-0.1619	0.8823	-0.3748	-0.4307	-1.068	-1.677	0.07461	1.129	0.2947	0.4955	0	0	4	0
Adenosylhomocysteinase OS=Mus musculus GN=Ahcy PE=1 SV=3	P50247	kALDIAENEmPGLMR	0.97	iTRAQ (+144), iTRAQ (+144), Oxidation (+16)	5.0125	77.6	7.69	-0.6906	0.6357	0.09072	0.2097	-0.6103	-0.7342	-0.2973	-1.553	-0.1783	0.8819	0.5226	1.022	0	0	3	0
Adenosylhomocysteinase OS=Mus musculus GN=Ahcy PE=1 SV=3	P50247	kALDIAENEMPGLmR	0.97	iTRAQ (+144), iTRAQ (+144), Oxidation (+16)	4.959	72.9	7.78			-0.04934			-0.9824			-0.03829			0.5439	0	0	1	0
Adenosylhomocysteinase OS=Mus musculus GN=Ahcy PE=1 SV=3	P50247	kLDEAVAEAHLGk	1	iTRAQ (+144), iTRAQ (+144), iTRAQ (+144)	8.4815	95.8	14.59	0.09442	0.06655	-0.02498	-0.03649	-0.02816	-0.02102	-0.006616	-0.2017	-0.2867	-0.1417	-0.05063	0.1674	0	0	3	7
Adenosylhomocysteinase OS=Mus musculus GN=Ahcy PE=1 SV=3	P50247	lDEAVAEAHLGk	1	iTRAQ (+144), iTRAQ (+144)	7.4385	90.9	12.49	0.115			-0.08815			0.0004501			-0.6778			0	0	1	0
Adenosylhomocysteinase OS=Mus musculus GN=Ahcy PE=1 SV=3	P50247	vADIGLAAWGR	0.95	iTRAQ (+144)	4.7185	59.3	7.85	-0.3532	-0.08185	0.03183	0.1185	-0.03469	-0.3522	-0.05482	-0.1586	-0.05011	-0.08406	-0.06614	-0.1417	0	28	23	0
Adenosylhomocysteinase OS=Mus musculus GN=Ahcy PE=1 SV=3	P50247	vAVVAGYGDVGk	0.97	iTRAQ (+144), iTRAQ (+144)	5.055	72.3	8.02	0.3237	-0.994	0.1792	-0.05148	0.5217	-0.3193	-0.06706	0.03844	0.211	-0.4062	-0.298	-0.715	0	0	14	0
Adenosylhomocysteinase OS=Mus musculus GN=Ahcy PE=1 SV=3	P50247	vNIkPQVDR	0.96	iTRAQ (+144), iTRAQ (+144)	4.822	63.8	7.88		-0.481			0.3188			0.3162			-0.4019		0	0	1	0
Adenosylhomocysteinase OS=Mus musculus GN=Ahcy PE=1 SV=3	P50247	vPAINVNDSVTk	0.98	iTRAQ (+144), iTRAQ (+144)	4.978	80.9	5.39	-0.1278	0.01743	0.02569	0.1275	0.2116	-0.08087	-0.4426	-0.3137	-0.1173	0.1665	-0.07835	-0.06726	0	15	23	0
Adenosylhomocysteinase OS=Mus musculus GN=Ahcy PE=1 SV=3	P50247	wLNENAVEk	1	iTRAQ (+144), iTRAQ (+144)	7.557	84.3	11.47	0.1932	-0.04972	0.4718	0.2265	0.3073	-0.4833	-0.2392	-0.0378	-0.03058	-0.2729	-0.3994	-0.6421	0	2	4	0
Adenosylhomocysteinase OS=Mus musculus GN=Ahcy PE=1 SV=3	P50247	wSScNIFSTQDHAAAAIAk	0.99	iTRAQ (+144), MMTS (+46), iTRAQ (+144)	6.7785	72.3	11.85	-0.1547	-0.1009	-0.04871	0.06726	-0.381	0.2628	0.1674	0.01322	-0.03878	-0.3128	0.3982	-0.1115	0	0	0	3
Adenosylhomocysteinase OS=Mus musculus GN=Ahcy PE=1 SV=3	P50247	yPQLLSGIR	0.99	iTRAQ (+144)	5.3695	71.6	6.88	0.8623	0.09126	0.6315	2.915	1.243	-0.3948	-0.9315	0.3415	0.8878	-1.686	-1.121	-2.896	0	6	2	0
Glutathione S-transferase P 1 OS=Mus musculus GN=Gstp1 PE=1 SV=2	P19157	aLPGHLkPFETLLSQNQGGk	1	iTRAQ (+144), iTRAQ (+144), iTRAQ (+144)	6.016	76.7	9.96	-0.1004	0.366	0.1211	-0.01499	0.06068	-0.0561	-0.3615	-0.3781	-0.3671	-0.3523	-0.5861	-0.7067	0	0	8	18
Glutathione S-transferase P 1 OS=Mus musculus GN=Gstp1 PE=1 SV=2	P19157	cEAMR	0.97	MMTS (+46), iTRAQ (+144)	4.9	69.5	7.8	-0.512	0.1374		0.1102	-0.4756		-0.6947	-0.2857		0.04622	-0.07823		0	4	0	0
Glutathione S-transferase P 1 OS=Mus musculus GN=Gstp1 PE=1 SV=2	P19157	eAAQMDMVNDGVEDLR	1	iTRAQ (+144)	6.352	76.4	10.72	-0.3362	-0.2485	0.005868	-0.07693	-0.1737	0.04805	-0.007114	-0.2182	-0.3904	-0.2965	-0.2974	-0.3052	0	8	8	0
Glutathione S-transferase P 1 OS=Mus musculus GN=Gstp1 PE=1 SV=2	P19157	eAAQmDMVNDGVEDLR	1	iTRAQ (+144), Oxidation (+16)	7.5635	80.5	13.23	-0.06077	0.02845	0.08259	0.04494	-0.1164	-0.1547	-0.2066	-0.1596	-0.3463	-0.4711	-0.4239	-0.4544	0	4	9	0
Glutathione S-transferase P 1 OS=Mus musculus GN=Gstp1 PE=1 SV=2	P19157	eAAQMDmVNDGVEDLR	1	iTRAQ (+144), Oxidation (+16)	5.888	82	9.44	-0.3619	0.03807	-0.1312	0.3609	-0.1268	0.07336	-0.7415	-0.002166	-0.2346	-0.435	-0.8371	-0.2261	0	5	0	0
Glutathione S-transferase P 1 OS=Mus musculus GN=Gstp1 PE=1 SV=2	P19157	eAAQmDmVNDGVEDLR	1	iTRAQ (+144), Oxidation (+16), Oxidation (+16)	6.8225	81.7	11.53	-0.4995	0.09074	0.1303	-0.1203	0.2354	-0.0778	-0.08183	Value missing	-0.4253	-0.4248	-0.7459	-0.3748	0	3	4	0
Glutathione S-transferase P 1 OS=Mus musculus GN=Gstp1 PE=1 SV=2	P19157	eEVVTIDTWMQGLLkPTcLYGQLPk	0.99	iTRAQ (+144), iTRAQ (+144), MMTS (+46), iTRAQ (+144)	6.0525	81	9.85	0.2089	-0.8049	0.08207	-0.4573	0.3455	0.3621	0.1949	0.8596	-0.4312	-1.432	-1.325	-1.372	0	0	0	5
Glutathione S-transferase P 1 OS=Mus musculus GN=Gstp1 PE=1 SV=2	P19157	eEVVTIDTWmQGLLkPTcLYGQLPk	1	iTRAQ (+144), Oxidation (+16), iTRAQ (+144), MMTS (+46), iTRAQ (+144)	5.5675	75.2	9.03	0.3109			-0.2629			-0.09473			-1.139			0	0	0	0
Glutathione S-transferase P 1 OS=Mus musculus GN=Gstp1 PE=1 SV=2	P19157	fEDGDLTLYQSNAILR	1	iTRAQ (+144)	8.8365	87	15.77	-0.4098	0.2566	0.09595	0.1604	-0.1897	-0.6676	-0.3703	-0.7861	-0.1522	-0.03393	-0.2119	-0.2117	0	11	12	0
Glutathione S-transferase P 1 OS=Mus musculus GN=Gstp1 PE=1 SV=2	P19157	mLLADQGQSWk	1	iTRAQ (+144), iTRAQ (+144)	6.198	75	10.44	0.08662	-0.6461	0.1507	-0.424	0.1628	0.3039	0.559	1.343	-0.4056	-1.306	-2.31	-1.025	0	10	20	0
Glutathione S-transferase P 1 OS=Mus musculus GN=Gstp1 PE=1 SV=2	P19157	mPPYTIVYFPVR	1	iTRAQ (+144)	6.098	57.4	11	-0.1667	0.7748	0.5793	0.2236	-0.09555	-0.4524	-0.8477	-0.2541	Value missing	-0.605	-0.6766	0.0423	0	5	1	0
Glutathione S-transferase P 1 OS=Mus musculus GN=Gstp1 PE=1 SV=2	P19157	nDYVk	0.95	iTRAQ (+144), iTRAQ (+144)	4.681	65.3	7.5	-0.2573		0.1184	-1.021		-0.8131	0.9082		0.2315	-0.09997		-1.221	0	4	0	0
Glutathione S-transferase P 1 OS=Mus musculus GN=Gstp1 PE=1 SV=2	P19157	sLGLYGk	0.99	iTRAQ (+144), iTRAQ (+144)	5.5055	70.3	9.11	-0.6366	0.9379	0.973	1.27	-0.6603	Value missing	-1.53	0.2693	1.277	0.3224	-1.725	-0.06483	0	10	0	0
60 kDa heat shock protein, mitochondrial OS=Mus musculus GN=Hspd1 PE=1 SV=1	P63038	aAVEEGIVLGGGcALLR	0.99	iTRAQ (+144), MMTS (+46)	5.654	75.7	9.2	0.3328		0.3299	-0.6276		-0.2162	-0.219		-0.2955	0.559		0.7192	0	0	2	0
60 kDa heat shock protein, mitochondrial OS=Mus musculus GN=Hspd1 PE=1 SV=1	P63038	aLkIPAMTIAk	1	iTRAQ (+144), iTRAQ (+144), iTRAQ (+144)	5.9	76.3	9.72		1.563			-1.152			-3.19			1.267		0	0	1	0
60 kDa heat shock protein, mitochondrial OS=Mus musculus GN=Hspd1 PE=1 SV=1	P63038	cEFQDAYVLLSEk	1	MMTS (+46), iTRAQ (+144), iTRAQ (+144)	7.455	88.8	12.62	-0.2849	0.09423	-0.1795	0.156	0.01983	-0.4572	-0.04212	-0.5214	0.2933	0.9102	0.6593	0.3521	0	0	3	0
60 kDa heat shock protein, mitochondrial OS=Mus musculus GN=Hspd1 PE=1 SV=1	P63038	cIPALDSLkPANEDQk	0.98	MMTS (+46), iTRAQ (+144), iTRAQ (+144), iTRAQ (+144)	6.212	78.4	10.32		0.3297			-0.2155			-0.9251			0.6395		0	0	0	1
60 kDa heat shock protein, mitochondrial OS=Mus musculus GN=Hspd1 PE=1 SV=1	P63038	dDAMLLk	1	iTRAQ (+144), iTRAQ (+144)	6.3785	76.6	10.77	0.2957		-3.682	-0.1807		0.9338	-0.8594		-0.0114	0.6051		0.1263	0	2	0	0
60 kDa heat shock protein, mitochondrial OS=Mus musculus GN=Hspd1 PE=1 SV=1	P63038	gANPVEIR	1	iTRAQ (+144)	5.6025	80.4	7.59	0.1352	0.1524	-0.246	-0.008183	-0.05241	0.162	-0.1504	-0.3348	-0.1638	0.619	0.3995	0.5625	0	22	0	0
60 kDa heat shock protein, mitochondrial OS=Mus musculus GN=Hspd1 PE=1 SV=1	P63038	gIIDPTk	0.96	iTRAQ (+144), iTRAQ (+144)	4.7335	76.7	5.8	0.2369	0.3595	-0.3065	-0.1454	-0.2251	0.004447	-0.1857	-0.7381	-0.07645	-0.1607	0.4799	0.3798	0	18	0	0
60 kDa heat shock protein, mitochondrial OS=Mus musculus GN=Hspd1 PE=1 SV=1	P63038	gVMLAVDAVIAELk	1	iTRAQ (+144), iTRAQ (+144)	6.1595	78.7	10.19	0.2741		-0.1229	0.2465		0.6929	0.01548		0.2435	-0.1955		-0.1794	0	1	3	0
60 kDa heat shock protein, mitochondrial OS=Mus musculus GN=Hspd1 PE=1 SV=1	P63038	gVmLAVDAVIAELk	0.99	iTRAQ (+144), Oxidation (+16), iTRAQ (+144)	5.4975	72.6	8.99	Value missing			2.145			1.889			Value missing			0	0	1	0
60 kDa heat shock protein, mitochondrial OS=Mus musculus GN=Hspd1 PE=1 SV=1	P63038	gVMLAVDAVIAELkk	1	iTRAQ (+144), iTRAQ (+144), iTRAQ (+144)	7.1205	75	12.49	-2.344			0.7955			-0.6818			1.798			0	0	1	0
60 kDa heat shock protein, mitochondrial OS=Mus musculus GN=Hspd1 PE=1 SV=1	P63038	gYISPYFINTSk	0.99	iTRAQ (+144), iTRAQ (+144)	5.486	90.7	7.09	0.202	-0.5505	0.05061	-0.08771	1.775	0.05397	-1.241	-0.5256	0.06009	0.8475	0.6395	0.64	0	0	3	0
60 kDa heat shock protein, mitochondrial OS=Mus musculus GN=Hspd1 PE=1 SV=1	P63038	iGIEIIk	0.99	iTRAQ (+144), iTRAQ (+144)	5.1755	88.3	4.47	0.06191	-0.1367	-0.00127	0.3959	0.1889	0.1158	-2.291	-0.07483	0.6638	0.0532	0.6295	-2.592	0	3	0	0
60 kDa heat shock protein, mitochondrial OS=Mus musculus GN=Hspd1 PE=1 SV=1	P63038	iPAMTIAk	0.98	iTRAQ (+144), iTRAQ (+144)	5.2665	78.6	8.21	0.4099	0.04748	0.2308	-0.2887	0.1419	-0.1152	-1.067	-0.4819	0.9473	0.941	0.3878	-0.3138	0	4	3	0
60 kDa heat shock protein, mitochondrial OS=Mus musculus GN=Hspd1 PE=1 SV=1	P63038	iQEITEQLDITTSEYEk	1	iTRAQ (+144), iTRAQ (+144)	7.38	83.7	12.68	0.3127			0.5614			-0.1991			-1.417			0	0	1	0
60 kDa heat shock protein, mitochondrial OS=Mus musculus GN=Hspd1 PE=1 SV=1	P63038	iSSVQSIVPALEIANAHR	1	iTRAQ (+144)	7.686	89.1	13.12	-0.1849	-0.1365	-0.01356	0.0782	-0.1009	-0.2475	0.03586	0.2147	0.1531	0.555	1.198	0.1275	0	0	3	0
60 kDa heat shock protein, mitochondrial OS=Mus musculus GN=Hspd1 PE=1 SV=1	P63038	kISSVQSIVPALEIANAHR	0.97	iTRAQ (+144), iTRAQ (+144)	5.4795	60	9.51	0.5673	0.08551		0.1286	0.01401		-0.01498	0.02819		-0.04441	0.5877		0	0	0	2
60 kDa heat shock protein, mitochondrial OS=Mus musculus GN=Hspd1 PE=1 SV=1	P63038	kPLVIIAEDVDGEALSTLVLNR	1	iTRAQ (+144), iTRAQ (+144)	8.0135	91.3	13.75	0.2254	-0.03488	0.001588	-0.2301	0.1423	-0.02761	-0.1855	-0.4267	0.05337	0.4326	0.5324	0.5706	0	0	3	4
60 kDa heat shock protein, mitochondrial OS=Mus musculus GN=Hspd1 PE=1 SV=1	P63038	lSDGVAVLk	0.99	iTRAQ (+144), iTRAQ (+144)	5.328	75.6	8.48	-2.099	-0.1131		0.1133	-0.6634		0.0008326	0.08029		0.3879	0.1629		0	1	2	0
60 kDa heat shock protein, mitochondrial OS=Mus musculus GN=Hspd1 PE=1 SV=1	P63038	lVQDVANNTNEEAGDGTTTATVLAR	1	iTRAQ (+144)	6.963	84.9	11.7	0.4854	0.1396		-0.371	-0.02586		-0.4979	-0.08277		0.4847	0.3762		0	0	2	0
60 kDa heat shock protein, mitochondrial OS=Mus musculus GN=Hspd1 PE=1 SV=1	P63038	nAGVEGSLIVEk	1	iTRAQ (+144), iTRAQ (+144)	5.9975	80.5	9.75	-0.1659	0.2315	-0.138	-0.2276	-0.1402	-0.2316	0.2797	-0.2739	0.2453	0.5951	0.3749	0.4611	0	2	4	0
60 kDa heat shock protein, mitochondrial OS=Mus musculus GN=Hspd1 PE=1 SV=1	P63038	tLNDELEIIEGMk	1	iTRAQ (+144), iTRAQ (+144)	6.3935	82.3	10.55	0.0103	0.5013		0.2638	-0.6268		-0.1027	-0.7481		0.3207	0.5102		0	2	2	0
60 kDa heat shock protein, mitochondrial OS=Mus musculus GN=Hspd1 PE=1 SV=1	P63038	tVIIEQSWGSPk	1	iTRAQ (+144), iTRAQ (+144)	5.7355	77.3	9.31		-0.1074	-0.7205		0.1616	0.3135		-0.3327	0.01778		0.5566	0.2782	0	0	5	0
60 kDa heat shock protein, mitochondrial OS=Mus musculus GN=Hspd1 PE=1 SV=1	P63038	vGEVIVTk	0.96	iTRAQ (+144), iTRAQ (+144)	4.782	65.4	7.72	0.0251	-0.277	0.005573	0.07436	0.3403	0.1601	-0.6542	-0.02228	0.06056	0.1784	0.1928	-0.3392	0	15	1	0
60 kDa heat shock protein, mitochondrial OS=Mus musculus GN=Hspd1 PE=1 SV=1	P63038	vGGTSDVEVNEk	1	iTRAQ (+144), iTRAQ (+144)	6.9745	90.2	11.49	0.02534	0.2089	-0.2309	0.08871	-0.3502	-0.3618	-0.08984	-0.08806	0.1725	0.3694	0.4154	0.6026	0	2	3	0
60 kDa heat shock protein, mitochondrial OS=Mus musculus GN=Hspd1 PE=1 SV=1	P63038	vGLQVVAVk	1	iTRAQ (+144), iTRAQ (+144)	8.708	83.5	15.64	-0.1785	0.2511	0.07111	0.2931	-0.1708	-0.1624	-0.1898	-0.2755	0.09511	0.6515	0.488	0.4163	0	4	2	0
60 kDa heat shock protein, mitochondrial OS=Mus musculus GN=Hspd1 PE=1 SV=1	P63038	vTDALNATR	0.99	iTRAQ (+144)	5.143	63.2	8.62		-0.5837	-0.1616		-1.219	-0.4804		0.6973	0.3513		1.07	0.1429	0	5	0	0
Regucalcin OS=Mus musculus GN=Rgn PE=1 SV=1	Q64374	cGESPVWEEASQSLLFVDIPSk	1	MMTS (+46), iTRAQ (+144), iTRAQ (+144)	6.826	77.6	11.72	-0.3574			0.1734			0.04849			0.6933			0	0	1	0
Regucalcin OS=Mus musculus GN=Rgn PE=1 SV=1	Q64374	dGLNAEGLLR	0.99	iTRAQ (+144)	5.503	74	8.94	-0.0514	-0.1554	0.1781	0.06013	0.0877	0.1479	0.6777	0.0847	0.07878	0.03115	0.6959	0.0588	0	4	2	0
Regucalcin OS=Mus musculus GN=Rgn PE=1 SV=1	Q64374	dYSEMYVTcAR	1	iTRAQ (+144), MMTS (+46)	6.3615	70.8	10.99	0.1688	-0.5075	0.515	0.1123	0.2279	0.3071	0.1106	0.1086	-0.08476	-0.2155	0.1139	-0.3472	0	3	0	0
Regucalcin OS=Mus musculus GN=Rgn PE=1 SV=1	Q64374	gIAPYSYAG	0.98	iTRAQ (+144)	4.9805	79.6	7.53	0.9373			0.08053			0.1414			-1.179			0	1	0	0
Regucalcin OS=Mus musculus GN=Rgn PE=1 SV=1	Q64374	hQGSLYSLFPDHSVk	1	iTRAQ (+144), iTRAQ (+144)	6.9545	68.5	12.41	-0.09635	-0.415	0.1857	0.1474	0.3504	-0.1653	0.267	-0.2215	0.1011	0.07995	0.4402	0.1261	0	0	7	10
Regucalcin OS=Mus musculus GN=Rgn PE=1 SV=1	Q64374	iTGLGVk	0.95	iTRAQ (+144), iTRAQ (+144)	4.689	57.6	7.86	0.1028	0.4579	0.5676	0.3391	-0.2334	-0.3423	-0.607	-0.5068	1.352	0.119	0.8001	-1.823	0	3	0	0
Regucalcin OS=Mus musculus GN=Rgn PE=1 SV=1	Q64374	lDPETGk	0.99	iTRAQ (+144), iTRAQ (+144)	5.4365	79.9	6.58	1.263	-0.6523		-2.6	0.8753		0.7548	1.789		-0.5316	-1.376		0	2	0	0
Regucalcin OS=Mus musculus GN=Rgn PE=1 SV=1	Q64374	lDPETGkR	0.99	iTRAQ (+144), iTRAQ (+144)	5.459	82	6.32	0.02982	-0.06739	0.1848	0.9776	0.3273	0.03309	-2.379	-0.7891	0.06997	0.1952	0.6845	0.1535	0	0	7	0
Regucalcin OS=Mus musculus GN=Rgn PE=1 SV=1	Q64374	mEkDEQIPDGMcIDAEGk	0.99	iTRAQ (+144), iTRAQ (+144), MMTS (+46), iTRAQ (+144)	6.601	81.2	11.06	0.2643	0.0194		-0.04187	0.2025		0.5055	0.3851		-0.1533	-0.243		0	0	0	2
Regucalcin OS=Mus musculus GN=Rgn PE=1 SV=1	Q64374	qLGGYVATIGTk	1	iTRAQ (+144), iTRAQ (+144)	8.17	79.1	14.64	-0.198	-0.87	-0.1833	0.4275	0.1132	0.0147	1.107	-0.1385	0.1896	-4.232	0.8566	0.3501	0	4	4	0
Regucalcin OS=Mus musculus GN=Rgn PE=1 SV=1	Q64374	qPDAGNIFk	1	iTRAQ (+144), iTRAQ (+144)	6.0575	78.1	9.99	0.2372	0.06019	0.2942	0.01964	0.03135	0.2164	0.5942	-0.1979	0.161	-0.9869	0.396	-0.5373	0	22	0	0
Regucalcin OS=Mus musculus GN=Rgn PE=1 SV=1	Q64374	vAVDAPVSSVALR	1	iTRAQ (+144)	7.842	87	13.56	-0.04342	-0.4908	-0.3755	-0.05343	-0.03956	0.3923	0.439	0.2485	-0.2428	0.1263	0.5818	0.5695	0	31	10	0
Regucalcin OS=Mus musculus GN=Rgn PE=1 SV=1	Q64374	wDTVSNQVQR	1	iTRAQ (+144)	5.6045	80.2	7.26	-0.4384	-0.4274	0.1567	0.01802	0.0258	-0.2853	0.2931	0.2041	0.08319	0.4835	0.7246	0.3686	0	23	0	0
Regucalcin OS=Mus musculus GN=Rgn PE=1 SV=1	Q64374	yFAGTMAEETAPAVLER	1	iTRAQ (+144)	10.73	91	19.8	0.169	-0.07264	-0.009232	-0.2227	0.02349	0.09813	0.5228	0.07028	0.1329	-0.06149	0.4899	0.3127	0	5	5	0
Regucalcin OS=Mus musculus GN=Rgn PE=1 SV=1	Q64374	yFAGTmAEETAPAVLER	0.98	iTRAQ (+144), Oxidation (+16)	4.96	64.4	8.16	-0.01024	0.09536	0.06664	0.1833	0.1537	-0.3746	0.4388	0.09503	0.162	0.02686	0.1265	0.4715	0	2	3	0
Sorbitol dehydrogenase OS=Mus musculus GN=Sord PE=1 SV=3	Q64442	aMGAAQVVVTDLSASR	1	iTRAQ (+144)	6.8835	75.3	11.95	0.2796			-0.3865			-0.1037			-2.11			0	1	1	0
Sorbitol dehydrogenase OS=Mus musculus GN=Sord PE=1 SV=3	Q64442	aVEAFETAk	1	iTRAQ (+144), iTRAQ (+144)	9.167	90.7	16.34	-0.07574	-0.07533	-0.03099	-0.09552	0.2022	-0.2757	0.2208	-0.05278	-0.3673	-1.277	-0.7973	0.03284	0	6	6	0
Sorbitol dehydrogenase OS=Mus musculus GN=Sord PE=1 SV=3	Q64442	eTPQEIASk	1	iTRAQ (+144), iTRAQ (+144)	6.079	82.1	9.86	-0.07573	0.2149	0.2145	-0.1111	-0.8703	0.5477	-0.001825	1.564	-0.5298	-0.8927	-0.5068	-0.6194	0	6	3	0
Sorbitol dehydrogenase OS=Mus musculus GN=Sord PE=1 SV=3	Q64442	eVDEYck	1	iTRAQ (+144), MMTS (+46), iTRAQ (+144)	6.828	80.4	11.6	-0.0871	-3.274	0.8969	-0.08969	2.739	-0.982	0.2027	-2.541	0.8373	-1.658	2.365	-6.119	0	4	0	0
Sorbitol dehydrogenase OS=Mus musculus GN=Sord PE=1 SV=3	Q64442	eVGADFTIQVGk	0.99	iTRAQ (+144), iTRAQ (+144)	5.457	67.2	9.14	-0.2562	-0.3229		0.06938	0.1495		0.535	0.4796		-1.632	-0.9628		0	2	2	0
[truncated: 1,683 more rows]

## Sheet: MEM - ID
	Peak List Generator: Mass Hunter
		Version: unknown
		Charge States Calculated: unknown
		Deisotoped: unknown
[truncated: 5,137 more rows]

## Sheet: MEM - Quant
Protein Name	Accession No	Sequence	Prob	Modifications	SpectrumMill Discriminant Score	SpectrumMill SPI (%)	SpectrumMill Fwd-Rev score	iTRAQ114 (1)	iTRAQ114 (2)	iTRAQ114 (3)	iTRAQ115 (1)	iTRAQ115 (2)	iTRAQ115 (3)	iTRAQ116 (1)	iTRAQ116 (2)	iTRAQ116Quant 3 (3)	iTRAQ117(1)	iTRAQ117 (2)	iTRAQ117 (3)	+1H	+2H	+3H	+4H
[truncated: 2,402 more rows]
