# Supplementary material for: Proteomic identification and characterization of hepatic glyoxalase 1 dysregulation in non-alcoholic fatty liver disease
Source: Proteome Sci. 2018 Feb 14;16:4. doi: 10.1186/s12953-018-0131-y (PMC5813374; doi:10.1186/s12953-018-0131-y)
Supplement: Supplementary file 3 — Protein Lists. (XLSX 309 kb) [file 12953_2018_131_MOESM3_ESM.xlsx]

## Sheet: MEM - IDs
Experiment: membrane_experiments
Peak List Generator: unknown
	Version: unknown
	Charge States Calculated: unknown
	Deisotoped: unknown
	Textual Annotation: unknown
Database Set: 2 Databases
	Database Name: a subset of the SwissProtAUG11musmusculus database
	Version: unknown
	Taxonomy: All Entries
	Number of Proteins: 101
	Database Name: the SwissProtAUG11 database
	Version: unknown
	Taxonomy: MUS MUSCULUS
	Number of Proteins: 16390
	Explain Database w/ < 1000 entries:
	Does database contain common contaminants?: unknown
Search Engine Set: 2 Search Engines
	Search Engine: Spectrum Mill
	Version: Unknown
	Samples: All Samples
	Fragment Tolerance: 50 PPM (Monoisotopic)
	Parent Tolerance: 20 PPM (Monoisotopic)
	Fixed Modifications:
	Variable Modifications:
	Database: the SwissProtAUG11 database (selected for MUS MUSCULUS, unknown version, 16390 entries)
	Digestion Enzyme: Trypsin
	Max Missed Cleavages: 2
	Probability Model:
	exp1_mem: Peptide Prophet [+1,+2,+3,+4,+5,+6 and above]
	exp2_mem: Peptide Prophet [+1,+2,+3,+4,+5,+6 and above]
	exp3_mem: Peptide Prophet [+1,+2,+3,+4,+5,+6 and above]
	Search Engine: X! Tandem
	Version: 2007.01.01.1
	Samples: All Samples
	Fragment Tolerance: 50 PPM (Monoisotopic)
	Parent Tolerance: 20 PPM (Monoisotopic)
	Fixed Modifications:
	Variable Modifications: +16 on M (Oxidation), +46 on C (MMTS), +144 on Kn (iTRAQ)
	Database: a subset of the SwissProtAUG11musmusculus database (unknown version, 101 entries)
	Digestion Enzyme: Trypsin
	Max Missed Cleavages: 2
	Probability Model:
	exp1_mem: Peptide Prophet [+1,+2,+3,+4 and above]
	exp2_mem: Peptide Prophet [+1,+2,+3,+4 and above]
	exp3_mem: Peptide Prophet [+1,+2,+3,+4 and above]
Scaffold: Version: Scaffold_4.8.4
	Modification Metadata Set: Unknown modifications
	Source: Unknown
	Comment:
	Protein Grouping Strategy: Experiment-wide grouping with binary peptide-protein weights
	Peptide Thresholds: 95.0% minimum
	Protein Thresholds: 99.0% minimum and 2 peptides minimum
	Peptide FDR: 0.8% (Prophet)
	Protein FDR: 0.0% (Prophet)
	GO Annotation Source(s): Unknown
	Alternate ID Source(s):
MS/MS sample name	Protein name	Protein accession numbers	Protein MW (Da)	Protein identification probability	Exclusive unique peptide count	Exclusive unique spectrum count	Exclusive spectrum count	Percentage of total spectra	Percentage sequence coverage
exp1_mem	Valacyclovir hydrolase OS=Mus musculus GN=Bphl PE=2 SV=1	Q8R164	32851.7	1	2	2	2	0.0005	0.0928
exp1_mem	40S ribosomal protein S9 OS=Mus musculus GN=Rps9 PE=2 SV=3	Q6ZWN5	22592.5	1	2	2	2	0.0005	0.067
exp1_mem	60S ribosomal protein L19 OS=Mus musculus GN=Rpl19 PE=1 SV=1	P84099	23467.4	1	2	2	2	0.0005	0.0867
exp1_mem	Methylmalonyl-CoA mutase, mitochondrial OS=Mus musculus GN=Mut PE=2 SV=2	P16332	82846.2	0.5	1	1	1	0.0002	0.0214
exp1_mem	Alpha-2-macroglobulin OS=Mus musculus GN=A2m PE=1 SV=3	Q61838	165854	0.992	0	0	0	0	0
exp1_mem	Cytochrome P450 4V3 OS=Mus musculus GN=Cyp4v3 PE=1 SV=1	Q9DBW0	60940.9	0.5	1	1	1	0.0002	0.019
exp1_mem	17-beta-hydroxysteroid dehydrogenase 13 OS=Mus musculus GN=Hsd17b13 PE=1 SV=1	Q8VCR2	33518.7	0.998	2	2	2	0.0005	0.0987
exp1_mem	Cytochrome P450 4A12A OS=Mus musculus GN=Cyp4a12a PE=2 SV=2	Q91WL5	58352.1	1	3	3	3	0.0007	0.0492
exp1_mem	Ribonuclease UK114 OS=Mus musculus GN=Hrsp12 PE=1 SV=3	P52760	14255.5	1	3	3	4	0.001	0.252
exp1_mem	Cytochrome P450 2C37 OS=Mus musculus GN=Cyp2c37 PE=2 SV=2	P56654	55608.9	1	3	3	4	0.001	0.116
exp1_mem	3-ketoacyl-CoA thiolase, mitochondrial OS=Mus musculus GN=Acaa2 PE=1 SV=3	Q8BWT1	41830.2	1	15	20	27	0.0066	0.461
exp1_mem	ADP/ATP translocase 2 OS=Mus musculus GN=Slc25a5 PE=1 SV=3	P51881	32932.6	1	12	14	28	0.0069	0.369
exp1_mem	Cytochrome c1, heme protein, mitochondrial OS=Mus musculus GN=Cyc1 PE=1 SV=1	Q9D0M3	35328.4	0.981	0	0	0	0	0
exp1_mem	40S ribosomal protein S3a OS=Mus musculus GN=Rps3a PE=1 SV=3	P97351	29885.3	1	5	5	5	0.0012	0.182
exp1_mem	Succinate dehydrogenase [ubiquinone] flavoprotein subunit, mitochondrial OS=Mus musculus GN=Sdha PE=1 SV=1	Q8K2B3	72585.6	0.998	2	2	2	0.0005	0.0241
exp1_mem	Long-chain-fatty-acid--CoA ligase 5 OS=Mus musculus GN=Acsl5 PE=2 SV=1	Q8JZR0	76209.2	1	3	3	3	0.0007	0.0425
exp1_mem	Methylmalonate-semialdehyde dehydrogenase [acylating], mitochondrial OS=Mus musculus GN=Aldh6a1 PE=1 SV=1	Q9EQ20	57916.3	1	5	5	5	0.0012	0.101
exp1_mem	Long-chain-fatty-acid--CoA ligase 1 OS=Mus musculus GN=Acsl1 PE=1 SV=2	P41216	77954.3	1	15	16	19	0.0047	0.239
exp1_mem	Cytochrome P450 2C29 OS=Mus musculus GN=Cyp2c29 PE=1 SV=2	Q64458	55718.6	1	6	7	11	0.0027	0.157
exp1_mem	Cytochrome P450 2C54 OS=Mus musculus GN=Cyp2c54 PE=2 SV=1	Q6XVG2	55860.3	1	7	9	10	0.0025	0.147
exp1_mem	Vigilin OS=Mus musculus GN=Hdlbp PE=1 SV=1	Q8VDJ3	141746	0.999	2	2	2	0.0005	0.0189
exp1_mem	Guanine nucleotide-binding protein subunit beta-2-like 1 OS=Mus musculus GN=Gnb2l1 PE=1 SV=3	P68040	35077	0.998	2	2	2	0.0005	0.0631
exp1_mem	Trifunctional enzyme subunit alpha, mitochondrial OS=Mus musculus GN=Hadha PE=1 SV=1	Q8BMS1	82671.5	1	11	11	17	0.0042	0.187
exp1_mem	Succinate dehydrogenase [ubiquinone] iron-sulfur subunit, mitochondrial OS=Mus musculus GN=Sdhb PE=1 SV=1	Q9CQA3	31815	1	3	4	4	0.001	0.117
exp1_mem	40S ribosomal protein S17 OS=Mus musculus GN=Rps17 PE=1 SV=2	P63276	15524.5	0.995	1	1	1	0.0002	0.0741
exp1_mem	ATP synthase subunit f, mitochondrial OS=Mus musculus GN=Atp5j2 PE=1 SV=3	P56135	10344.8	0.986	0	0	0	0	0
exp1_mem	Cytochrome c, somatic OS=Mus musculus GN=Cycs PE=1 SV=2	P62897	11606	1	4	6	12	0.0029	0.486
exp1_mem	Fatty aldehyde dehydrogenase OS=Mus musculus GN=Aldh3a2 PE=2 SV=2	P47740	53972.7	1	4	4	5	0.0012	0.105
exp1_mem	Histone H2A type 1-F OS=Mus musculus GN=Hist1h2af PE=1 SV=3	Q8CGP5,Q8CGP6	14162.1	0.997	1	1	1	0.0002	0.146
exp1_mem	UDP-glucuronosyltransferase 2A3 OS=Mus musculus GN=Ugt2a3 PE=2 SV=1	Q8BWQ1	61120.2	1	4	4	5	0.0012	0.0861
exp1_mem	Aldehyde dehydrogenase, mitochondrial OS=Mus musculus GN=Aldh2 PE=1 SV=1	P47738	56537.6	1	10	10	15	0.0037	0.281
exp1_mem	Arylacetamide deacetylase OS=Mus musculus GN=Aadac PE=1 SV=3	Q99PG0	45250.8	1	3	4	7	0.0017	0.0553
exp1_mem	Glutamate dehydrogenase 1, mitochondrial OS=Mus musculus GN=Glud1 PE=1 SV=1	P26443	61338.4	1	15	17	21	0.0051	0.328
exp1_mem	Glutathione S-transferase Mu 1 OS=Mus musculus GN=Gstm1 PE=1 SV=2	P10649	25971.9	1	9	11	15	0.0037	0.445
exp1_mem	Hydroxymethylglutaryl-CoA synthase, mitochondrial OS=Mus musculus GN=Hmgcs2 PE=1 SV=2	P54869	56824.3	1	14	16	27	0.0066	0.297
exp1_mem	Cytochrome c oxidase subunit 5A, mitochondrial OS=Mus musculus GN=Cox5a PE=1 SV=2	P12787	16101.9	1	4	6	7	0.0017	0.466
exp1_mem	Fumarate hydratase, mitochondrial OS=Mus musculus GN=Fh PE=1 SV=3	P97807	54357.1	1	4	4	4	0.001	0.0966
exp1_mem	Elongation factor 2 OS=Mus musculus GN=Eef2 PE=1 SV=2	P58252	95316	1	9	11	11	0.0027	0.112
exp1_mem	Eukaryotic translation initiation factor 5A-1 OS=Mus musculus GN=Eif5a PE=1 SV=2	P63242	16832.7	0.998	2	2	2	0.0005	0.13
exp1_mem	Sodium/potassium-transporting ATPase subunit alpha-1 OS=Mus musculus GN=Atp1a1 PE=1 SV=1	Q8VDN2	112985	0.427	0	0	0	0	0
exp1_mem	Mannosyl-oligosaccharide glucosidase OS=Mus musculus GN=Mogs PE=2 SV=1	Q80UM7	91832.8	0.998	2	2	2	0.0005	0.036
exp1_mem	Actin, cytoplasmic 1 OS=Mus musculus GN=Actb PE=1 SV=1	P60710	41737.8	1	5	7	9	0.0022	0.147
exp1_mem	Prohibitin-2 OS=Mus musculus GN=Phb2 PE=1 SV=1	O35129	33297.6	0.998	2	2	2	0.0005	0.0936
exp1_mem	Arginase-1 OS=Mus musculus GN=Arg1 PE=1 SV=1	Q61176	34808.5	1	10	17	29	0.0071	0.461
exp1_mem	Complement C3 OS=Mus musculus GN=C3 PE=1 SV=3	P01027	186486	0.98	0	0	0	0	0
exp1_mem	40S ribosomal protein S28 OS=Mus musculus GN=Rps28 PE=2 SV=1	P62858	7840.9	0.998	2	3	3	0.0007	0.304
exp1_mem	40S ribosomal protein S26 OS=Mus musculus GN=Rps26 PE=2 SV=3	P62855	13015.5	0.984	1	1	1	0.0002	0.0609
exp1_mem	Asialoglycoprotein receptor 1 OS=Mus musculus GN=Asgr1 PE=2 SV=3	P34927	32603.3	0.998	2	2	3	0.0007	0.088
exp1_mem	40S ribosomal protein S25 OS=Mus musculus GN=Rps25 PE=2 SV=1	P62852	13743	1	2	2	3	0.0007	0.136
exp1_mem	Elongation factor 1-alpha 1 OS=Mus musculus GN=Eef1a1 PE=1 SV=3	P10126	50114.2	1	15	19	31	0.0076	0.357
exp1_mem	Medium-chain specific acyl-CoA dehydrogenase, mitochondrial OS=Mus musculus GN=Acadm PE=1 SV=1	P45952	46482.4	0.5	1	1	1	0.0002	0.0428
exp1_mem	Neutral alpha-glucosidase AB OS=Mus musculus GN=Ganab PE=1 SV=1	Q8BHN3	106913	1	2	2	3	0.0007	0.0254
exp1_mem	40S ribosomal protein S24 OS=Mus musculus GN=Rps24 PE=1 SV=1	P62849	15423.8	0.995	0	0	0	0	0
exp1_mem	ATP synthase subunit beta, mitochondrial OS=Mus musculus GN=Atp5b PE=1 SV=2	P56480	56301.2	1	23	35	57	0.0139	0.624
exp1_mem	Protein ERGIC-53 OS=Mus musculus GN=Lman1 PE=2 SV=1	Q9D0F3	57788.8	0.978	0	0	0	0	0
exp1_mem	40S ribosomal protein S15 OS=Mus musculus GN=Rps15 PE=2 SV=2	P62843	0	0.069	0	0	0	0	0
exp1_mem	Epoxide hydrolase 2 OS=Mus musculus GN=Ephx2 PE=1 SV=2	P34914	62516.8	1	6	6	6	0.0015	0.143
exp1_mem	Membrane-associated progesterone receptor component 1 OS=Mus musculus GN=Pgrmc1 PE=1 SV=4	O55022	21695.2	1	4	4	5	0.0012	0.21
exp1_mem	Bile acid-CoA:amino acid N-acyltransferase OS=Mus musculus GN=Baat PE=1 SV=1	Q91X34	46482.6	0.992	1	1	1	0.0002	0.0619
exp1_mem	Fructose-bisphosphate aldolase B OS=Mus musculus GN=Aldob PE=1 SV=3	Q91Y97	39507.2	1	9	11	18	0.0044	0.228
exp1_mem	Protein transport protein Sec23A OS=Mus musculus GN=Sec23a PE=1 SV=2	Q01405	86163.5	0.976	1	1	2	0.0005	0.017
exp1_mem	Alpha-1-antitrypsin 1-1 OS=Mus musculus GN=Serpina1a PE=1 SV=4	P07758	46003.7	1	2	2	3	0.0007	0.0412
exp1_mem	L-gulonolactone oxidase OS=Mus musculus GN=Gulo PE=1 SV=3	P58710	50478.8	1	5	5	5	0.0012	0.0977
exp1_mem	60S ribosomal protein L23 OS=Mus musculus GN=Rpl23 PE=1 SV=1	P62830	14865.9	0.998	2	2	2	0.0005	0.164
exp1_mem	Tubulin beta-2C chain OS=Mus musculus GN=Tubb2c PE=1 SV=1	P68372	49830.7	0.5	1	1	1	0.0002	0.0337
exp1_mem	Cytosol aminopeptidase OS=Mus musculus GN=Lap3 PE=1 SV=3	Q9CPY7	56142.7	1	2	2	2	0.0005	0.0539
exp1_mem	40S ribosomal protein S19 OS=Mus musculus GN=Rps19 PE=1 SV=3	Q9CZX8	16085.5	0.999	1	1	1	0.0002	0.0621
exp1_mem	Sulfite oxidase, mitochondrial OS=Mus musculus GN=Suox PE=1 SV=2	Q8R086	60754.6	0.998	2	2	2	0.0005	0.0403
exp1_mem	ATP synthase protein 8 OS=Mus musculus GN=Mtatp8 PE=1 SV=1	P03930	7766.8	0.998	2	2	3	0.0007	0.239
exp1_mem	Peroxisomal bifunctional enzyme OS=Mus musculus GN=Ehhadh PE=1 SV=4	Q9DBM2	78303.2	1	9	9	9	0.0022	0.169
exp1_mem	Glutathione S-transferase P 1 OS=Mus musculus GN=Gstp1 PE=1 SV=2	P19157	23610.1	1	3	5	6	0.0015	0.248
exp1_mem	3-ketoacyl-CoA thiolase B, peroxisomal OS=Mus musculus GN=Acaa1b PE=2 SV=1	Q8VCH0	43995.2	1	3	4	6	0.0015	0.134
exp1_mem	ATP-binding cassette sub-family D member 3 OS=Mus musculus GN=Abcd3 PE=1 SV=2	P55096	75478	1	1	1	2	0.0005	0.0212
exp1_mem	Tubulin alpha-1B chain OS=Mus musculus GN=Tuba1b PE=1 SV=2	P05213,P68369	50135.7	0.999	2	2	2	0.0005	0.0599
exp1_mem	60S ribosomal protein L3 OS=Mus musculus GN=Rpl3 PE=2 SV=3	P27659	46110.7	0.998	2	2	2	0.0005	0.0397
exp1_mem	Very long-chain acyl-CoA synthetase OS=Mus musculus GN=Slc27a2 PE=1 SV=2	O35488	70424.5	1	5	5	5	0.0012	0.108
exp1_mem	Endoplasmin OS=Mus musculus GN=Hsp90b1 PE=1 SV=2	P08113	92478.6	1	15	15	15	0.0037	0.167
exp1_mem	Glutaryl-CoA dehydrogenase, mitochondrial OS=Mus musculus GN=Gcdh PE=2 SV=2	Q60759	48607.3	1	3	4	4	0.001	0.0753
exp1_mem	Catechol O-methyltransferase OS=Mus musculus GN=Comt PE=1 SV=1	O88587	29497.3	0.5	1	1	1	0.0002	0.0604
exp1_mem	Alcohol dehydrogenase 1 OS=Mus musculus GN=Adh1 PE=2 SV=2	P00329	39771.4	1	7	8	11	0.0027	0.181
exp1_mem	Short-chain specific acyl-CoA dehydrogenase, mitochondrial OS=Mus musculus GN=Acads PE=2 SV=2	Q07417	44891.5	0.998	2	2	2	0.0005	0.068
exp1_mem	Glutathione peroxidase 1 OS=Mus musculus GN=Gpx1 PE=1 SV=2	P11352	22329.9	0.5	1	1	1	0.0002	0.0448
exp1_mem	Calcium-binding mitochondrial carrier protein Aralar2 OS=Mus musculus GN=Slc25a13 PE=1 SV=1	Q9QXX4	74468.7	0.999	2	2	3	0.0007	0.0592
exp1_mem	60S acidic ribosomal protein P0 OS=Mus musculus GN=Rplp0 PE=1 SV=3	P14869	34217.5	1	7	8	8	0.002	0.274
exp1_mem	Serum albumin OS=Mus musculus GN=Alb PE=1 SV=3	P07724	68692.9	1	6	6	8	0.002	0.102
exp1_mem	Fatty acid-binding protein, liver OS=Mus musculus GN=Fabp1 PE=1 SV=2	P12710	14245.9	1	6	9	11	0.0027	0.394
exp1_mem	Citrate synthase, mitochondrial OS=Mus musculus GN=Cs PE=1 SV=1	Q9CZU6	51738.1	1	3	3	4	0.001	0.0625
exp1_mem	40S ribosomal protein S13 OS=Mus musculus GN=Rps13 PE=1 SV=2	P62301	17223.3	1	5	6	7	0.0017	0.377
exp1_mem	Long-chain specific acyl-CoA dehydrogenase, mitochondrial OS=Mus musculus GN=Acadl PE=2 SV=2	P51174	47908.7	0.988	1	1	1	0.0002	0.0302
exp1_mem	Heterogeneous nuclear ribonucleoproteins A2/B1 OS=Mus musculus GN=Hnrnpa2b1 PE=1 SV=2	O88569	37403.3	0.999	1	1	1	0.0002	0.0425
exp1_mem	Cytochrome b-c1 complex subunit 8 OS=Mus musculus GN=Uqcrq PE=1 SV=3	Q9CQ69	9768.6	0.997	2	2	2	0.0005	0.183
exp1_mem	2,4-dienoyl-CoA reductase, mitochondrial OS=Mus musculus GN=Decr1 PE=1 SV=1	Q9CQ62	36215.2	1	2	2	2	0.0005	0.0567
exp1_mem	Delta(3,5)-Delta(2,4)-dienoyl-CoA isomerase, mitochondrial OS=Mus musculus GN=Ech1 PE=2 SV=1	O35459	36119.2	0.5	1	1	1	0.0002	0.0214
exp1_mem	Glycogen phosphorylase, liver form OS=Mus musculus GN=Pygl PE=1 SV=4	Q9ET01	97466.5	1	15	15	17	0.0042	0.155
exp1_mem	Homogentisate 1,2-dioxygenase OS=Mus musculus GN=Hgd PE=1 SV=2	O09173	49960.8	1	4	6	7	0.0017	0.126
exp1_mem	Serotransferrin OS=Mus musculus GN=Tf PE=1 SV=1	Q921I1	76724.2	1	3	3	4	0.001	0.0488
exp1_mem	Estradiol 17-beta-dehydrogenase 2 OS=Mus musculus GN=Hsd17b2 PE=2 SV=2	P51658	41836.8	0.998	2	2	2	0.0005	0.0499
exp1_mem	Dihydrolipoyl dehydrogenase, mitochondrial OS=Mus musculus GN=Dld PE=1 SV=2	O08749	54272.4	0.998	2	3	3	0.0007	0.0589
exp1_mem	Dimethylaniline monooxygenase [N-oxide-forming] 1 OS=Mus musculus GN=Fmo1 PE=1 SV=1	P50285	59916	0.998	2	2	2	0.0005	0.0414
exp1_mem	Estradiol 17 beta-dehydrogenase 5 OS=Mus musculus GN=Akr1c6 PE=1 SV=1	P70694	37048.8	0.998	2	2	2	0.0005	0.111
exp1_mem	Liver carboxylesterase 1 OS=Mus musculus GN=Ces1 PE=2 SV=1	Q8VCC2	62680.9	1	3	3	3	0.0007	0.112
exp1_mem	60S ribosomal protein L21 OS=Mus musculus GN=Rpl21 PE=2 SV=3	O09167	18562.1	1	2	2	2	0.0005	0.112
exp1_mem	3-ketoacyl-CoA thiolase A, peroxisomal OS=Mus musculus GN=Acaa1a PE=2 SV=1	Q921H8	43953.2	0.5	1	1	1	0.0002	0.111
exp1_mem	Bile acyl-CoA synthetase OS=Mus musculus GN=Slc27a5 PE=2 SV=2	Q4LDG0	76204.6	1	6	6	6	0.0015	0.0958
exp1_mem	Ornithine aminotransferase, mitochondrial OS=Mus musculus GN=Oat PE=1 SV=1	P29758	48355.9	1	6	6	6	0.0015	0.166
exp1_mem	Superoxide dismutase [Cu-Zn] OS=Mus musculus GN=Sod1 PE=1 SV=2	P08228	15941.9	1	5	5	6	0.0015	0.325
exp1_mem	Dolichyl-diphosphooligosaccharide--protein glycosyltransferase subunit 2 OS=Mus musculus GN=Rpn2 PE=2 SV=1	Q9DBG6	69063.6	1	3	4	4	0.001	0.0824
exp1_mem	D-beta-hydroxybutyrate dehydrogenase, mitochondrial OS=Mus musculus GN=Bdh1 PE=1 SV=2	Q80XN0	38300.2	1	4	4	5	0.0012	0.108
exp1_mem	Sterol 26-hydroxylase, mitochondrial OS=Mus musculus GN=Cyp27a1 PE=1 SV=1	Q9DBG1	60721.9	1	5	5	5	0.0012	0.116
exp1_mem	Glycogen [starch] synthase, liver OS=Mus musculus GN=Gys2 PE=1 SV=2	Q8VCB3	80872.4	0.998	2	2	2	0.0005	0.0256
exp1_mem	Cytochrome P450 1A2 OS=Mus musculus GN=Cyp1a2 PE=1 SV=1	P00186	58184.9	1	6	6	8	0.002	0.144
exp1_mem	Electron transfer flavoprotein-ubiquinone oxidoreductase, mitochondrial OS=Mus musculus GN=Etfdh PE=1 SV=1	Q921G7	68091.8	1	6	6	6	0.0015	0.14
exp1_mem	60S ribosomal protein L34 OS=Mus musculus GN=Rpl34 PE=3 SV=2	Q9D1R9	13293	0.5	1	1	1	0.0002	0.0598
exp1_mem	60S ribosomal protein L17 OS=Mus musculus GN=Rpl17 PE=2 SV=3	Q9CPR4	21423.5	1	3	3	4	0.001	0.114
exp1_mem	Succinyl-CoA ligase [GDP-forming] subunit alpha, mitochondrial OS=Mus musculus GN=Suclg1 PE=1 SV=4	Q9WUM5	36155.2	1	4	6	6	0.0015	0.185
exp1_mem	Alpha-aminoadipic semialdehyde dehydrogenase OS=Mus musculus GN=Aldh7a1 PE=1 SV=4	Q9DBF1	58861.7	0.998	2	2	2	0.0005	0.0557
exp1_mem	Serine--pyruvate aminotransferase, mitochondrial OS=Mus musculus GN=Agxt PE=1 SV=2	O35423	45815.9	0.346	0	0	0	0	0
exp1_mem	60 kDa heat shock protein, mitochondrial OS=Mus musculus GN=Hspd1 PE=1 SV=1	P63038	60956.8	1	6	6	7	0.0017	0.131
exp1_mem	Argininosuccinate synthase OS=Mus musculus GN=Ass1 PE=1 SV=1	P16460	46585.3	1	17	21	34	0.0083	0.449
exp1_mem	ATP synthase subunit g, mitochondrial OS=Mus musculus GN=Atp5l PE=1 SV=1	Q9CPQ8	11424.6	1	2	2	2	0.0005	0.204
exp1_mem	Trifunctional enzyme subunit beta, mitochondrial OS=Mus musculus GN=Hadhb PE=1 SV=1	Q99JY0	51388	1	8	9	13	0.0032	0.173
exp1_mem	Cytochrome c oxidase subunit 6C OS=Mus musculus GN=Cox6c PE=1 SV=3	Q9CPQ1	8469.5	1	3	3	4	0.001	0.211
exp1_mem	Tubulin beta-2A chain OS=Mus musculus GN=Tubb2a PE=1 SV=1	Q7TMM9,Q9CWF2	49907.1	1	2	2	2	0.0005	0.0539
exp1_mem	3-hydroxyacyl-CoA dehydrogenase type-2 OS=Mus musculus GN=Hsd17b10 PE=1 SV=4	O08756	27418.7	0.998	2	2	5	0.0012	0.123
exp1_mem	Adenosylhomocysteinase OS=Mus musculus GN=Ahcy PE=1 SV=3	P50247	47689.1	1	2	2	2	0.0005	0.0556
exp1_mem	60S ribosomal protein L4 OS=Mus musculus GN=Rpl4 PE=1 SV=3	Q9D8E6	47155.3	1	7	10	10	0.0025	0.172
exp1_mem	Histone H2B type 1-B OS=Mus musculus GN=Hist1h2bb PE=1 SV=3	Q64475	13952.7	0.5	1	1	1	0.0002	0.0873
exp1_mem	Glutathione S-transferase theta-1 OS=Mus musculus GN=Gstt1 PE=1 SV=3	Q64471	27376.7	1	3	3	3	0.0007	0.117
exp1_mem	60S ribosomal protein L18 OS=Mus musculus GN=Rpl18 PE=2 SV=3	P35980	21645.4	0.5	1	1	2	0.0005	0.0479
exp1_mem	Heat shock cognate 71 kDa protein OS=Mus musculus GN=Hspa8 PE=1 SV=1	P63017	70872.8	1	3	3	3	0.0007	0.0542
exp1_mem	Glucosidase 2 subunit beta OS=Mus musculus GN=Prkcsh PE=1 SV=1	O08795	58792.8	0.5	1	1	1	0.0002	0.0134
exp1_mem	Cytochrome P450 2D10 OS=Mus musculus GN=Cyp2d10 PE=2 SV=2	P24456	57234.4	1	8	10	10	0.0025	0.198
exp1_mem	ATP synthase subunit d, mitochondrial OS=Mus musculus GN=Atp5h PE=1 SV=3	Q9DCX2	18750.1	1	5	5	6	0.0015	0.391
exp1_mem	Thioredoxin domain-containing protein 5 OS=Mus musculus GN=Txndc5 PE=1 SV=2	Q91W90	46415.3	0.996	1	1	1	0.0002	0.0216
exp1_mem	60S ribosomal protein L12 OS=Mus musculus GN=Rpl12 PE=1 SV=2	P35979	17805	0.999	2	2	3	0.0007	0.145
exp1_mem	ATP synthase subunit delta, mitochondrial OS=Mus musculus GN=Atp5d PE=1 SV=1	Q9D3D9	17600	0.998	2	3	4	0.001	0.137
exp1_mem	Acetyl-CoA acetyltransferase, mitochondrial OS=Mus musculus GN=Acat1 PE=1 SV=1	Q8QZT1	44816.4	1	3	3	3	0.0007	0.116
exp1_mem	Electron transfer flavoprotein subunit beta OS=Mus musculus GN=Etfb PE=1 SV=3	Q9DCW4	27623.2	1	2	2	2	0.0005	0.122
exp1_mem	Elongation factor 1-gamma OS=Mus musculus GN=Eef1g PE=1 SV=3	Q9D8N0	50061.3	0.467	0	0	0	0	0
exp1_mem	Cytochrome P450 3A11 OS=Mus musculus GN=Cyp3a11 PE=1 SV=1	Q64459	57857.2	1	3	3	3	0.0007	0.0615
exp1_mem	Receptor expression-enhancing protein 6 OS=Mus musculus GN=Reep6 PE=2 SV=1	Q9JM62	22205.1	0.5	1	1	1	0.0002	0.0647
exp1_mem	60S ribosomal protein L26 OS=Mus musculus GN=Rpl26 PE=2 SV=1	P61255	17258.4	1	2	2	2	0.0005	0.11
exp1_mem	Glycogen debranching enzyme OS=Homo sapiens GN=AGL PE=1 SV=3	P35573	174768	0.5	1	1	1	0.0002	0.0098
exp1_mem	Mitochondrial dicarboxylate carrier OS=Mus musculus GN=Slc25a10 PE=2 SV=2	Q9QZD8	31715.7	0.998	2	2	3	0.0007	0.0662
exp1_mem	Apoptosis-inducing factor 1, mitochondrial OS=Mus musculus GN=Aifm1 PE=1 SV=1	Q9Z0X1	66766.1	1	5	5	5	0.0012	0.124
exp1_mem	Alpha-aminoadipic semialdehyde synthase, mitochondrial OS=Mus musculus GN=Aass PE=2 SV=1	Q99K67	102978	0.989	1	1	1	0.0002	0.0086
exp1_mem	ATP synthase-coupling factor 6, mitochondrial OS=Mus musculus GN=Atp5j PE=1 SV=1	P97450	12496.8	0.999	1	1	1	0.0002	0.0648
exp1_mem	Sorbitol dehydrogenase OS=Mus musculus GN=Sord PE=1 SV=3	Q64442	38248.8	1	3	3	3	0.0007	0.0924
exp1_mem	40S ribosomal protein S20 OS=Mus musculus GN=Rps20 PE=1 SV=1	P60867	13373	0.998	2	2	2	0.0005	0.193
exp1_mem	Prohibitin OS=Mus musculus GN=Phb PE=1 SV=1	P67778	29820.6	1	4	4	5	0.0012	0.199
exp1_mem	Cytochrome P450 2C70 OS=Mus musculus GN=Cyp2c70 PE=2 SV=2	Q91W64	56022.4	0.997	1	1	1	0.0002	0.0348
exp1_mem	Apolipoprotein E OS=Mus musculus GN=Apoe PE=1 SV=2	P08226	35866.3	0.99	1	1	1	0.0002	0.0386
exp1_mem	UDP-glucuronosyltransferase 1-6 OS=Mus musculus GN=Ugt1a6 PE=1 SV=1	Q64435	60440.4	0.999	1	1	1	0.0002	0.0301
exp1_mem	10 kDa heat shock protein, mitochondrial OS=Mus musculus GN=Hspe1 PE=1 SV=2	Q64433	10962.8	1	2	2	4	0.001	0.186
exp1_mem	L-lactate dehydrogenase A chain OS=Mus musculus GN=Ldha PE=1 SV=3	P06151	36498.9	0.999	2	2	2	0.0005	0.0542
exp1_mem	Alpha-enolase OS=Mus musculus GN=Eno1 PE=1 SV=3	P17182	47141.7	1	8	9	10	0.0025	0.205
exp1_mem	Peroxiredoxin-6 OS=Mus musculus GN=Prdx6 PE=1 SV=3	O08709	24871.7	0.998	2	2	2	0.0005	0.112
exp1_mem	60S ribosomal protein L6 OS=Mus musculus GN=Rpl6 PE=1 SV=3	P47911	33510.8	1	4	4	5	0.0012	0.132
exp1_mem	78 kDa glucose-regulated protein OS=Mus musculus GN=Hspa5 PE=1 SV=3	P20029	72423.6	1	28	37	42	0.0103	0.434
exp1_mem	Uricase OS=Mus musculus GN=Uox PE=1 SV=2	P25688	35039.6	1	14	18	27	0.0066	0.429
exp1_mem	Eukaryotic initiation factor 4A-I OS=Mus musculus GN=Eif4a1 PE=2 SV=1	P60843	46155.3	0.202	0	0	0	0	0
exp1_mem	NADH dehydrogenase [ubiquinone] 1 beta subcomplex subunit 10 OS=Mus musculus GN=Ndufb10 PE=1 SV=3	Q9DCS9	21024	0.5	1	1	1	0.0002	0.108
exp1_mem	Microsomal glutathione S-transferase 1 OS=Mus musculus GN=Mgst1 PE=1 SV=3	Q91VS7	17552.6	1	3	5	5	0.0012	0.265
exp1_mem	Peroxisomal coenzyme A diphosphatase NUDT7 OS=Mus musculus GN=Nudt7 PE=1 SV=2	Q99P30	26857	0.992	1	1	2	0.0005	0.0424
exp1_mem	Ubiquitin-40S ribosomal protein S27a OS=Mus musculus GN=Rps27a PE=1 SV=2	P62983,P62984	14728.9	1	2	2	2	0.0005	0.0962
exp1_mem	Stress-70 protein, mitochondrial OS=Mus musculus GN=Hspa9 PE=1 SV=2	P38647	73529.1	1	7	7	7	0.0017	0.116
exp1_mem	Carnitine O-palmitoyltransferase 2, mitochondrial OS=Mus musculus GN=Cpt2 PE=1 SV=2	P52825	73982.5	0.5	1	1	1	0.0002	0.0228
exp1_mem	60S ribosomal protein L7 OS=Mus musculus GN=Rpl7 PE=2 SV=2	P14148	31421.6	1	4	4	4	0.001	0.133
exp1_mem	60S ribosomal protein L27 OS=Mus musculus GN=Rpl27 PE=2 SV=2	P61358	15798.4	1	2	2	2	0.0005	0.147
exp1_mem	ATP synthase subunit gamma, mitochondrial OS=Mus musculus GN=Atp5c1 PE=1 SV=1	Q91VR2	32887.4	0.997	1	1	1	0.0002	0.0336
exp1_mem	Isocitrate dehydrogenase [NADP] cytoplasmic OS=Mus musculus GN=Idh1 PE=1 SV=2	O88844	46675.8	0.997	1	1	1	0.0002	0.0531
exp1_mem	Protein disulfide-isomerase A6 OS=Mus musculus GN=Pdia6 PE=1 SV=3	Q922R8	48101.4	1	4	5	6	0.0015	0.107
exp1_mem	60S ribosomal protein L13a OS=Mus musculus GN=Rpl13a PE=1 SV=4	P19253	23464.9	1	2	2	3	0.0007	0.0788
exp1_mem	GDH/6PGL endoplasmic bifunctional protein OS=Mus musculus GN=H6pd PE=2 SV=2	Q8CFX1	88929.4	1	3	3	3	0.0007	0.052
exp1_mem	Pyruvate carboxylase, mitochondrial OS=Mus musculus GN=Pc PE=1 SV=1	Q05920	129686	1	5	5	6	0.0015	0.0552
exp1_mem	Methyltransferase-like protein 7B OS=Mus musculus GN=Mettl7b PE=2 SV=2	Q9DD20	28049.2	1	3	3	5	0.0012	0.0984
exp1_mem	Leucine-rich repeat-containing protein 59 OS=Mus musculus GN=Lrrc59 PE=2 SV=1	Q922Q8	34878	0.998	2	2	2	0.0005	0.0814
exp1_mem	Cystathionine gamma-lyase OS=Mus musculus GN=Cth PE=1 SV=1	Q8VCN5	43568.2	0.998	2	3	3	0.0007	0.0729
exp1_mem	Cytochrome P450 2E1 OS=Mus musculus GN=Cyp2e1 PE=1 SV=1	Q05421	56807.8	1	10	13	14	0.0034	0.203
exp1_mem	MOSC domain-containing protein 2, mitochondrial OS=Mus musculus GN=Mosc2 PE=1 SV=1	Q922Q1	38194.5	1	4	4	4	0.001	0.136
exp1_mem	Trans-2,3-enoyl-CoA reductase OS=Mus musculus GN=Tecr PE=1 SV=1	Q9CY27	36091.9	0.996	1	1	1	0.0002	0.039
exp1_mem	Cytochrome c oxidase subunit 4 isoform 1, mitochondrial OS=Mus musculus GN=Cox4i1 PE=1 SV=2	P19783	19531	1	3	4	4	0.001	0.237
exp1_mem	Estradiol 17-beta-dehydrogenase 12 OS=Mus musculus GN=Hsd17b12 PE=2 SV=1	O70503	34743.2	0.5	1	1	1	0.0002	0.0481
exp1_mem	Glutathione S-transferase A2 OS=Mus musculus GN=Gsta2 PE=1 SV=2	P10648,P13745	25609.5	1	3	5	5	0.0012	0.144
exp1_mem	Cytochrome P450 2A12 OS=Mus musculus GN=Cyp2a12 PE=1 SV=2	P56593	56181.8	1	7	8	8	0.002	0.144
exp1_mem	40S ribosomal protein S12 OS=Mus musculus GN=Rps12 PE=1 SV=2	P63323	14524.9	0.998	2	2	2	0.0005	0.136
exp1_mem	Murinoglobulin-1 OS=Mus musculus GN=Mug1 PE=1 SV=3	P28665	165299	0.998	1	1	1	0.0002	0.0108
exp1_mem	Transmembrane protein 205 OS=Mus musculus GN=Tmem205 PE=1 SV=1	Q91XE8	21180.9	0.998	2	2	2	0.0005	0.127
exp1_mem	Glycine N-acyltransferase OS=Mus musculus GN=Glyat PE=1 SV=1	Q91XE0	34098.6	1	2	3	3	0.0007	0.0811
exp1_mem	Catalase OS=Mus musculus GN=Cat PE=1 SV=4	P24270	59795.9	1	25	33	48	0.0117	0.548
exp1_mem	Malate dehydrogenase, mitochondrial OS=Mus musculus GN=Mdh2 PE=1 SV=3	P08249	35611.9	1	5	5	7	0.0017	0.213
exp1_mem	40S ribosomal protein S10 OS=Mus musculus GN=Rps10 PE=1 SV=1	P63325	18916.3	1	3	3	3	0.0007	0.2
exp1_mem	60S ribosomal protein L13 OS=Mus musculus GN=Rpl13 PE=2 SV=3	P47963	24306.4	1	4	5	5	0.0012	0.156
exp1_mem	ATP synthase subunit e, mitochondrial OS=Mus musculus GN=Atp5i PE=1 SV=2	Q06185	8236.2	0.998	2	2	2	0.0005	0.254
exp1_mem	Very long-chain specific acyl-CoA dehydrogenase, mitochondrial OS=Mus musculus GN=Acadvl PE=1 SV=3	P50544	70877	1	4	4	4	0.001	0.0716
exp1_mem	NADPH--cytochrome P450 reductase OS=Mus musculus GN=Por PE=1 SV=2	P37040	77045	1	5	6	6	0.0015	0.114
exp1_mem	Enoyl-CoA hydratase, mitochondrial OS=Mus musculus GN=Echs1 PE=1 SV=1	Q8BH95	31475.3	0.999	2	2	2	0.0005	0.0655
exp1_mem	Protein NipSnap homolog 1 OS=Mus musculus GN=Nipsnap1 PE=1 SV=1	O55125	33364.3	1	3	3	3	0.0007	0.148
exp1_mem	Electron transfer flavoprotein subunit alpha, mitochondrial OS=Mus musculus GN=Etfa PE=1 SV=2	Q99LC5	35009.8	1	3	3	4	0.001	0.111
exp1_mem	Cytochrome c oxidase subunit 2 OS=Mus musculus GN=Mtco2 PE=1 SV=1	P00405	25977.5	1	3	5	10	0.0025	0.163
exp1_mem	Peroxiredoxin-5, mitochondrial OS=Mus musculus GN=Prdx5 PE=1 SV=2	P99029	21897.6	1	3	3	3	0.0007	0.2
exp1_mem	Cytochrome b-c1 complex subunit 6, mitochondrial OS=Mus musculus GN=Uqcrh PE=1 SV=2	P99028	10434.5	0.998	2	2	2	0.0005	0.292
exp1_mem	60S acidic ribosomal protein P2 OS=Mus musculus GN=Rplp2 PE=1 SV=3	P99027	11651.3	1	3	3	5	0.0012	0.383
exp1_mem	Protein disulfide-isomerase OS=Mus musculus GN=P4hb PE=1 SV=2	P09103	57060.6	1	26	33	46	0.0113	0.554
exp1_mem	Glycine N-methyltransferase OS=Mus musculus GN=Gnmt PE=1 SV=3	Q9QXF8	32675.6	0.998	2	2	2	0.0005	0.0956
exp1_mem	Histone H1.2 OS=Mus musculus GN=Hist1h1c PE=1 SV=2	P15864	21267.8	0.999	2	2	2	0.0005	0.0849
exp1_mem	Sarcosine dehydrogenase, mitochondrial OS=Mus musculus GN=Sardh PE=1 SV=1	Q99LB7	101682	1	6	6	6	0.0015	0.0631
exp1_mem	Apolipoprotein A-I OS=Mus musculus GN=Apoa1 PE=1 SV=1	Q00623	30587.4	1	3	3	3	0.0007	0.125
exp1_mem	Cytochrome P450 2A5 OS=Mus musculus GN=Cyp2a5 PE=2 SV=1	P20852	56743.4	0.998	2	2	2	0.0005	0.0668
exp1_mem	Glutathione S-transferase kappa 1 OS=Mus musculus GN=Gstk1 PE=1 SV=3	Q9DCM2	25705	1	4	5	5	0.0012	0.252
exp1_mem	4-hydroxyphenylpyruvate dioxygenase OS=Mus musculus GN=Hpd PE=1 SV=3	P49429	45054.7	1	6	6	6	0.0015	0.181
exp1_mem	MOSC domain-containing protein 1, mitochondrial OS=Mus musculus GN=Mosc1 PE=1 SV=2	Q9CW42	37979.4	1	2	2	2	0.0005	0.0971
exp1_mem	Glutathione S-transferase A3 OS=Mus musculus GN=Gsta3 PE=1 SV=2	P30115	25361.7	1	6	7	13	0.0032	0.253
exp1_mem	UDP-glucuronosyltransferase 1-1 OS=Mus musculus GN=Ugt1a1 PE=2 SV=2	Q63886	60048.1	1	7	9	15	0.0037	0.187
exp1_mem	Aspartate aminotransferase, mitochondrial OS=Mus musculus GN=Got2 PE=1 SV=1	P05202	47412.3	1	8	11	15	0.0037	0.277
exp1_mem	60S ribosomal protein L15 OS=Mus musculus GN=Rpl15 PE=2 SV=4	Q9CZM2	24146.5	1	2	2	2	0.0005	0.103
exp1_mem	Liver carboxylesterase 31 OS=Mus musculus GN=Es31 PE=1 SV=2	Q63880	63318.9	1	12	16	26	0.0064	0.243
exp1_mem	Putative L-aspartate dehydrogenase OS=Mus musculus GN=Aspdh PE=1 SV=1	Q9DCQ2	30269.2	0.975	1	1	1	0.0002	0.0418
exp1_mem	Hemoglobin subunit beta-1 OS=Mus musculus GN=Hbb-b1 PE=1 SV=2	P02088	15840.2	1	7	13	26	0.0064	0.544
exp1_mem	2-hydroxyacyl-CoA lyase 1 OS=Mus musculus GN=Hacl1 PE=1 SV=2	Q9QXE0	63660.7	0.99	1	1	1	0.0002	0.0258
exp1_mem	Glycerol-3-phosphate dehydrogenase [NAD+], cytoplasmic OS=Mus musculus GN=Gpd1 PE=1 SV=3	P13707	37572.7	0.997	2	2	2	0.0005	0.0602
exp1_mem	60S ribosomal protein L8 OS=Mus musculus GN=Rpl8 PE=2 SV=2	P62918	28024.8	1	5	5	8	0.002	0.195
exp1_mem	Cytochrome b-c1 complex subunit 2, mitochondrial OS=Mus musculus GN=Uqcrc2 PE=1 SV=1	Q9DB77	48236	1	3	3	4	0.001	0.0684
exp1_mem	60S ribosomal protein L32 OS=Mus musculus GN=Rpl32 PE=2 SV=2	P62911	15860.4	0.5	1	1	1	0.0002	0.104
exp1_mem	Fructose-1,6-bisphosphatase 1 OS=Mus musculus GN=Fbp1 PE=2 SV=3	Q9QXD6	36913.9	0.5	1	1	1	0.0002	0.068
exp1_mem	Transitional endoplasmic reticulum ATPase OS=Mus musculus GN=Vcp PE=1 SV=4	Q01853	89324.8	0.5	1	1	1	0.0002	0.0211
exp1_mem	Peroxisomal acyl-coenzyme A oxidase 2 OS=Mus musculus GN=Acox2 PE=1 SV=2	Q9QXD1	76864.7	0.5	1	1	1	0.0002	0.0147
exp1_mem	40S ribosomal protein S3 OS=Mus musculus GN=Rps3 PE=1 SV=1	P62908	26674.5	0.999	2	2	2	0.0005	0.0905
exp1_mem	60S ribosomal protein L31 OS=Mus musculus GN=Rpl31 PE=2 SV=1	P62900	14463.2	0.979	1	1	2	0.0005	0.112
exp1_mem	Epoxide hydrolase 1 OS=Mus musculus GN=Ephx1 PE=1 SV=2	Q9D379	52578.7	1	6	6	6	0.0015	0.121
exp1_mem	Mitochondrial inner membrane protein OS=Mus musculus GN=Immt PE=1 SV=1	Q8CAQ8	83901.1	0.937	0	0	0	0	0
exp1_mem	Cytochrome b-c1 complex subunit Rieske, mitochondrial OS=Mus musculus GN=Uqcrfs1 PE=1 SV=1	Q9CR68	29367.2	1	4	5	7	0.0017	0.204
exp1_mem	NADH-cytochrome b5 reductase 3 OS=Mus musculus GN=Cyb5r3 PE=1 SV=3	Q9DCN2	34128.9	1	1	1	1	0.0002	0.0631
exp1_mem	Clathrin heavy chain 1 OS=Mus musculus GN=Cltc PE=1 SV=3	Q68FD5	191561	1	7	7	7	0.0017	0.0496
exp1_mem	Myosin-9 OS=Mus musculus GN=Myh9 PE=1 SV=4	Q8VDD5	226378	0.999	1	1	1	0.0002	0.0056
exp1_mem	Cytochrome b-c1 complex subunit 7 OS=Mus musculus GN=Uqcrb PE=1 SV=3	Q9D855	13528.3	0.998	2	2	2	0.0005	0.153
exp1_mem	Tricarboxylate transport protein, mitochondrial OS=Homo sapiens GN=SLC25A1 PE=1 SV=2	P53007	34013.2	0.999	2	2	2	0.0005	0.0611
exp1_mem	60S ribosomal protein L14 OS=Mus musculus GN=Rpl14 PE=2 SV=3	Q9CR57	23564.9	0.992	0	0	0	0	0
exp1_mem	Selenium-binding protein 1 OS=Mus musculus GN=Selenbp1 PE=1 SV=2	P17563,Q63836	52515	0.998	1	1	1	0.0002	0.0148
exp1_mem	40S ribosomal protein S11 OS=Mus musculus GN=Rps11 PE=2 SV=3	P62281	18431.3	0.995	1	1	1	0.0002	0.0443
exp1_mem	Lipoamide acyltransferase component of branched-chain alpha-keto acid dehydrogenase complex, mitochondrial OS=Mus musculus GN=Dbt PE=2 SV=2	P53395	53247.8	1	2	3	3	0.0007	0.0602
exp1_mem	Dolichyl-diphosphooligosaccharide--protein glycosyltransferase subunit 1 OS=Mus musculus GN=Rpn1 PE=2 SV=1	Q91YQ5	68529.4	1	3	3	3	0.0007	0.0411
exp1_mem	40S ribosomal protein S18 OS=Mus musculus GN=Rps18 PE=2 SV=3	P62270	17719.3	1	3	3	6	0.0015	0.184
exp1_mem	ATP synthase subunit O, mitochondrial OS=Mus musculus GN=Atp5o PE=1 SV=1	Q9DB20	23364.4	1	3	5	7	0.0017	0.202
exp1_mem	Fatty acid synthase OS=Mus musculus GN=Fasn PE=1 SV=2	P19096	272429	1	3	3	3	0.0007	0.0136
exp1_mem	40S ribosomal protein S21 OS=Mus musculus GN=Rps21 PE=2 SV=1	Q9CQR2	9141.6	1	3	3	3	0.0007	0.265
exp1_mem	40S ribosomal protein S23 OS=Mus musculus GN=Rps23 PE=2 SV=3	P62267	15807.7	0.5	1	1	1	0.0002	0.0769
exp1_mem	40S ribosomal protein S14 OS=Mus musculus GN=Rps14 PE=2 SV=3	P62264	16272.9	0.5	1	1	1	0.0002	0.0662
exp1_mem	Peroxisomal sarcosine oxidase OS=Mus musculus GN=Pipox PE=2 SV=1	Q9D826	43847.8	0.5	1	1	1	0.0002	0.0359
exp1_mem	Peroxiredoxin-1 OS=Mus musculus GN=Prdx1 PE=1 SV=1	P35700	22177.5	1	10	14	36	0.0088	0.492
exp1_mem	Protein disulfide-isomerase A3 OS=Mus musculus GN=Pdia3 PE=1 SV=2	P27773	56680.4	1	16	19	20	0.0049	0.352
exp1_mem	Cytochrome b5 OS=Mus musculus GN=Cyb5a PE=1 SV=2	P56395	15241.3	1	4	6	7	0.0017	0.388
exp1_mem	ATP synthase subunit b, mitochondrial OS=Mus musculus GN=Atp5f1 PE=1 SV=1	Q9CQQ7	28949.4	0.5	1	1	1	0.0002	0.0312
exp1_mem	Cytochrome c oxidase subunit 6B1 OS=Mus musculus GN=Cox6b1 PE=1 SV=2	P56391	10071.5	1	4	4	5	0.0012	0.5
exp1_mem	40S ribosomal protein S6 OS=Mus musculus GN=Rps6 PE=1 SV=1	P62754	28681.7	1	2	2	2	0.0005	0.0884
exp1_mem	40S ribosomal protein S2 OS=Mus musculus GN=Rps2 PE=1 SV=3	P25444	31232.2	1	3	3	3	0.0007	0.0853
exp1_mem	60S ribosomal protein L23a OS=Mus musculus GN=Rpl23a PE=1 SV=1	P62751	17696.2	1	2	2	2	0.0005	0.135
exp1_mem	Carbamoyl-phosphate synthase [ammonia], mitochondrial OS=Mus musculus GN=Cps1 PE=1 SV=2	Q8C196	164621	1	65	96	179	0.0438	0.436
exp1_mem	Hypoxia up-regulated protein 1 OS=Mus musculus GN=Hyou1 PE=1 SV=1	Q9JKR6	111183	1	3	3	3	0.0007	0.037
exp1_mem	NADH-ubiquinone oxidoreductase 75 kDa subunit, mitochondrial OS=Mus musculus GN=Ndufs1 PE=1 SV=2	Q91VD9	79777.6	0.998	2	2	2	0.0005	0.0261
exp1_mem	Peroxisomal multifunctional enzyme type 2 OS=Mus musculus GN=Hsd17b4 PE=1 SV=3	P51660	79482.7	1	6	6	6	0.0015	0.136
exp1_mem	C-1-tetrahydrofolate synthase, cytoplasmic OS=Mus musculus GN=Mthfd1 PE=1 SV=4	Q922D8	101202	0.991	1	1	1	0.0002	0.0118
exp1_mem	40S ribosomal protein S8 OS=Mus musculus GN=Rps8 PE=1 SV=2	P62242	24206.4	0.998	2	2	2	0.0005	0.0865
exp1_mem	NADH dehydrogenase [ubiquinone] 1 alpha subcomplex subunit 4 OS=Mus musculus GN=Ndufa4 PE=1 SV=2	Q62425	9327.3	1	1	1	1	0.0002	0.146
exp1_mem	Polyadenylate-binding protein 1 OS=Mus musculus GN=Pabpc1 PE=1 SV=2	P29341	70671.3	0.311	0	0	0	0	0
exp1_mem	Actin, aortic smooth muscle OS=Mus musculus GN=Acta2 PE=1 SV=1	P62737	42010.1	1	2	2	2	0.0005	0.119
exp1_mem	Thiosulfate sulfurtransferase OS=Mus musculus GN=Tst PE=1 SV=3	P52196	33465.9	0.419	0	0	0	0	0
exp1_mem	Serum paraoxonase/arylesterase 1 OS=Mus musculus GN=Pon1 PE=1 SV=2	P52430	39566.3	0.414	0	0	0	0	0
exp1_mem	Retinal dehydrogenase 1 OS=Mus musculus GN=Aldh1a1 PE=1 SV=5	P24549	54468.4	1	6	7	8	0.002	0.174
exp1_mem	NADH dehydrogenase [ubiquinone] 1 alpha subcomplex subunit 13 OS=Mus musculus GN=Ndufa13 PE=1 SV=3	Q9ERS2	16860.4	0.998	2	2	2	0.0005	0.139
exp1_mem	Cytochrome P450 2D26 OS=Mus musculus GN=Cyp2d26 PE=1 SV=1	Q8CIM7	56977.2	1	7	9	9	0.0022	0.196
exp1_mem	60S ribosomal protein L24 OS=Mus musculus GN=Rpl24 PE=2 SV=2	Q8BP67	17779.5	0.984	1	1	1	0.0002	0.0446
exp1_mem	60S ribosomal protein L10a OS=Mus musculus GN=Rpl10a PE=1 SV=3	P53026	24917.1	1	3	3	3	0.0007	0.161
exp1_mem	Phytanoyl-CoA dioxygenase, peroxisomal OS=Mus musculus GN=Phyh PE=1 SV=1	O35386	38607.7	0.997	1	1	1	0.0002	0.0473
exp1_mem	60S ribosomal protein L36 OS=Mus musculus GN=Rpl36 PE=2 SV=2	P47964	12215.9	0.5	1	1	1	0.0002	0.0857
exp1_mem	Calnexin OS=Mus musculus GN=Canx PE=1 SV=1	P35564	67280.1	1	5	5	5	0.0012	0.0931
exp1_mem	60S ribosomal protein L5 OS=Mus musculus GN=Rpl5 PE=1 SV=3	P47962	34401.5	1	5	5	5	0.0012	0.158
exp1_mem	Acyl-coenzyme A synthetase ACSM1, mitochondrial OS=Mus musculus GN=Acsm1 PE=1 SV=1	Q91VA0	64761.6	1	3	3	3	0.0007	0.0873
exp1_mem	Microsomal triglyceride transfer protein large subunit OS=Mus musculus GN=Mttp PE=2 SV=2	O08601	99101.5	1	4	4	4	0.001	0.0481
exp1_mem	Cytochrome c oxidase subunit 5B, mitochondrial OS=Mus musculus GN=Cox5b PE=1 SV=1	P19536	13812.8	0.997	1	2	2	0.0005	0.0938
exp1_mem	Elongation factor Tu, mitochondrial OS=Mus musculus GN=Tufm PE=1 SV=1	Q8BFR5	49508.9	0.999	2	2	3	0.0007	0.0575
exp1_mem	Protein disulfide-isomerase A4 OS=Mus musculus GN=Pdia4 PE=1 SV=3	P08003	71984.4	1	8	8	8	0.002	0.124
exp1_mem	Carbonic anhydrase 3 OS=Mus musculus GN=Ca3 PE=1 SV=3	P16015	29366.7	1	8	10	12	0.0029	0.442
exp1_mem	60S ribosomal protein L10 OS=Mus musculus GN=Rpl10 PE=2 SV=3	Q6ZWV3	24604.6	1	3	3	4	0.001	0.145
exp1_mem	40S ribosomal protein S4, X isoform OS=Mus musculus GN=Rps4x PE=2 SV=2	P62702	29599.3	1	5	6	7	0.0017	0.179
exp1_mem	Amine oxidase [flavin-containing] B OS=Mus musculus GN=Maob PE=1 SV=4	Q8BW75	58559.1	1	3	3	3	0.0007	0.0481
exp1_mem	Delta-1-pyrroline-5-carboxylate dehydrogenase, mitochondrial OS=Mus musculus GN=Aldh4a1 PE=1 SV=3	Q8CHT0	61841.6	1	4	4	5	0.0012	0.0712
exp1_mem	60S ribosomal protein L36a OS=Mus musculus GN=Rpl36a PE=3 SV=2	P83882	12441.1	1	2	2	2	0.0005	0.17
exp1_mem	Argininosuccinate lyase OS=Mus musculus GN=Asl PE=2 SV=1	Q91YI0	51740.3	1	8	8	8	0.002	0.194
exp1_mem	Hydroxymethylglutaryl-CoA lyase, mitochondrial OS=Mus musculus GN=Hmgcl PE=1 SV=2	P38060	34238.4	1	3	3	3	0.0007	0.151
exp1_mem	Adenylate kinase 2, mitochondrial OS=Mus musculus GN=Ak2 PE=1 SV=5	Q9WTP6	26469.9	1	2	2	2	0.0005	0.1
exp1_mem	Non-specific lipid-transfer protein OS=Mus musculus GN=Scp2 PE=1 SV=3	P32020	59126.3	1	19	23	30	0.0073	0.349
exp1_mem	CDGSH iron-sulfur domain-containing protein 1 OS=Mus musculus GN=Cisd1 PE=1 SV=1	Q91WS0	12097.1	0.985	1	1	1	0.0002	0.12
exp1_mem	Ornithine carbamoyltransferase, mitochondrial OS=Mus musculus GN=Otc PE=1 SV=1	P11725	39766.5	1	5	5	5	0.0012	0.164
exp1_mem	Fibrinogen beta chain OS=Mus musculus GN=Fgb PE=2 SV=1	Q8K0E8	54753.6	0.5	1	1	1	0.0002	0.0187
exp1_mem	Cytochrome P450 2C40 OS=Mus musculus GN=Cyp2c40 PE=2 SV=2	P56657	55764.9	0.5	1	1	1	0.0002	0.057
exp1_mem	Solute carrier family 2, facilitated glucose transporter member 2 OS=Mus musculus GN=Slc2a2 PE=1 SV=3	P14246	57108.8	0.315	0	0	0	0	0
exp1_mem	Retinol dehydrogenase 7 OS=Mus musculus GN=Rdh7 PE=2 SV=1	O88451	35660.8	1	4	4	4	0.001	0.12
exp1_mem	Phosphate carrier protein, mitochondrial OS=Mus musculus GN=Slc25a3 PE=1 SV=1	Q8VEM8	39633.1	0.998	2	2	2	0.0005	0.056
exp1_mem	Isocitrate dehydrogenase [NADP], mitochondrial OS=Mus musculus GN=Idh2 PE=1 SV=3	P54071	50907.2	1	4	4	5	0.0012	0.0863
exp1_mem	Triosephosphate isomerase OS=Mus musculus GN=Tpi1 PE=1 SV=3	P17751	32191.3	0.998	2	2	2	0.0005	0.0903
exp1_mem	40S ribosomal protein S7 OS=Mus musculus GN=Rps7 PE=2 SV=1	P62082	22127.5	0.998	2	3	3	0.0007	0.103
exp1_mem	Cytochrome P450 2D9 OS=Mus musculus GN=Cyp2d9 PE=1 SV=2	P11714	56951.1	0.982	1	1	1	0.0002	0.0655
exp1_mem	Acyl-CoA synthetase family member 2, mitochondrial OS=Mus musculus GN=Acsf2 PE=2 SV=1	Q8VCW8	67952.3	1	2	2	2	0.0005	0.0439
exp1_mem	Liver carboxylesterase 22 OS=Mus musculus GN=Es22 PE=1 SV=1	Q64176	61582.7	0.992	1	1	2	0.0005	0.0249
exp1_mem	Corticosteroid 11-beta-dehydrogenase isozyme 1 OS=Mus musculus GN=Hsd11b1 PE=1 SV=3	P50172	32365.4	1	3	4	5	0.0012	0.11
exp1_mem	Glutamine synthetase OS=Mus musculus GN=Glul PE=1 SV=6	P15105	42120	1	11	13	21	0.0051	0.314
exp1_mem	60S ribosomal protein L29 OS=Mus musculus GN=Rpl29 PE=2 SV=2	P47915	17587.7	0.998	2	2	2	0.0005	0.0938
exp1_mem	Peptidyl-prolyl cis-trans isomerase A OS=Mus musculus GN=Ppia PE=1 SV=2	P17742	17971.8	0.999	2	2	2	0.0005	0.11
exp1_mem	3-hydroxyisobutyrate dehydrogenase, mitochondrial OS=Mus musculus GN=Hibadh PE=2 SV=1	Q99L13	35440.6	0.999	1	1	1	0.0002	0.0418
exp1_mem	Calreticulin OS=Mus musculus GN=Calr PE=1 SV=1	P14211	47996.1	1	16	18	20	0.0049	0.454
exp1_mem	Solute carrier organic anion transporter family member 1A1 OS=Mus musculus GN=Slco1a1 PE=2 SV=1	Q9QXZ6	74399.5	0.983	1	1	1	0.0002	0.0149
exp1_mem	Hemoglobin subunit alpha OS=Mus musculus GN=Hba PE=1 SV=2	P01942	15085.4	1	6	12	32	0.0078	0.451
exp1_mem	60S ribosomal protein L7a OS=Mus musculus GN=Rpl7a PE=2 SV=2	P12970	29977.2	1	4	4	4	0.001	0.109
exp1_mem	Cytochrome P450 2F2 OS=Mus musculus GN=Cyp2f2 PE=2 SV=1	P33267	55951.4	1	7	9	11	0.0027	0.189
exp1_mem	Betaine--homocysteine S-methyltransferase 1 OS=Mus musculus GN=Bhmt PE=2 SV=1	O35490	45020.4	1	20	32	67	0.0164	0.631
exp1_mem	Fumarylacetoacetase OS=Mus musculus GN=Fah PE=1 SV=2	P35505	46176.6	1	6	7	12	0.0029	0.184
exp1_mem	Dehydrogenase/reductase SDR family member 1 OS=Mus musculus GN=Dhrs1 PE=2 SV=1	Q99L04	34005	1	2	2	2	0.0005	0.0575
exp1_mem	Dihydrolipoyllysine-residue succinyltransferase component of 2-oxoglutarate dehydrogenase complex, mitochondrial OS=Mus musculus GN=Dlst PE=1 SV=1	Q9D2G2	48994.5	0.996	0	0	0	0	0
exp1_mem	25-hydroxycholesterol 7-alpha-hydroxylase OS=Mus musculus GN=Cyp7b1 PE=2 SV=2	Q60991	58474.4	0.998	2	2	2	0.0005	0.0533
exp1_mem	Liver carboxylesterase 31-like OS=Mus musculus GN=Gm4738 PE=2 SV=1	Q8VCU1	63007.8	0.5	1	1	1	0.0002	0.127
exp1_mem	Glyceraldehyde-3-phosphate dehydrogenase OS=Mus musculus GN=Gapdh PE=1 SV=2	P16858	35810.1	1	4	4	4	0.001	0.153
exp1_mem	Cytochrome b-c1 complex subunit 1, mitochondrial OS=Mus musculus GN=Uqcrc1 PE=1 SV=2	Q9CZ13	52851.9	1	6	7	7	0.0017	0.154
exp1_mem	ATP synthase subunit alpha, mitochondrial OS=Mus musculus GN=Atp5a1 PE=1 SV=1	Q03265	59754.1	1	20	24	41	0.01	0.439
exp1_mem	Staphylococcal nuclease domain-containing protein 1 OS=Mus musculus GN=Snd1 PE=1 SV=1	Q78PY7	102090	1	3	3	3	0.0007	0.0462
exp1_mem	Peptidyl-prolyl cis-trans isomerase B OS=Mus musculus GN=Ppib PE=2 SV=2	P24369	23713.8	1	5	6	6	0.0015	0.231
exp1_mem	Carboxylesterase 3 OS=Mus musculus GN=Ces3 PE=1 SV=1	Q8VCT4	61788.7	1	9	13	15	0.0037	0.189
exp1_mem	Peroxisomal acyl-coenzyme A oxidase 1 OS=Mus musculus GN=Acox1 PE=1 SV=5	Q9R0H0	74650.4	1	13	15	19	0.0047	0.297
exp1_mem	40S ribosomal protein SA OS=Mus musculus GN=Rpsa PE=1 SV=4	P14206	0	0.18	0	0	0	0	0
exp1_mem	Major urinary protein 1 OS=Mus musculus GN=Mup1 PE=1 SV=1	P11588	20649.2	1	5	9	10	0.0025	0.356
exp1_mem	Regucalcin OS=Mus musculus GN=Rgn PE=1 SV=1	Q64374	33407.1	0.5	1	1	1	0.0002	0.0502
exp1_mem	Hydroxyacyl-coenzyme A dehydrogenase, mitochondrial OS=Mus musculus GN=Hadh PE=1 SV=2	Q61425	34464.7	1	7	8	10	0.0025	0.328
exp1_mem	UDP-glucuronosyltransferase 2B17 OS=Mus musculus GN=Ugt2b17 PE=2 SV=1	P17717	60857.7	1	7	9	14	0.0034	0.149
exp1_mem	Pyruvate kinase isozymes R/L OS=Mus musculus GN=Pklr PE=2 SV=1	P53657	62309	0.998	2	2	2	0.0005	0.0296
exp1_mem	Major urinary protein 3 OS=Mus musculus GN=Mup3 PE=1 SV=1	P04939	21465.8	0.99	1	1	1	0.0002	0.0598
exp1_mem	Dimethylaniline monooxygenase [N-oxide-forming] 5 OS=Mus musculus GN=Fmo5 PE=2 SV=4	P97872	60001.6	1	11	12	14	0.0034	0.246
exp1_mem	ATP-citrate synthase OS=Mus musculus GN=Acly PE=1 SV=1	Q91V92	119731	0.998	2	2	2	0.0005	0.0257
exp1_mem	Enoyl-CoA delta isomerase 1, mitochondrial OS=Mus musculus GN=Eci1 PE=2 SV=1	P42125	32079.2	1	6	6	7	0.0017	0.232
exp1_mem	Ribosome-binding protein 1 OS=Mus musculus GN=Rrbp1 PE=2 SV=2	Q99PL5	172877	1	5	5	5	0.0012	0.0293
exp2_mem	Valacyclovir hydrolase OS=Mus musculus GN=Bphl PE=2 SV=1	Q8R164	32851.7	1	4	4	4	0.0007	0.175
exp2_mem	40S ribosomal protein S9 OS=Mus musculus GN=Rps9 PE=2 SV=3	Q6ZWN5	22592.5	1	3	3	3	0.0005	0.103
exp2_mem	60S ribosomal protein L19 OS=Mus musculus GN=Rpl19 PE=1 SV=1	P84099	23467.4	1	2	2	2	0.0004	0.0867
exp2_mem	Methylmalonyl-CoA mutase, mitochondrial OS=Mus musculus GN=Mut PE=2 SV=2	P16332	82846.2	0.997	1	1	1	0.0002	0.0214
exp2_mem	Cytochrome P450 4V3 OS=Mus musculus GN=Cyp4v3 PE=1 SV=1	Q9DBW0	60940.9	0.998	2	2	3	0.0005	0.0438
exp2_mem	17-beta-hydroxysteroid dehydrogenase 13 OS=Mus musculus GN=Hsd17b13 PE=1 SV=1	Q8VCR2	33518.7	0.996	1	1	1	0.0002	0.0395
exp2_mem	Cytochrome P450 4A12A OS=Mus musculus GN=Cyp4a12a PE=2 SV=2	Q91WL5	58352.1	1	5	5	5	0.0009	0.114
exp2_mem	Cytochrome P450 2C40 OS=Mus musculus GN=Cyp2c40 PE=2 SV=2	P56657	55764.9	0.997	1	1	1	0.0002	0.0407
exp2_mem	Ribonuclease UK114 OS=Mus musculus GN=Hrsp12 PE=1 SV=3	P52760	14255.5	1	4	6	6	0.0011	0.393
exp2_mem	Cytochrome P450 2C37 OS=Mus musculus GN=Cyp2c37 PE=2 SV=2	P56654	55608.9	1	4	4	5	0.0009	0.235
exp2_mem	3-ketoacyl-CoA thiolase, mitochondrial OS=Mus musculus GN=Acaa2 PE=1 SV=3	Q8BWT1	41830.2	1	16	24	33	0.0059	0.602
exp2_mem	ADP/ATP translocase 2 OS=Mus musculus GN=Slc25a5 PE=1 SV=3	P51881	32932.6	1	10	13	31	0.0055	0.285
exp2_mem	Cytochrome c1, heme protein, mitochondrial OS=Mus musculus GN=Cyc1 PE=1 SV=1	Q9D0M3	35328.4	1	4	4	5	0.0009	0.12
exp2_mem	40S ribosomal protein S3a OS=Mus musculus GN=Rps3a PE=1 SV=3	P97351	29885.3	1	10	10	12	0.0021	0.326
exp2_mem	Long-chain-fatty-acid--CoA ligase 5 OS=Mus musculus GN=Acsl5 PE=2 SV=1	Q8JZR0	76209.2	1	5	6	6	0.0011	0.107
exp2_mem	Methylmalonate-semialdehyde dehydrogenase [acylating], mitochondrial OS=Mus musculus GN=Aldh6a1 PE=1 SV=1	Q9EQ20	57916.3	1	8	8	8	0.0014	0.26
exp2_mem	Long-chain-fatty-acid--CoA ligase 1 OS=Mus musculus GN=Acsl1 PE=1 SV=2	P41216	77954.3	1	17	22	31	0.0055	0.3
exp2_mem	Cytochrome P450 2C54 OS=Mus musculus GN=Cyp2c54 PE=2 SV=1	Q6XVG2	55860.3	1	8	13	14	0.0025	0.204
exp2_mem	Guanine nucleotide-binding protein subunit beta-2-like 1 OS=Mus musculus GN=Gnb2l1 PE=1 SV=3	P68040	35077	1	3	3	3	0.0005	0.0726
exp2_mem	Trifunctional enzyme subunit alpha, mitochondrial OS=Mus musculus GN=Hadha PE=1 SV=1	Q8BMS1	82671.5	1	15	18	24	0.0043	0.274
exp2_mem	Succinate dehydrogenase [ubiquinone] iron-sulfur subunit, mitochondrial OS=Mus musculus GN=Sdhb PE=1 SV=1	Q9CQA3	31815	1	5	5	5	0.0009	0.195
exp2_mem	All-trans-retinol 13,14-reductase OS=Mus musculus GN=Retsat PE=1 SV=3	Q64FW2	67336.4	0.998	2	2	2	0.0004	0.0296
exp2_mem	40S ribosomal protein S17 OS=Mus musculus GN=Rps17 PE=1 SV=2	P63276	15524.5	1	2	2	2	0.0004	0.111
exp2_mem	Microsomal triglyceride transfer protein large subunit OS=Mus musculus GN=Mttp PE=2 SV=2	O08601	99101.5	1	6	6	9	0.0016	0.0817
exp2_mem	Cytochrome c, somatic OS=Mus musculus GN=Cycs PE=1 SV=2	P62897	11606	1	5	7	15	0.0027	0.533
exp2_mem	Fatty aldehyde dehydrogenase OS=Mus musculus GN=Aldh3a2 PE=2 SV=2	P47740	53972.7	1	5	5	8	0.0014	0.159
exp2_mem	Histone H2A type 1-F OS=Mus musculus GN=Hist1h2af PE=1 SV=3	Q8CGP5,Q8CGP6	14162.1	1	2	3	4	0.0007	0.215
exp2_mem	CDGSH iron-sulfur domain-containing protein 1 OS=Mus musculus GN=Cisd1 PE=1 SV=1	Q91WS0	12097.1	1	3	3	3	0.0005	0.352
exp2_mem	UDP-glucuronosyltransferase 2A3 OS=Mus musculus GN=Ugt2a3 PE=2 SV=1	Q8BWQ1	61120.2	1	5	6	6	0.0011	0.131
exp2_mem	Aldehyde dehydrogenase, mitochondrial OS=Mus musculus GN=Aldh2 PE=1 SV=1	P47738	56537.6	1	13	14	22	0.0039	0.358
exp2_mem	Arylacetamide deacetylase OS=Mus musculus GN=Aadac PE=1 SV=3	Q99PG0	45250.8	1	4	4	7	0.0012	0.158
exp2_mem	Glutamate dehydrogenase 1, mitochondrial OS=Mus musculus GN=Glud1 PE=1 SV=1	P26443	61338.4	1	18	24	33	0.0059	0.335
exp2_mem	Glutathione S-transferase Mu 1 OS=Mus musculus GN=Gstm1 PE=1 SV=2	P10649	25971.9	1	12	15	19	0.0034	0.523
exp2_mem	Hydroxymethylglutaryl-CoA synthase, mitochondrial OS=Mus musculus GN=Hmgcs2 PE=1 SV=2	P54869	56824.3	1	18	20	33	0.0059	0.382
exp2_mem	Cytochrome c oxidase subunit 5A, mitochondrial OS=Mus musculus GN=Cox5a PE=1 SV=2	P12787	16101.9	1	3	5	8	0.0014	0.418
exp2_mem	Fumarate hydratase, mitochondrial OS=Mus musculus GN=Fh PE=1 SV=3	P97807	54357.1	1	11	14	15	0.0027	0.272
exp2_mem	Elongation factor 2 OS=Mus musculus GN=Eef2 PE=1 SV=2	P58252	95316	1	10	10	10	0.0018	0.139
exp2_mem	Eukaryotic translation initiation factor 5A-1 OS=Mus musculus GN=Eif5a PE=1 SV=2	P63242	16832.7	1	4	5	6	0.0011	0.208
exp2_mem	Mannosyl-oligosaccharide glucosidase OS=Mus musculus GN=Mogs PE=2 SV=1	Q80UM7	91832.8	0.998	2	2	2	0.0004	0.036
exp2_mem	Actin, cytoplasmic 1 OS=Mus musculus GN=Actb PE=1 SV=1	P60710	41737.8	1	6	9	15	0.0027	0.24
exp2_mem	Prohibitin-2 OS=Mus musculus GN=Phb2 PE=1 SV=1	O35129	33297.6	1	3	3	5	0.0009	0.137
exp2_mem	Arginase-1 OS=Mus musculus GN=Arg1 PE=1 SV=1	Q61176	34808.5	1	14	21	40	0.0071	0.641
exp2_mem	Complement C3 OS=Mus musculus GN=C3 PE=1 SV=3	P01027	186486	0.999	2	2	2	0.0004	0.0144
exp2_mem	40S ribosomal protein S28 OS=Mus musculus GN=Rps28 PE=2 SV=1	P62858	7840.9	0.998	2	3	3	0.0005	0.304
exp2_mem	40S ribosomal protein S26 OS=Mus musculus GN=Rps26 PE=2 SV=3	P62855	13015.5	0.987	1	1	1	0.0002	0.0783
exp2_mem	Asialoglycoprotein receptor 1 OS=Mus musculus GN=Asgr1 PE=2 SV=3	P34927	32603.3	0.986	1	1	1	0.0002	0.0493
exp2_mem	40S ribosomal protein S25 OS=Mus musculus GN=Rps25 PE=2 SV=1	P62852	13743	1	4	5	7	0.0012	0.296
exp2_mem	Elongation factor 1-alpha 1 OS=Mus musculus GN=Eef1a1 PE=1 SV=3	P10126	50114.2	1	16	20	41	0.0073	0.418
exp2_mem	Medium-chain specific acyl-CoA dehydrogenase, mitochondrial OS=Mus musculus GN=Acadm PE=1 SV=1	P45952	46482.4	0.987	1	2	2	0.0004	0.0428
exp2_mem	Apolipoprotein E OS=Mus musculus GN=Apoe PE=1 SV=2	P08226	35866.3	0.998	2	2	2	0.0004	0.0611
exp2_mem	Neutral alpha-glucosidase AB OS=Mus musculus GN=Ganab PE=1 SV=1	Q8BHN3	106913	1	5	5	5	0.0009	0.0678
exp2_mem	40S ribosomal protein S24 OS=Mus musculus GN=Rps24 PE=1 SV=1	P62849	15423.8	1	2	2	2	0.0004	0.203
exp2_mem	ATP synthase subunit beta, mitochondrial OS=Mus musculus GN=Atp5b PE=1 SV=2	P56480	56301.2	1	23	35	81	0.0144	0.628
exp2_mem	Protein ERGIC-53 OS=Mus musculus GN=Lman1 PE=2 SV=1	Q9D0F3	57788.8	1	3	3	3	0.0005	0.0986
exp2_mem	40S ribosomal protein S15 OS=Mus musculus GN=Rps15 PE=2 SV=2	P62843	17040.8	0.5	1	1	1	0.0002	0.0345
exp2_mem	Epoxide hydrolase 2 OS=Mus musculus GN=Ephx2 PE=1 SV=2	P34914	62516.8	1	5	5	6	0.0011	0.126
exp2_mem	Peroxisomal membrane protein 2 OS=Mus musculus GN=Pxmp2 PE=2 SV=2	P42925	22267.1	0.967	0	0	0	0	0
exp2_mem	Membrane-associated progesterone receptor component 1 OS=Mus musculus GN=Pgrmc1 PE=1 SV=4	O55022	21695.2	1	4	5	9	0.0016	0.138
exp2_mem	Fructose-bisphosphate aldolase B OS=Mus musculus GN=Aldob PE=1 SV=3	Q91Y97	39507.2	1	13	18	29	0.0052	0.352
exp2_mem	Liver carboxylesterase 22 OS=Mus musculus GN=Es22 PE=1 SV=1	Q64176	61582.7	0.998	2	2	4	0.0007	0.048
exp2_mem	Protein transport protein Sec23A OS=Mus musculus GN=Sec23a PE=1 SV=2	Q01405	86163.5	0.998	2	3	3	0.0005	0.0327
exp2_mem	Alpha-1-antitrypsin 1-1 OS=Mus musculus GN=Serpina1a PE=1 SV=4	P07758	46003.7	1	5	5	5	0.0009	0.104
exp2_mem	L-gulonolactone oxidase OS=Mus musculus GN=Gulo PE=1 SV=3	P58710	50478.8	1	7	7	7	0.0012	0.184
exp2_mem	60S ribosomal protein L23 OS=Mus musculus GN=Rpl23 PE=1 SV=1	P62830	14865.9	1	4	4	5	0.0009	0.293
exp2_mem	Tubulin beta-2C chain OS=Mus musculus GN=Tubb2c PE=1 SV=1	P68372	49830.7	0.998	2	2	2	0.0004	0.0539
exp2_mem	Cytosol aminopeptidase OS=Mus musculus GN=Lap3 PE=1 SV=3	Q9CPY7	56142.7	1	2	2	2	0.0004	0.0597
exp2_mem	40S ribosomal protein S19 OS=Mus musculus GN=Rps19 PE=1 SV=3	Q9CZX8	16085.5	1	4	4	4	0.0007	0.29
exp2_mem	Sulfite oxidase, mitochondrial OS=Mus musculus GN=Suox PE=1 SV=2	Q8R086	60754.6	1	3	3	3	0.0005	0.0714
exp2_mem	ATP synthase protein 8 OS=Mus musculus GN=Mtatp8 PE=1 SV=1	P03930	7766.8	0.903	0	0	0	0	0
exp2_mem	Elongation factor 1-gamma OS=Mus musculus GN=Eef1g PE=1 SV=3	Q9D8N0	50061.3	0.998	2	2	2	0.0004	0.0458
exp2_mem	Peroxisomal bifunctional enzyme OS=Mus musculus GN=Ehhadh PE=1 SV=4	Q9DBM2	78303.2	1	8	9	15	0.0027	0.175
exp2_mem	Estradiol 17 beta-dehydrogenase 5 OS=Mus musculus GN=Akr1c6 PE=1 SV=1	P70694	37048.8	1	2	2	2	0.0004	0.118
exp2_mem	Glutathione S-transferase P 1 OS=Mus musculus GN=Gstp1 PE=1 SV=2	P19157	23610.1	1	4	9	11	0.002	0.367
exp2_mem	3-ketoacyl-CoA thiolase B, peroxisomal OS=Mus musculus GN=Acaa1b PE=2 SV=1	Q8VCH0	43995.2	1	6	7	13	0.0023	0.252
exp2_mem	ATP-binding cassette sub-family D member 3 OS=Mus musculus GN=Abcd3 PE=1 SV=2	P55096	75478	1	8	9	11	0.002	0.162
exp2_mem	60S ribosomal protein L3 OS=Mus musculus GN=Rpl3 PE=2 SV=3	P27659	46110.7	1	3	3	3	0.0005	0.0695
exp2_mem	Very long-chain acyl-CoA synthetase OS=Mus musculus GN=Slc27a2 PE=1 SV=2	O35488	70424.5	1	7	7	10	0.0018	0.135
exp2_mem	Endoplasmin OS=Mus musculus GN=Hsp90b1 PE=1 SV=2	P08113	92478.6	1	27	32	35	0.0062	0.319
exp2_mem	Glutaryl-CoA dehydrogenase, mitochondrial OS=Mus musculus GN=Gcdh PE=2 SV=2	Q60759	48607.3	1	5	5	5	0.0009	0.128
exp2_mem	Catechol O-methyltransferase OS=Mus musculus GN=Comt PE=1 SV=1	O88587	29497.3	1	3	3	3	0.0005	0.238
exp2_mem	Alcohol dehydrogenase 1 OS=Mus musculus GN=Adh1 PE=2 SV=2	P00329	39771.4	1	6	9	13	0.0023	0.168
exp2_mem	Glutathione peroxidase 1 OS=Mus musculus GN=Gpx1 PE=1 SV=2	P11352	22329.9	1	3	3	3	0.0005	0.174
exp2_mem	Enoyl-CoA delta isomerase 2, mitochondrial OS=Mus musculus GN=Eci2 PE=1 SV=2	Q9WUR2	43268.7	0.997	2	2	2	0.0004	0.0921
exp2_mem	Aspartate aminotransferase, mitochondrial OS=Mus musculus GN=Got2 PE=1 SV=1	P05202	47412.3	1	11	15	28	0.005	0.337
exp2_mem	Calcium-binding mitochondrial carrier protein Aralar2 OS=Mus musculus GN=Slc25a13 PE=1 SV=1	Q9QXX4	74468.7	1	3	3	5	0.0009	0.0784
exp2_mem	60S acidic ribosomal protein P0 OS=Mus musculus GN=Rplp0 PE=1 SV=3	P14869	34217.5	1	8	10	11	0.002	0.356
exp2_mem	Histone H4 OS=Mus musculus GN=Hist1h4a PE=1 SV=2	P62806	11367.7	0.5	1	1	1	0.0002	0.0971
exp2_mem	Serum albumin OS=Mus musculus GN=Alb PE=1 SV=3	P07724	68692.9	1	12	13	15	0.0027	0.232
exp2_mem	Fatty acid-binding protein, liver OS=Mus musculus GN=Fabp1 PE=1 SV=2	P12710	14245.9	1	6	9	14	0.0025	0.394
exp2_mem	Citrate synthase, mitochondrial OS=Mus musculus GN=Cs PE=1 SV=1	Q9CZU6	51738.1	1	3	4	4	0.0007	0.0819
exp2_mem	40S ribosomal protein S13 OS=Mus musculus GN=Rps13 PE=1 SV=2	P62301	17223.3	1	6	8	9	0.0016	0.344
exp2_mem	Long-chain specific acyl-CoA dehydrogenase, mitochondrial OS=Mus musculus GN=Acadl PE=2 SV=2	P51174	47908.7	0.999	2	2	2	0.0004	0.0465
exp2_mem	Heterogeneous nuclear ribonucleoproteins A2/B1 OS=Mus musculus GN=Hnrnpa2b1 PE=1 SV=2	O88569	37403.3	0.998	2	2	2	0.0004	0.0793
exp2_mem	Cytochrome b-c1 complex subunit 8 OS=Mus musculus GN=Uqcrq PE=1 SV=3	Q9CQ69	9768.6	0.5	1	1	1	0.0002	0.159
exp2_mem	Peroxisomal multifunctional enzyme type 2 OS=Mus musculus GN=Hsd17b4 PE=1 SV=3	P51660	79482.7	1	4	4	4	0.0007	0.0871
exp2_mem	2,4-dienoyl-CoA reductase, mitochondrial OS=Mus musculus GN=Decr1 PE=1 SV=1	Q9CQ62	36215.2	1	4	5	5	0.0009	0.0716
exp2_mem	Delta(3,5)-Delta(2,4)-dienoyl-CoA isomerase, mitochondrial OS=Mus musculus GN=Ech1 PE=2 SV=1	O35459	36119.2	0.5	1	1	1	0.0002	0.0214
exp2_mem	Glycogen phosphorylase, liver form OS=Mus musculus GN=Pygl PE=1 SV=4	Q9ET01	97466.5	1	17	18	21	0.0037	0.213
exp2_mem	Homogentisate 1,2-dioxygenase OS=Mus musculus GN=Hgd PE=1 SV=2	O09173	49960.8	1	5	7	9	0.0016	0.148
exp2_mem	Serotransferrin OS=Mus musculus GN=Tf PE=1 SV=1	Q921I1	76724.2	1	7	7	8	0.0014	0.11
exp2_mem	Estradiol 17-beta-dehydrogenase 2 OS=Mus musculus GN=Hsd17b2 PE=2 SV=2	P51658	41836.8	0.999	2	2	2	0.0004	0.0472
exp2_mem	Dimethylaniline monooxygenase [N-oxide-forming] 1 OS=Mus musculus GN=Fmo1 PE=1 SV=1	P50285	59916	1	3	3	3	0.0005	0.0583
exp2_mem	Stress-70 protein, mitochondrial OS=Mus musculus GN=Hspa9 PE=1 SV=2	P38647	73529.1	1	7	8	8	0.0014	0.122
exp2_mem	Short-chain specific acyl-CoA dehydrogenase, mitochondrial OS=Mus musculus GN=Acads PE=2 SV=2	Q07417	44891.5	1	3	3	3	0.0005	0.163
exp2_mem	Liver carboxylesterase 1 OS=Mus musculus GN=Ces1 PE=2 SV=1	Q8VCC2	62680.9	1	4	5	6	0.0011	0.119
exp2_mem	60S ribosomal protein L21 OS=Mus musculus GN=Rpl21 PE=2 SV=3	O09167	18562.1	1	3	3	3	0.0005	0.15
exp2_mem	3-ketoacyl-CoA thiolase A, peroxisomal OS=Mus musculus GN=Acaa1a PE=2 SV=1	Q921H8	43953.2	0.996	1	1	1	0.0002	0.182
exp2_mem	Bile acyl-CoA synthetase OS=Mus musculus GN=Slc27a5 PE=2 SV=2	Q4LDG0	76204.6	1	8	8	8	0.0014	0.134
exp2_mem	Vigilin OS=Mus musculus GN=Hdlbp PE=1 SV=1	Q8VDJ3	141746	1	3	3	3	0.0005	0.0308
exp2_mem	Ornithine aminotransferase, mitochondrial OS=Mus musculus GN=Oat PE=1 SV=1	P29758	48355.9	1	4	4	5	0.0009	0.132
exp2_mem	Superoxide dismutase [Cu-Zn] OS=Mus musculus GN=Sod1 PE=1 SV=2	P08228	15941.9	1	5	5	5	0.0009	0.351
exp2_mem	Dolichyl-diphosphooligosaccharide--protein glycosyltransferase subunit 2 OS=Mus musculus GN=Rpn2 PE=2 SV=1	Q9DBG6	69063.6	1	3	3	3	0.0005	0.0887
exp2_mem	D-beta-hydroxybutyrate dehydrogenase, mitochondrial OS=Mus musculus GN=Bdh1 PE=1 SV=2	Q80XN0	38300.2	1	8	9	11	0.002	0.239
exp2_mem	Sterol 26-hydroxylase, mitochondrial OS=Mus musculus GN=Cyp27a1 PE=1 SV=1	Q9DBG1	60721.9	1	4	4	4	0.0007	0.0694
exp2_mem	Cytochrome P450 1A2 OS=Mus musculus GN=Cyp1a2 PE=1 SV=1	P00186	58184.9	1	6	6	6	0.0011	0.142
exp2_mem	Electron transfer flavoprotein-ubiquinone oxidoreductase, mitochondrial OS=Mus musculus GN=Etfdh PE=1 SV=1	Q921G7	68091.8	1	7	8	8	0.0014	0.144
exp2_mem	60S ribosomal protein L34 OS=Mus musculus GN=Rpl34 PE=3 SV=2	Q9D1R9	13293	0.994	1	1	1	0.0002	0.0598
exp2_mem	60S ribosomal protein L27a OS=Mus musculus GN=Rpl27a PE=2 SV=5	P14115	16605.4	0.998	2	2	3	0.0005	0.128
exp2_mem	60S ribosomal protein L17 OS=Mus musculus GN=Rpl17 PE=2 SV=3	Q9CPR4	21423.5	0.998	2	3	3	0.0005	0.0598
exp2_mem	Succinyl-CoA ligase [GDP-forming] subunit alpha, mitochondrial OS=Mus musculus GN=Suclg1 PE=1 SV=4	Q9WUM5	36155.2	1	3	3	3	0.0005	0.124
exp2_mem	Alpha-aminoadipic semialdehyde dehydrogenase OS=Mus musculus GN=Aldh7a1 PE=1 SV=4	Q9DBF1	58861.7	0.999	2	3	3	0.0005	0.0557
exp2_mem	Serine--pyruvate aminotransferase, mitochondrial OS=Mus musculus GN=Agxt PE=1 SV=2	O35423	45815.9	0.5	1	1	1	0.0002	0.0194
exp2_mem	60 kDa heat shock protein, mitochondrial OS=Mus musculus GN=Hspd1 PE=1 SV=1	P63038	60956.8	1	10	11	12	0.0021	0.211
exp2_mem	Argininosuccinate synthase OS=Mus musculus GN=Ass1 PE=1 SV=1	P16460	46585.3	1	20	30	48	0.0085	0.532
exp2_mem	ATP synthase subunit g, mitochondrial OS=Mus musculus GN=Atp5l PE=1 SV=1	Q9CPQ8	11424.6	1	3	4	6	0.0011	0.417
exp2_mem	Acyl-CoA dehydrogenase family member 11 OS=Mus musculus GN=Acad11 PE=1 SV=2	Q80XL6	87368.1	1	2	2	2	0.0004	0.0218
exp2_mem	Trifunctional enzyme subunit beta, mitochondrial OS=Mus musculus GN=Hadhb PE=1 SV=1	Q99JY0	51388	1	10	11	13	0.0023	0.217
exp2_mem	Cytochrome c oxidase subunit 6C OS=Mus musculus GN=Cox6c PE=1 SV=3	Q9CPQ1	8469.5	1	3	3	4	0.0007	0.276
exp2_mem	Tubulin beta-2A chain OS=Mus musculus GN=Tubb2a PE=1 SV=1	Q7TMM9,Q9CWF2	49907.1	1	4	4	5	0.0009	0.121
exp2_mem	3-hydroxyacyl-CoA dehydrogenase type-2 OS=Mus musculus GN=Hsd17b10 PE=1 SV=4	O08756	27418.7	1	3	4	9	0.0016	0.119
exp2_mem	Adenosylhomocysteinase OS=Mus musculus GN=Ahcy PE=1 SV=3	P50247	47689.1	0.997	1	1	1	0.0002	0.0301
exp2_mem	60S ribosomal protein L4 OS=Mus musculus GN=Rpl4 PE=1 SV=3	Q9D8E6	47155.3	1	9	12	14	0.0025	0.258
exp2_mem	Histone H2B type 1-B OS=Mus musculus GN=Hist1h2bb PE=1 SV=3	Q64475	13952.7	0.999	2	2	3	0.0005	0.206
exp2_mem	Glutathione S-transferase theta-1 OS=Mus musculus GN=Gstt1 PE=1 SV=3	Q64471	27376.7	0.998	2	2	2	0.0004	0.0625
exp2_mem	Dihydrolipoyl dehydrogenase, mitochondrial OS=Mus musculus GN=Dld PE=1 SV=2	O08749	54272.4	0.998	1	2	2	0.0004	0.0373
exp2_mem	60S ribosomal protein L18 OS=Mus musculus GN=Rpl18 PE=2 SV=3	P35980	21645.4	0.5	1	1	2	0.0004	0.0479
exp2_mem	Heat shock cognate 71 kDa protein OS=Mus musculus GN=Hspa8 PE=1 SV=1	P63017	70872.8	1	10	11	13	0.0023	0.175
exp2_mem	Glucosidase 2 subunit beta OS=Mus musculus GN=Prkcsh PE=1 SV=1	O08795	58792.8	1	3	3	3	0.0005	0.0633
exp2_mem	Cytochrome P450 2D10 OS=Mus musculus GN=Cyp2d10 PE=2 SV=2	P24456	57234.4	1	10	14	21	0.0037	0.272
exp2_mem	ATP synthase subunit d, mitochondrial OS=Mus musculus GN=Atp5h PE=1 SV=3	Q9DCX2	18750.1	1	8	11	13	0.0023	0.609
exp2_mem	Thioredoxin domain-containing protein 5 OS=Mus musculus GN=Txndc5 PE=1 SV=2	Q91W90	46415.3	1	4	4	4	0.0007	0.118
exp2_mem	60S ribosomal protein L12 OS=Mus musculus GN=Rpl12 PE=1 SV=2	P35979	17805	1	3	3	3	0.0005	0.242
exp2_mem	ATP synthase subunit delta, mitochondrial OS=Mus musculus GN=Atp5d PE=1 SV=1	Q9D3D9	17600	0.998	2	4	4	0.0007	0.137
exp2_mem	Acetyl-CoA acetyltransferase, mitochondrial OS=Mus musculus GN=Acat1 PE=1 SV=1	Q8QZT1	44816.4	1	3	3	3	0.0005	0.0873
exp2_mem	Electron transfer flavoprotein subunit beta OS=Mus musculus GN=Etfb PE=1 SV=3	Q9DCW4	27623.2	1	7	8	8	0.0014	0.353
exp2_mem	Cytochrome P450 3A11 OS=Mus musculus GN=Cyp3a11 PE=1 SV=1	Q64459	57857.2	1	4	5	5	0.0009	0.0913
exp2_mem	Cytochrome P450 2C29 OS=Mus musculus GN=Cyp2c29 PE=1 SV=2	Q64458	55718.6	1	9	11	15	0.0027	0.231
exp2_mem	60S ribosomal protein L26 OS=Mus musculus GN=Rpl26 PE=2 SV=1	P61255	17258.4	1	4	5	5	0.0009	0.172
exp2_mem	Glycogen debranching enzyme OS=Homo sapiens GN=AGL PE=1 SV=3	P35573	174768	0.998	2	2	3	0.0005	0.0157
exp2_mem	Mitochondrial dicarboxylate carrier OS=Mus musculus GN=Slc25a10 PE=2 SV=2	Q9QZD8	31715.7	0.996	1	1	2	0.0004	0.0279
exp2_mem	Apoptosis-inducing factor 1, mitochondrial OS=Mus musculus GN=Aifm1 PE=1 SV=1	Q9Z0X1	66766.1	1	4	5	5	0.0009	0.105
exp2_mem	Alpha-aminoadipic semialdehyde synthase, mitochondrial OS=Mus musculus GN=Aass PE=2 SV=1	Q99K67	102978	0.5	1	1	1	0.0002	0.0184
exp2_mem	ATP synthase-coupling factor 6, mitochondrial OS=Mus musculus GN=Atp5j PE=1 SV=1	P97450	12496.8	1	3	4	4	0.0007	0.352
exp2_mem	Sorbitol dehydrogenase OS=Mus musculus GN=Sord PE=1 SV=3	Q64442	38248.8	1	2	2	2	0.0004	0.084
exp2_mem	40S ribosomal protein S20 OS=Mus musculus GN=Rps20 PE=1 SV=1	P60867	13373	1	2	2	2	0.0004	0.193
exp2_mem	Prohibitin OS=Mus musculus GN=Phb PE=1 SV=1	P67778	29820.6	1	6	6	6	0.0011	0.272
exp2_mem	Cytochrome P450 2C70 OS=Mus musculus GN=Cyp2c70 PE=2 SV=2	Q91W64	56022.4	1	3	3	3	0.0005	0.0879
exp2_mem	UDP-glucuronosyltransferase 1-6 OS=Mus musculus GN=Ugt1a6 PE=1 SV=1	Q64435	60440.4	0.998	2	2	2	0.0004	0.0584
exp2_mem	10 kDa heat shock protein, mitochondrial OS=Mus musculus GN=Hspe1 PE=1 SV=2	Q64433	10962.8	1	4	5	5	0.0009	0.422
exp2_mem	L-lactate dehydrogenase A chain OS=Mus musculus GN=Ldha PE=1 SV=3	P06151	36498.9	0.988	1	1	1	0.0002	0.0241
exp2_mem	Alpha-enolase OS=Mus musculus GN=Eno1 PE=1 SV=3	P17182	47141.7	1	12	12	14	0.0025	0.29
exp2_mem	Peroxiredoxin-6 OS=Mus musculus GN=Prdx6 PE=1 SV=3	O08709	24871.7	0.5	1	1	1	0.0002	0.0625
exp2_mem	60S ribosomal protein L6 OS=Mus musculus GN=Rpl6 PE=1 SV=3	P47911	33510.8	1	5	7	10	0.0018	0.182
exp2_mem	Bile acid-CoA:amino acid N-acyltransferase OS=Mus musculus GN=Baat PE=1 SV=1	Q91X34	46482.6	1	2	2	2	0.0004	0.0881
exp2_mem	78 kDa glucose-regulated protein OS=Mus musculus GN=Hspa5 PE=1 SV=3	P20029	72423.6	1	35	46	77	0.0137	0.513
exp2_mem	Uricase OS=Mus musculus GN=Uox PE=1 SV=2	P25688	35039.6	1	14	18	38	0.0068	0.446
exp2_mem	Eukaryotic initiation factor 4A-I OS=Mus musculus GN=Eif4a1 PE=2 SV=1	P60843	46155.3	0.998	2	2	2	0.0004	0.069
exp2_mem	NADH dehydrogenase [ubiquinone] 1 beta subcomplex subunit 10 OS=Mus musculus GN=Ndufb10 PE=1 SV=3	Q9DCS9	21024	0.998	2	2	2	0.0004	0.176
exp2_mem	Microsomal glutathione S-transferase 1 OS=Mus musculus GN=Mgst1 PE=1 SV=3	Q91VS7	17552.6	1	3	5	7	0.0012	0.297
exp2_mem	Peroxisomal coenzyme A diphosphatase NUDT7 OS=Mus musculus GN=Nudt7 PE=1 SV=2	Q99P30	26857	0.994	1	2	3	0.0005	0.0424
exp2_mem	Sodium/potassium-transporting ATPase subunit alpha-1 OS=Mus musculus GN=Atp1a1 PE=1 SV=1	Q8VDN2	112985	1	3	3	3	0.0005	0.0283
exp2_mem	Ubiquitin-40S ribosomal protein S27a OS=Mus musculus GN=Rps27a PE=1 SV=2	P62983,P62984	14728.9	0.999	2	3	3	0.0005	0.16
exp2_mem	Carnitine O-palmitoyltransferase 2, mitochondrial OS=Mus musculus GN=Cpt2 PE=1 SV=2	P52825	73982.5	1	1	1	1	0.0002	0.0228
exp2_mem	60S ribosomal protein L7 OS=Mus musculus GN=Rpl7 PE=2 SV=2	P14148	31421.6	1	7	7	8	0.0014	0.263
exp2_mem	60S ribosomal protein L27 OS=Mus musculus GN=Rpl27 PE=2 SV=2	P61358	15798.4	0.998	2	2	2	0.0004	0.103
exp2_mem	ATP synthase subunit gamma, mitochondrial OS=Mus musculus GN=Atp5c1 PE=1 SV=1	Q91VR2	32887.4	1	3	3	3	0.0005	0.111
exp2_mem	Isocitrate dehydrogenase [NADP] cytoplasmic OS=Mus musculus GN=Idh1 PE=1 SV=2	O88844	46675.8	1	2	2	2	0.0004	0.0749
exp2_mem	Protein disulfide-isomerase A6 OS=Mus musculus GN=Pdia6 PE=1 SV=3	Q922R8	48101.4	1	8	9	13	0.0023	0.239
exp2_mem	GDH/6PGL endoplasmic bifunctional protein OS=Mus musculus GN=H6pd PE=2 SV=2	Q8CFX1	88929.4	0.998	2	2	2	0.0004	0.0292
exp2_mem	40S ribosomal protein S23 OS=Mus musculus GN=Rps23 PE=2 SV=3	P62267	15807.7	0.999	1	1	1	0.0002	0.0769
exp2_mem	Pyruvate carboxylase, mitochondrial OS=Mus musculus GN=Pc PE=1 SV=1	Q05920	129686	1	7	8	9	0.0016	0.0823
exp2_mem	Methyltransferase-like protein 7B OS=Mus musculus GN=Mettl7b PE=2 SV=2	Q9DD20	28049.2	1	3	4	7	0.0012	0.139
exp2_mem	60S ribosomal protein L23a OS=Mus musculus GN=Rpl23a PE=1 SV=1	P62751	17696.2	1	5	5	7	0.0012	0.34
exp2_mem	Leucine-rich repeat-containing protein 59 OS=Mus musculus GN=Lrrc59 PE=2 SV=1	Q922Q8	34878	1	3	4	6	0.0011	0.121
exp2_mem	Cystathionine gamma-lyase OS=Mus musculus GN=Cth PE=1 SV=1	Q8VCN5	43568.2	0.995	1	2	2	0.0004	0.0327
exp2_mem	Cytochrome P450 2E1 OS=Mus musculus GN=Cyp2e1 PE=1 SV=1	Q05421	56807.8	1	10	13	16	0.0028	0.219
exp2_mem	MOSC domain-containing protein 2, mitochondrial OS=Mus musculus GN=Mosc2 PE=1 SV=1	Q922Q1	38194.5	1	3	3	4	0.0007	0.0651
exp2_mem	Trans-2,3-enoyl-CoA reductase OS=Mus musculus GN=Tecr PE=1 SV=1	Q9CY27	36091.9	1	2	2	2	0.0004	0.0519
exp2_mem	Cytochrome c oxidase subunit 4 isoform 1, mitochondrial OS=Mus musculus GN=Cox4i1 PE=1 SV=2	P19783	19531	1	6	8	8	0.0014	0.379
exp2_mem	Glutathione S-transferase A2 OS=Mus musculus GN=Gsta2 PE=1 SV=2	P10648,P13745	25609.5	1	3	4	6	0.0011	0.144
exp2_mem	Cytochrome P450 2A12 OS=Mus musculus GN=Cyp2a12 PE=1 SV=2	P56593	56181.8	1	9	11	12	0.0021	0.224
exp2_mem	40S ribosomal protein S10 OS=Mus musculus GN=Rps10 PE=1 SV=1	P63325	18916.3	1	7	8	11	0.002	0.382
exp2_mem	Murinoglobulin-1 OS=Mus musculus GN=Mug1 PE=1 SV=3	P28665	165299	1	2	2	3	0.0005	0.0196
exp2_mem	Transmembrane protein 205 OS=Mus musculus GN=Tmem205 PE=1 SV=1	Q91XE8	21180.9	0.5	1	1	1	0.0002	0.0899
exp2_mem	Glycine N-acyltransferase OS=Mus musculus GN=Glyat PE=1 SV=1	Q91XE0	34098.6	1	3	3	3	0.0005	0.132
exp2_mem	Catalase OS=Mus musculus GN=Cat PE=1 SV=4	P24270	59795.9	1	25	35	58	0.0103	0.55
exp2_mem	Malate dehydrogenase, mitochondrial OS=Mus musculus GN=Mdh2 PE=1 SV=3	P08249	35611.9	1	8	9	10	0.0018	0.325
exp2_mem	60S ribosomal protein L13 OS=Mus musculus GN=Rpl13 PE=2 SV=3	P47963	24306.4	1	5	7	7	0.0012	0.213
exp2_mem	40S ribosomal protein S12 OS=Mus musculus GN=Rps12 PE=1 SV=2	P63323	14524.9	0.5	1	1	1	0.0002	0.0606
exp2_mem	Very long-chain specific acyl-CoA dehydrogenase, mitochondrial OS=Mus musculus GN=Acadvl PE=1 SV=3	P50544	70877	1	7	7	9	0.0016	0.143
exp2_mem	NADPH--cytochrome P450 reductase OS=Mus musculus GN=Por PE=1 SV=2	P37040	77045	1	5	6	7	0.0012	0.128
exp2_mem	Enoyl-CoA hydratase, mitochondrial OS=Mus musculus GN=Echs1 PE=1 SV=1	Q8BH95	31475.3	0.999	2	2	2	0.0004	0.107
exp2_mem	Protein NipSnap homolog 1 OS=Mus musculus GN=Nipsnap1 PE=1 SV=1	O55125	33364.3	1	2	2	2	0.0004	0.113
exp2_mem	Electron transfer flavoprotein subunit alpha, mitochondrial OS=Mus musculus GN=Etfa PE=1 SV=2	Q99LC5	35009.8	1	8	9	9	0.0016	0.303
exp2_mem	Protein disulfide-isomerase A3 OS=Mus musculus GN=Pdia3 PE=1 SV=2	P27773	56680.4	1	24	29	32	0.0057	0.533
exp2_mem	Cytochrome c oxidase subunit 2 OS=Mus musculus GN=Mtco2 PE=1 SV=1	P00405	25977.5	1	3	5	14	0.0025	0.163
exp2_mem	Peroxiredoxin-5, mitochondrial OS=Mus musculus GN=Prdx5 PE=1 SV=2	P99029	21897.6	1	3	3	3	0.0005	0.229
exp2_mem	Amine oxidase [flavin-containing] B OS=Mus musculus GN=Maob PE=1 SV=4	Q8BW75	58559.1	1	3	3	3	0.0005	0.1
exp2_mem	60S acidic ribosomal protein P2 OS=Mus musculus GN=Rplp2 PE=1 SV=3	P99027	11651.3	1	5	5	6	0.0011	0.696
exp2_mem	Protein disulfide-isomerase OS=Mus musculus GN=P4hb PE=1 SV=2	P09103	57060.6	1	26	38	63	0.0112	0.585
exp2_mem	Glycine N-methyltransferase OS=Mus musculus GN=Gnmt PE=1 SV=3	Q9QXF8	32675.6	1	3	3	4	0.0007	0.154
exp2_mem	Histone H1.2 OS=Mus musculus GN=Hist1h1c PE=1 SV=2	P15864	21267.8	0.995	1	1	1	0.0002	0.0425
exp2_mem	Sarcosine dehydrogenase, mitochondrial OS=Mus musculus GN=Sardh PE=1 SV=1	Q99LB7	101682	1	7	7	7	0.0012	0.118
exp2_mem	Apolipoprotein A-I OS=Mus musculus GN=Apoa1 PE=1 SV=1	Q00623	30587.4	1	4	4	4	0.0007	0.174
exp2_mem	Cytochrome P450 2A5 OS=Mus musculus GN=Cyp2a5 PE=2 SV=1	P20852	56743.4	0.5	1	1	1	0.0002	0.0405
exp2_mem	Glutathione S-transferase kappa 1 OS=Mus musculus GN=Gstk1 PE=1 SV=3	Q9DCM2	25705	1	4	4	4	0.0007	0.252
exp2_mem	4-hydroxyphenylpyruvate dioxygenase OS=Mus musculus GN=Hpd PE=1 SV=3	P49429	45054.7	1	8	9	16	0.0028	0.221
exp2_mem	Glutathione S-transferase A3 OS=Mus musculus GN=Gsta3 PE=1 SV=2	P30115	25361.7	1	6	7	13	0.0023	0.253
exp2_mem	UDP-glucuronosyltransferase 1-1 OS=Mus musculus GN=Ugt1a1 PE=2 SV=2	Q63886	60048.1	1	8	11	19	0.0034	0.198
exp2_mem	60S ribosomal protein L13a OS=Mus musculus GN=Rpl13a PE=1 SV=4	P19253	23464.9	1	3	3	3	0.0005	0.0985
exp2_mem	Liver carboxylesterase 31 OS=Mus musculus GN=Es31 PE=1 SV=2	Q63880	63318.9	1	14	20	41	0.0073	0.284
exp2_mem	NADH-cytochrome b5 reductase 3 OS=Mus musculus GN=Cyb5r3 PE=1 SV=3	Q9DCN2	34128.9	1	3	3	4	0.0007	0.166
exp2_mem	Hemoglobin subunit beta-1 OS=Mus musculus GN=Hbb-b1 PE=1 SV=2	P02088	15840.2	1	8	17	50	0.0089	0.544
exp2_mem	2-hydroxyacyl-CoA lyase 1 OS=Mus musculus GN=Hacl1 PE=1 SV=2	Q9QXE0	63660.7	0.999	1	1	1	0.0002	0.0258
exp2_mem	Cytochrome b5 type B OS=Mus musculus GN=Cyb5b PE=1 SV=1	Q9CQX2	16318	0.5	1	1	1	0.0002	0.0822
exp2_mem	60S ribosomal protein L8 OS=Mus musculus GN=Rpl8 PE=2 SV=2	P62918	28024.8	1	4	4	6	0.0011	0.163
exp2_mem	Cytochrome b-c1 complex subunit 2, mitochondrial OS=Mus musculus GN=Uqcrc2 PE=1 SV=1	Q9DB77	48236	1	3	3	3	0.0005	0.0684
exp2_mem	60S ribosomal protein L32 OS=Mus musculus GN=Rpl32 PE=2 SV=2	P62911	15860.4	1	2	2	3	0.0005	0.156
exp2_mem	Fructose-1,6-bisphosphatase 1 OS=Mus musculus GN=Fbp1 PE=2 SV=3	Q9QXD6	36913.9	1	3	4	4	0.0007	0.142
exp2_mem	Peroxisomal acyl-coenzyme A oxidase 2 OS=Mus musculus GN=Acox2 PE=1 SV=2	Q9QXD1	76864.7	0.5	1	1	1	0.0002	0.0147
exp2_mem	40S ribosomal protein S3 OS=Mus musculus GN=Rps3 PE=1 SV=1	P62908	26674.5	1	4	5	5	0.0009	0.177
exp2_mem	60S ribosomal protein L22 OS=Mus musculus GN=Rpl22 PE=2 SV=2	P67984	14759.3	0.998	2	2	3	0.0005	0.188
exp2_mem	60S ribosomal protein L31 OS=Mus musculus GN=Rpl31 PE=2 SV=1	P62900	14463.2	0.999	1	1	1	0.0002	0.064
exp2_mem	Epoxide hydrolase 1 OS=Mus musculus GN=Ephx1 PE=1 SV=2	Q9D379	52578.7	1	10	10	10	0.0018	0.235
exp2_mem	Solute carrier organic anion transporter family member 1A1 OS=Mus musculus GN=Slco1a1 PE=2 SV=1	Q9QXZ6	74399.5	0.998	2	2	2	0.0004	0.0313
exp2_mem	Mitochondrial inner membrane protein OS=Mus musculus GN=Immt PE=1 SV=1	Q8CAQ8	83901.1	0.999	2	2	2	0.0004	0.0291
exp2_mem	Tubulin alpha-1B chain OS=Mus musculus GN=Tuba1b PE=1 SV=2	P05213,P68369	50135.7	1	2	3	3	0.0005	0.0621
exp2_mem	Cytochrome b-c1 complex subunit Rieske, mitochondrial OS=Mus musculus GN=Uqcrfs1 PE=1 SV=1	Q9CR68	29367.2	1	3	3	5	0.0009	0.153
exp2_mem	Clathrin heavy chain 1 OS=Mus musculus GN=Cltc PE=1 SV=3	Q68FD5	191561	1	5	5	5	0.0009	0.0376
exp2_mem	Myosin-9 OS=Mus musculus GN=Myh9 PE=1 SV=4	Q8VDD5	226378	1	5	5	5	0.0009	0.0321
exp2_mem	Transitional endoplasmic reticulum ATPase OS=Mus musculus GN=Vcp PE=1 SV=4	Q01853	89324.8	1	3	3	3	0.0005	0.0459
exp2_mem	Cytochrome b-c1 complex subunit 7 OS=Mus musculus GN=Uqcrb PE=1 SV=3	Q9D855	13528.3	1	4	4	4	0.0007	0.306
exp2_mem	Tricarboxylate transport protein, mitochondrial OS=Homo sapiens GN=SLC25A1 PE=1 SV=2	P53007	34013.2	1	3	3	3	0.0005	0.0932
exp2_mem	60S ribosomal protein L14 OS=Mus musculus GN=Rpl14 PE=2 SV=3	Q9CR57	23564.9	0.994	1	1	1	0.0002	0.0553
exp2_mem	Selenium-binding protein 1 OS=Mus musculus GN=Selenbp1 PE=1 SV=2	P17563,Q63836	52515	1	6	6	6	0.0011	0.161
exp2_mem	40S ribosomal protein S11 OS=Mus musculus GN=Rps11 PE=2 SV=3	P62281	18431.3	0.998	2	2	2	0.0004	0.0949
exp2_mem	MOSC domain-containing protein 1, mitochondrial OS=Mus musculus GN=Mosc1 PE=1 SV=2	Q9CW42	37979.4	1	3	3	5	0.0009	0.126
exp2_mem	Acyl-CoA synthetase family member 2, mitochondrial OS=Mus musculus GN=Acsf2 PE=2 SV=1	Q8VCW8	67952.3	0.956	0	0	0	0	0
exp2_mem	Lipoamide acyltransferase component of branched-chain alpha-keto acid dehydrogenase complex, mitochondrial OS=Mus musculus GN=Dbt PE=2 SV=2	P53395	53247.8	1	4	4	4	0.0007	0.104
exp2_mem	ATP synthase subunit f, mitochondrial OS=Mus musculus GN=Atp5j2 PE=1 SV=3	P56135	10344.8	0.999	2	3	8	0.0014	0.261
exp2_mem	Dolichyl-diphosphooligosaccharide--protein glycosyltransferase subunit 1 OS=Mus musculus GN=Rpn1 PE=2 SV=1	Q91YQ5	68529.4	1	2	2	2	0.0004	0.0444
exp2_mem	40S ribosomal protein S18 OS=Mus musculus GN=Rps18 PE=2 SV=3	P62270	17719.3	1	7	8	12	0.0021	0.342
exp2_mem	ATP synthase subunit O, mitochondrial OS=Mus musculus GN=Atp5o PE=1 SV=1	Q9DB20	23364.4	1	7	7	7	0.0012	0.394
exp2_mem	Fatty acid synthase OS=Mus musculus GN=Fasn PE=1 SV=2	P19096	272429	1	3	3	3	0.0005	0.0168
exp2_mem	40S ribosomal protein S21 OS=Mus musculus GN=Rps21 PE=2 SV=1	Q9CQR2	9141.6	0.999	1	1	1	0.0002	0.12
exp2_mem	Polyadenylate-binding protein 1 OS=Mus musculus GN=Pabpc1 PE=1 SV=2	P29341	70671.3	0.998	2	2	2	0.0004	0.0409
exp2_mem	40S ribosomal protein S14 OS=Mus musculus GN=Rps14 PE=2 SV=3	P62264	16272.9	1	2	2	3	0.0005	0.159
exp2_mem	Peroxisomal sarcosine oxidase OS=Mus musculus GN=Pipox PE=2 SV=1	Q9D826	43847.8	1	3	3	3	0.0005	0.11
exp2_mem	Peroxiredoxin-1 OS=Mus musculus GN=Prdx1 PE=1 SV=1	P35700	22177.5	1	13	17	46	0.0082	0.563
exp2_mem	ATP synthase subunit e, mitochondrial OS=Mus musculus GN=Atp5i PE=1 SV=2	Q06185	8236.2	0.998	2	2	2	0.0004	0.254
exp2_mem	Succinate dehydrogenase [ubiquinone] flavoprotein subunit, mitochondrial OS=Mus musculus GN=Sdha PE=1 SV=1	Q8K2B3	72585.6	1	6	7	7	0.0012	0.142
exp2_mem	ATP synthase subunit b, mitochondrial OS=Mus musculus GN=Atp5f1 PE=1 SV=1	Q9CQQ7	28949.4	1	5	5	5	0.0009	0.219
exp2_mem	Cytochrome c oxidase subunit 6B1 OS=Mus musculus GN=Cox6b1 PE=1 SV=2	P56391	10071.5	1	4	5	6	0.0011	0.477
exp2_mem	40S ribosomal protein S6 OS=Mus musculus GN=Rps6 PE=1 SV=1	P62754	28681.7	1	4	4	4	0.0007	0.189
exp2_mem	40S ribosomal protein S2 OS=Mus musculus GN=Rps2 PE=1 SV=3	P25444	31232.2	1	7	9	9	0.0016	0.232
exp2_mem	Carbamoyl-phosphate synthase [ammonia], mitochondrial OS=Mus musculus GN=Cps1 PE=1 SV=2	Q8C196	164621	1	67	108	247	0.0439	0.469
exp2_mem	Receptor expression-enhancing protein 6 OS=Mus musculus GN=Reep6 PE=2 SV=1	Q9JM62	22205.1	0.99	0	0	0	0	0
exp2_mem	Proline dehydrogenase 1, mitochondrial OS=Mus musculus GN=Prodh PE=2 SV=2	Q9WU79	68036.8	0.998	2	2	2	0.0004	0.0618
exp2_mem	Hypoxia up-regulated protein 1 OS=Mus musculus GN=Hyou1 PE=1 SV=1	Q9JKR6	111183	1	4	5	5	0.0009	0.047
exp2_mem	NADH-ubiquinone oxidoreductase 75 kDa subunit, mitochondrial OS=Mus musculus GN=Ndufs1 PE=1 SV=2	Q91VD9	79777.6	1	3	3	3	0.0005	0.0413
exp2_mem	C-1-tetrahydrofolate synthase, cytoplasmic OS=Mus musculus GN=Mthfd1 PE=1 SV=4	Q922D8	101202	1	2	3	3	0.0005	0.0267
exp2_mem	40S ribosomal protein S8 OS=Mus musculus GN=Rps8 PE=1 SV=2	P62242	24206.4	1	3	3	3	0.0005	0.159
exp2_mem	NADH dehydrogenase [ubiquinone] 1 alpha subcomplex subunit 4 OS=Mus musculus GN=Ndufa4 PE=1 SV=2	Q62425	9327.3	0.999	1	1	1	0.0002	0.146
exp2_mem	Actin, aortic smooth muscle OS=Mus musculus GN=Acta2 PE=1 SV=1	P62737	42010.1	0.999	2	3	3	0.0005	0.149
exp2_mem	Putative L-aspartate dehydrogenase OS=Mus musculus GN=Aspdh PE=1 SV=1	Q9DCQ2	30269.2	1	3	3	3	0.0005	0.108
exp2_mem	60S ribosomal protein L15 OS=Mus musculus GN=Rpl15 PE=2 SV=4	Q9CZM2	24146.5	1	3	3	4	0.0007	0.162
exp2_mem	Thiosulfate sulfurtransferase OS=Mus musculus GN=Tst PE=1 SV=3	P52196	33465.9	1	2	2	3	0.0005	0.0909
exp2_mem	Retinal dehydrogenase 1 OS=Mus musculus GN=Aldh1a1 PE=1 SV=5	P24549	54468.4	1	5	6	8	0.0014	0.112
exp2_mem	NADH dehydrogenase [ubiquinone] 1 alpha subcomplex subunit 13 OS=Mus musculus GN=Ndufa13 PE=1 SV=3	Q9ERS2	16860.4	0.998	2	2	2	0.0004	0.139
exp2_mem	Cytochrome P450 2D26 OS=Mus musculus GN=Cyp2d26 PE=1 SV=1	Q8CIM7	56977.2	1	7	9	9	0.0016	0.19
exp2_mem	60S ribosomal protein L24 OS=Mus musculus GN=Rpl24 PE=2 SV=2	Q8BP67	17779.5	1	3	3	4	0.0007	0.185
exp2_mem	60S ribosomal protein L10a OS=Mus musculus GN=Rpl10a PE=1 SV=3	P53026	24917.1	1	7	7	9	0.0016	0.3
exp2_mem	Phytanoyl-CoA dioxygenase, peroxisomal OS=Mus musculus GN=Phyh PE=1 SV=1	O35386	38607.7	0.997	1	1	1	0.0002	0.0473
exp2_mem	60S ribosomal protein L36 OS=Mus musculus GN=Rpl36 PE=2 SV=2	P47964	12215.9	0.985	1	1	1	0.0002	0.0857
exp2_mem	Calnexin OS=Mus musculus GN=Canx PE=1 SV=1	P35564	67280.1	1	11	14	14	0.0025	0.2
exp2_mem	60S ribosomal protein L5 OS=Mus musculus GN=Rpl5 PE=1 SV=3	P47962	34401.5	1	4	4	6	0.0011	0.138
exp2_mem	Acyl-coenzyme A synthetase ACSM1, mitochondrial OS=Mus musculus GN=Acsm1 PE=1 SV=1	Q91VA0	64761.6	1	3	4	4	0.0007	0.0873
exp2_mem	Cytochrome c oxidase subunit 5B, mitochondrial OS=Mus musculus GN=Cox5b PE=1 SV=1	P19536	13812.8	1	2	2	2	0.0004	0.156
exp2_mem	Elongation factor Tu, mitochondrial OS=Mus musculus GN=Tufm PE=1 SV=1	Q8BFR5	49508.9	1	3	3	3	0.0005	0.0929
exp2_mem	Protein disulfide-isomerase A4 OS=Mus musculus GN=Pdia4 PE=1 SV=3	P08003	71984.4	1	6	6	6	0.0011	0.0878
exp2_mem	Carbonic anhydrase 3 OS=Mus musculus GN=Ca3 PE=1 SV=3	P16015	29366.7	1	8	8	11	0.002	0.446
exp2_mem	60S ribosomal protein L10 OS=Mus musculus GN=Rpl10 PE=2 SV=3	Q6ZWV3	24604.6	1	3	3	3	0.0005	0.159
exp2_mem	40S ribosomal protein S4, X isoform OS=Mus musculus GN=Rps4x PE=2 SV=2	P62702	29599.3	1	3	4	4	0.0007	0.114
exp2_mem	Cytochrome b-c1 complex subunit 6, mitochondrial OS=Mus musculus GN=Uqcrh PE=1 SV=2	P99028	10434.5	0.998	2	2	2	0.0004	0.292
exp2_mem	Delta-1-pyrroline-5-carboxylate dehydrogenase, mitochondrial OS=Mus musculus GN=Aldh4a1 PE=1 SV=3	Q8CHT0	61841.6	1	5	5	7	0.0012	0.0907
exp2_mem	60S ribosomal protein L36a OS=Mus musculus GN=Rpl36a PE=3 SV=2	P83882	12441.1	0.999	1	1	1	0.0002	0.0943
exp2_mem	Argininosuccinate lyase OS=Mus musculus GN=Asl PE=2 SV=1	Q91YI0	51740.3	1	10	11	11	0.002	0.265
exp2_mem	Hydroxymethylglutaryl-CoA lyase, mitochondrial OS=Mus musculus GN=Hmgcl PE=1 SV=2	P38060	34238.4	1	3	4	4	0.0007	0.151
exp2_mem	Adenylate kinase 2, mitochondrial OS=Mus musculus GN=Ak2 PE=1 SV=5	Q9WTP6	26469.9	0.999	2	2	2	0.0004	0.121
exp2_mem	Non-specific lipid-transfer protein OS=Mus musculus GN=Scp2 PE=1 SV=3	P32020	59126.3	1	21	30	36	0.0064	0.435
exp2_mem	Serum paraoxonase/arylesterase 1 OS=Mus musculus GN=Pon1 PE=1 SV=2	P52430	39566.3	0.998	2	2	2	0.0004	0.0648
exp2_mem	Ornithine carbamoyltransferase, mitochondrial OS=Mus musculus GN=Otc PE=1 SV=1	P11725	39766.5	1	9	9	16	0.0028	0.302
exp2_mem	Fibrinogen beta chain OS=Mus musculus GN=Fgb PE=2 SV=1	Q8K0E8	54753.6	0.999	2	2	2	0.0004	0.0437
exp2_mem	Cytochrome b5 OS=Mus musculus GN=Cyb5a PE=1 SV=2	P56395	15241.3	1	6	9	11	0.002	0.522
exp2_mem	Solute carrier family 2, facilitated glucose transporter member 2 OS=Mus musculus GN=Slc2a2 PE=1 SV=3	P14246	57108.8	0.963	0	0	0	0	0
exp2_mem	Retinol dehydrogenase 7 OS=Mus musculus GN=Rdh7 PE=2 SV=1	O88451	35660.8	1	4	6	7	0.0012	0.12
exp2_mem	Phosphate carrier protein, mitochondrial OS=Mus musculus GN=Slc25a3 PE=1 SV=1	Q8VEM8	39633.1	1	3	3	5	0.0009	0.084
exp2_mem	NADH dehydrogenase [ubiquinone] 1 subunit C2 OS=Mus musculus GN=Ndufc2 PE=1 SV=1	Q9CQ54	14164.4	0.998	2	2	2	0.0004	0.167
exp2_mem	Isocitrate dehydrogenase [NADP], mitochondrial OS=Mus musculus GN=Idh2 PE=1 SV=3	P54071	50907.2	1	4	4	4	0.0007	0.102
exp2_mem	Triosephosphate isomerase OS=Mus musculus GN=Tpi1 PE=1 SV=3	P17751	32191.3	1	3	3	3	0.0005	0.157
exp2_mem	40S ribosomal protein S7 OS=Mus musculus GN=Rps7 PE=2 SV=1	P62082	22127.5	1	2	3	3	0.0005	0.175
exp2_mem	Cytochrome P450 2D9 OS=Mus musculus GN=Cyp2d9 PE=1 SV=2	P11714	56951.1	1	4	5	6	0.0011	0.196
exp2_mem	Estradiol 17-beta-dehydrogenase 12 OS=Mus musculus GN=Hsd17b12 PE=2 SV=1	O70503	34743.2	0.5	1	1	1	0.0002	0.0481
exp2_mem	Corticosteroid 11-beta-dehydrogenase isozyme 1 OS=Mus musculus GN=Hsd11b1 PE=1 SV=3	P50172	32365.4	1	5	5	7	0.0012	0.164
exp2_mem	Glutamine synthetase OS=Mus musculus GN=Glul PE=1 SV=6	P15105	42120	1	14	17	31	0.0055	0.44
exp2_mem	60S ribosomal protein L29 OS=Mus musculus GN=Rpl29 PE=2 SV=2	P47915	17587.7	1	3	3	3	0.0005	0.188
exp2_mem	Glycerol-3-phosphate dehydrogenase [NAD+], cytoplasmic OS=Mus musculus GN=Gpd1 PE=1 SV=3	P13707	37572.7	1	1	1	1	0.0002	0.0401
exp2_mem	Peptidyl-prolyl cis-trans isomerase A OS=Mus musculus GN=Ppia PE=1 SV=2	P17742	17971.8	1	4	4	4	0.0007	0.195
exp2_mem	3-hydroxyisobutyrate dehydrogenase, mitochondrial OS=Mus musculus GN=Hibadh PE=2 SV=1	Q99L13	35440.6	0.999	2	2	2	0.0004	0.0925
exp2_mem	Alpha-2-macroglobulin OS=Mus musculus GN=A2m PE=1 SV=3	Q61838	165854	0.999	2	2	2	0.0004	0.014
exp2_mem	Hemoglobin subunit alpha OS=Mus musculus GN=Hba PE=1 SV=2	P01942	15085.4	1	5	11	35	0.0062	0.415
exp2_mem	60S ribosomal protein L7a OS=Mus musculus GN=Rpl7a PE=2 SV=2	P12970	29977.2	1	3	3	4	0.0007	0.0714
exp2_mem	Cytochrome P450 2F2 OS=Mus musculus GN=Cyp2f2 PE=2 SV=1	P33267	55951.4	1	8	11	13	0.0023	0.23
exp2_mem	Betaine--homocysteine S-methyltransferase 1 OS=Mus musculus GN=Bhmt PE=2 SV=1	O35490	45020.4	1	21	33	95	0.0169	0.673
exp2_mem	Fumarylacetoacetase OS=Mus musculus GN=Fah PE=1 SV=2	P35505	46176.6	1	8	10	13	0.0023	0.253
exp2_mem	Dehydrogenase/reductase SDR family member 1 OS=Mus musculus GN=Dhrs1 PE=2 SV=1	Q99L04	34005	1	2	2	2	0.0004	0.0927
exp2_mem	Dihydrolipoyllysine-residue succinyltransferase component of 2-oxoglutarate dehydrogenase complex, mitochondrial OS=Mus musculus GN=Dlst PE=1 SV=1	Q9D2G2	48994.5	0.998	2	2	2	0.0004	0.0441
exp2_mem	25-hydroxycholesterol 7-alpha-hydroxylase OS=Mus musculus GN=Cyp7b1 PE=2 SV=2	Q60991	58474.4	0.998	2	2	2	0.0004	0.075
exp2_mem	Liver carboxylesterase 31-like OS=Mus musculus GN=Gm4738 PE=2 SV=1	Q8VCU1	63007.8	1	4	4	6	0.0011	0.211
exp2_mem	Glyceraldehyde-3-phosphate dehydrogenase OS=Mus musculus GN=Gapdh PE=1 SV=2	P16858	35810.1	1	2	2	2	0.0004	0.117
exp2_mem	Calreticulin OS=Mus musculus GN=Calr PE=1 SV=1	P14211	47996.1	1	18	19	23	0.0041	0.49
exp2_mem	Cytochrome b-c1 complex subunit 1, mitochondrial OS=Mus musculus GN=Uqcrc1 PE=1 SV=2	Q9CZ13	52851.9	1	8	8	8	0.0014	0.2
exp2_mem	ATP synthase subunit alpha, mitochondrial OS=Mus musculus GN=Atp5a1 PE=1 SV=1	Q03265	59754.1	1	20	29	49	0.0087	0.429
exp2_mem	Staphylococcal nuclease domain-containing protein 1 OS=Mus musculus GN=Snd1 PE=1 SV=1	Q78PY7	102090	1	6	6	6	0.0011	0.0758
exp2_mem	Peptidyl-prolyl cis-trans isomerase B OS=Mus musculus GN=Ppib PE=2 SV=2	P24369	23713.8	1	5	7	7	0.0012	0.19
exp2_mem	Carboxylesterase 3 OS=Mus musculus GN=Ces3 PE=1 SV=1	Q8VCT4	61788.7	1	9	13	16	0.0028	0.223
exp2_mem	Peroxisomal acyl-coenzyme A oxidase 1 OS=Mus musculus GN=Acox1 PE=1 SV=5	Q9R0H0	74650.4	1	18	22	29	0.0052	0.433
exp2_mem	40S ribosomal protein SA OS=Mus musculus GN=Rpsa PE=1 SV=4	P14206	32838.1	0.998	2	2	2	0.0004	0.149
exp2_mem	Major urinary protein 1 OS=Mus musculus GN=Mup1 PE=1 SV=1	P11588	20649.2	1	9	15	21	0.0037	0.611
exp2_mem	Regucalcin OS=Mus musculus GN=Rgn PE=1 SV=1	Q64374	33407.1	1	3	3	3	0.0005	0.0836
exp2_mem	Hydroxyacyl-coenzyme A dehydrogenase, mitochondrial OS=Mus musculus GN=Hadh PE=1 SV=2	Q61425	34464.7	1	6	9	15	0.0027	0.236
exp2_mem	UDP-glucuronosyltransferase 2B17 OS=Mus musculus GN=Ugt2b17 PE=2 SV=1	P17717	60857.7	1	12	20	30	0.0053	0.258
exp2_mem	Pyruvate kinase isozymes R/L OS=Mus musculus GN=Pklr PE=2 SV=1	P53657	62309	0.998	2	2	2	0.0004	0.0296
exp2_mem	Major urinary protein 3 OS=Mus musculus GN=Mup3 PE=1 SV=1	P04939	21465.8	0.998	2	2	2	0.0004	0.109
exp2_mem	Dimethylaniline monooxygenase [N-oxide-forming] 5 OS=Mus musculus GN=Fmo5 PE=2 SV=4	P97872	60001.6	1	8	9	12	0.0021	0.191
exp2_mem	ATP-citrate synthase OS=Mus musculus GN=Acly PE=1 SV=1	Q91V92	119731	1	2	2	2	0.0004	0.0247
exp2_mem	Enoyl-CoA delta isomerase 1, mitochondrial OS=Mus musculus GN=Eci1 PE=2 SV=1	P42125	32079.2	1	5	6	7	0.0012	0.201
exp2_mem	Ribosome-binding protein 1 OS=Mus musculus GN=Rrbp1 PE=2 SV=2	Q99PL5	172877	1	8	9	9	0.0016	0.0611
exp3_mem	Valacyclovir hydrolase OS=Mus musculus GN=Bphl PE=2 SV=1	Q8R164	32851.7	0.999	1	1	1	0.0002	0.0653
exp3_mem	40S ribosomal protein S9 OS=Mus musculus GN=Rps9 PE=2 SV=3	Q6ZWN5	22592.5	1	3	3	4	0.0007	0.113
exp3_mem	60S ribosomal protein L19 OS=Mus musculus GN=Rpl19 PE=1 SV=1	P84099	23467.4	1	2	2	2	0.0003	0.0867
exp3_mem	Methylmalonyl-CoA mutase, mitochondrial OS=Mus musculus GN=Mut PE=2 SV=2	P16332	82846.2	1	3	3	3	0.0005	0.0495
exp3_mem	Alpha-2-macroglobulin OS=Mus musculus GN=A2m PE=1 SV=3	Q61838	165854	0.999	2	2	2	0.0003	0.0107
exp3_mem	Cytochrome P450 4V3 OS=Mus musculus GN=Cyp4v3 PE=1 SV=1	Q9DBW0	0	0.148	0	0	0	0	0
exp3_mem	17-beta-hydroxysteroid dehydrogenase 13 OS=Mus musculus GN=Hsd17b13 PE=1 SV=1	Q8VCR2	33518.7	0.998	2	2	2	0.0003	0.0987
exp3_mem	Cytochrome P450 4A12A OS=Mus musculus GN=Cyp4a12a PE=2 SV=2	Q91WL5	58352.1	1	3	3	3	0.0005	0.0709
exp3_mem	Ribonuclease UK114 OS=Mus musculus GN=Hrsp12 PE=1 SV=3	P52760	14255.5	1	3	5	5	0.0008	0.252
exp3_mem	Cytochrome P450 2C37 OS=Mus musculus GN=Cyp2c37 PE=2 SV=2	P56654	55608.9	1	3	3	3	0.0005	0.176
exp3_mem	Long-chain-fatty-acid--CoA ligase 5 OS=Mus musculus GN=Acsl5 PE=2 SV=1	Q8JZR0	76209.2	0.5	1	2	2	0.0003	0.0556
exp3_mem	3-ketoacyl-CoA thiolase, mitochondrial OS=Mus musculus GN=Acaa2 PE=1 SV=3	Q8BWT1	41830.2	1	16	21	33	0.0054	0.597
exp3_mem	UDP-glucuronosyltransferase 1-1 OS=Mus musculus GN=Ugt1a1 PE=2 SV=2	Q63886	60048.1	1	9	11	20	0.0033	0.202
exp3_mem	ADP/ATP translocase 2 OS=Mus musculus GN=Slc25a5 PE=1 SV=3	P51881	32932.6	1	14	17	39	0.0064	0.446
exp3_mem	Cytochrome c1, heme protein, mitochondrial OS=Mus musculus GN=Cyc1 PE=1 SV=1	Q9D0M3	35328.4	1	3	3	4	0.0007	0.0985
exp3_mem	40S ribosomal protein S3a OS=Mus musculus GN=Rps3a PE=1 SV=3	P97351	29885.3	1	8	8	9	0.0015	0.28
exp3_mem	Methylmalonate-semialdehyde dehydrogenase [acylating], mitochondrial OS=Mus musculus GN=Aldh6a1 PE=1 SV=1	Q9EQ20	57916.3	1	7	7	9	0.0015	0.174
exp3_mem	Long-chain-fatty-acid--CoA ligase 1 OS=Mus musculus GN=Acsl1 PE=1 SV=2	P41216	77954.3	1	21	24	33	0.0054	0.358
exp3_mem	Cytochrome P450 3A11 OS=Mus musculus GN=Cyp3a11 PE=1 SV=1	Q64459	57857.2	1	4	5	5	0.0008	0.0913
exp3_mem	Cytochrome P450 2C54 OS=Mus musculus GN=Cyp2c54 PE=2 SV=1	Q6XVG2	55860.3	1	6	12	13	0.0021	0.184
exp3_mem	Guanine nucleotide-binding protein subunit beta-2-like 1 OS=Mus musculus GN=Gnb2l1 PE=1 SV=3	P68040	35077	0.5	1	1	1	0.0002	0.0221
exp3_mem	Trifunctional enzyme subunit alpha, mitochondrial OS=Mus musculus GN=Hadha PE=1 SV=1	Q8BMS1	82671.5	1	11	12	27	0.0044	0.208
exp3_mem	Succinate dehydrogenase [ubiquinone] iron-sulfur subunit, mitochondrial OS=Mus musculus GN=Sdhb PE=1 SV=1	Q9CQA3	31815	1	9	11	15	0.0025	0.287
exp3_mem	40S ribosomal protein S17 OS=Mus musculus GN=Rps17 PE=1 SV=2	P63276	15524.5	1	3	4	4	0.0007	0.222
exp3_mem	ATP synthase subunit f, mitochondrial OS=Mus musculus GN=Atp5j2 PE=1 SV=3	P56135	10344.8	0.998	2	3	8	0.0013	0.261
exp3_mem	Cytochrome c, somatic OS=Mus musculus GN=Cycs PE=1 SV=2	P62897	11606	1	4	5	15	0.0025	0.552
exp3_mem	Fatty aldehyde dehydrogenase OS=Mus musculus GN=Aldh3a2 PE=2 SV=2	P47740	53972.7	1	7	8	8	0.0013	0.202
exp3_mem	Histone H2A type 1-F OS=Mus musculus GN=Hist1h2af PE=1 SV=3	Q8CGP5,Q8CGP6	14162.1	1	2	3	5	0.0008	0.215
exp3_mem	Aldehyde dehydrogenase, mitochondrial OS=Mus musculus GN=Aldh2 PE=1 SV=1	P47738	56537.6	1	10	10	18	0.0029	0.252
exp3_mem	Arylacetamide deacetylase OS=Mus musculus GN=Aadac PE=1 SV=3	Q99PG0	45250.8	1	7	8	10	0.0016	0.176
exp3_mem	Glutamate dehydrogenase 1, mitochondrial OS=Mus musculus GN=Glud1 PE=1 SV=1	P26443	61338.4	1	21	24	39	0.0064	0.425
exp3_mem	Glutathione S-transferase Mu 1 OS=Mus musculus GN=Gstm1 PE=1 SV=2	P10649	25971.9	1	9	12	21	0.0034	0.436
exp3_mem	Hydroxymethylglutaryl-CoA synthase, mitochondrial OS=Mus musculus GN=Hmgcs2 PE=1 SV=2	P54869	56824.3	1	18	23	51	0.0083	0.386
exp3_mem	Cytochrome c oxidase subunit 5A, mitochondrial OS=Mus musculus GN=Cox5a PE=1 SV=2	P12787	16101.9	1	2	4	4	0.0007	0.212
exp3_mem	Fumarate hydratase, mitochondrial OS=Mus musculus GN=Fh PE=1 SV=3	P97807	54357.1	1	9	10	10	0.0016	0.215
exp3_mem	Elongation factor 2 OS=Mus musculus GN=Eef2 PE=1 SV=2	P58252	95316	1	9	10	11	0.0018	0.147
exp3_mem	Amine oxidase [flavin-containing] B OS=Mus musculus GN=Maob PE=1 SV=4	Q8BW75	58559.1	1	3	3	3	0.0005	0.0423
exp3_mem	Eukaryotic translation initiation factor 5A-1 OS=Mus musculus GN=Eif5a PE=1 SV=2	P63242	16832.7	0.998	2	3	4	0.0007	0.13
exp3_mem	Sodium/potassium-transporting ATPase subunit alpha-1 OS=Mus musculus GN=Atp1a1 PE=1 SV=1	Q8VDN2	112985	1	5	5	5	0.0008	0.0499
exp3_mem	Mannosyl-oligosaccharide glucosidase OS=Mus musculus GN=Mogs PE=2 SV=1	Q80UM7	91832.8	0.989	1	1	1	0.0002	0.0084
exp3_mem	Actin, cytoplasmic 1 OS=Mus musculus GN=Actb PE=1 SV=1	P60710	41737.8	1	6	8	16	0.0026	0.24
exp3_mem	Prohibitin-2 OS=Mus musculus GN=Phb2 PE=1 SV=1	O35129	33297.6	1	3	3	7	0.0011	0.137
exp3_mem	Arginase-1 OS=Mus musculus GN=Arg1 PE=1 SV=1	Q61176	34808.5	1	14	20	41	0.0067	0.598
exp3_mem	Complement C3 OS=Mus musculus GN=C3 PE=1 SV=3	P01027	186486	0.997	2	2	2	0.0003	0.0126
exp3_mem	40S ribosomal protein S28 OS=Mus musculus GN=Rps28 PE=2 SV=1	P62858	7840.9	0.998	2	3	3	0.0005	0.304
exp3_mem	40S ribosomal protein S26 OS=Mus musculus GN=Rps26 PE=2 SV=3	P62855	13015.5	0.998	2	2	2	0.0003	0.139
exp3_mem	Asialoglycoprotein receptor 1 OS=Mus musculus GN=Asgr1 PE=2 SV=3	P34927	0	0.121	0	0	0	0	0
exp3_mem	40S ribosomal protein S25 OS=Mus musculus GN=Rps25 PE=2 SV=1	P62852	13743	1	3	3	7	0.0011	0.208
exp3_mem	Elongation factor 1-alpha 1 OS=Mus musculus GN=Eef1a1 PE=1 SV=3	P10126	50114.2	1	16	22	46	0.0075	0.403
exp3_mem	Medium-chain specific acyl-CoA dehydrogenase, mitochondrial OS=Mus musculus GN=Acadm PE=1 SV=1	P45952	46482.4	1	3	3	3	0.0005	0.0903
exp3_mem	Neutral alpha-glucosidase AB OS=Mus musculus GN=Ganab PE=1 SV=1	Q8BHN3	106913	1	2	2	2	0.0003	0.0265
exp3_mem	40S ribosomal protein S24 OS=Mus musculus GN=Rps24 PE=1 SV=1	P62849	15423.8	0.998	2	2	3	0.0005	0.128
exp3_mem	ATP synthase subunit beta, mitochondrial OS=Mus musculus GN=Atp5b PE=1 SV=2	P56480	56301.2	1	22	30	70	0.0114	0.571
exp3_mem	Protein ERGIC-53 OS=Mus musculus GN=Lman1 PE=2 SV=1	Q9D0F3	57788.8	0.994	1	1	1	0.0002	0.0174
exp3_mem	40S ribosomal protein S15 OS=Mus musculus GN=Rps15 PE=2 SV=2	P62843	17040.8	0.998	2	3	3	0.0005	0.117
exp3_mem	Epoxide hydrolase 2 OS=Mus musculus GN=Ephx2 PE=1 SV=2	P34914	62516.8	1	4	4	7	0.0011	0.114
exp3_mem	Peroxisomal membrane protein 2 OS=Mus musculus GN=Pxmp2 PE=2 SV=2	P42925	22267.1	0.998	2	2	2	0.0003	0.0876
exp3_mem	Membrane-associated progesterone receptor component 1 OS=Mus musculus GN=Pgrmc1 PE=1 SV=4	O55022	21695.2	1	4	4	9	0.0015	0.21
exp3_mem	Fructose-bisphosphate aldolase B OS=Mus musculus GN=Aldob PE=1 SV=3	Q91Y97	39507.2	1	12	16	31	0.0051	0.354
exp3_mem	CDGSH iron-sulfur domain-containing protein 1 OS=Mus musculus GN=Cisd1 PE=1 SV=1	Q91WS0	12097.1	0.982	1	1	1	0.0002	0.0926
exp3_mem	Protein transport protein Sec23A OS=Mus musculus GN=Sec23a PE=1 SV=2	Q01405	86163.5	1	3	4	4	0.0007	0.0549
exp3_mem	Alpha-1-antitrypsin 1-1 OS=Mus musculus GN=Serpina1a PE=1 SV=4	P07758	46003.7	1	3	4	4	0.0007	0.0605
exp3_mem	L-gulonolactone oxidase OS=Mus musculus GN=Gulo PE=1 SV=3	P58710	50478.8	1	5	6	6	0.001	0.134
exp3_mem	60S ribosomal protein L23 OS=Mus musculus GN=Rpl23 PE=1 SV=1	P62830	14865.9	1	5	5	10	0.0016	0.436
exp3_mem	Tubulin beta-2C chain OS=Mus musculus GN=Tubb2c PE=1 SV=1	P68372	49830.7	0.996	1	1	1	0.0002	0.0337
exp3_mem	Cytosol aminopeptidase OS=Mus musculus GN=Lap3 PE=1 SV=3	Q9CPY7	56142.7	1	2	2	2	0.0003	0.0501
exp3_mem	40S ribosomal protein S19 OS=Mus musculus GN=Rps19 PE=1 SV=3	Q9CZX8	16085.5	1	4	4	4	0.0007	0.255
exp3_mem	Sulfite oxidase, mitochondrial OS=Mus musculus GN=Suox PE=1 SV=2	Q8R086	60754.6	1	2	2	2	0.0003	0.033
exp3_mem	ATP synthase protein 8 OS=Mus musculus GN=Mtatp8 PE=1 SV=1	P03930	7766.8	0.999	1	1	1	0.0002	0.149
exp3_mem	Elongation factor 1-gamma OS=Mus musculus GN=Eef1g PE=1 SV=3	Q9D8N0	50061.3	0.5	1	1	1	0.0002	0.0229
exp3_mem	Peroxisomal bifunctional enzyme OS=Mus musculus GN=Ehhadh PE=1 SV=4	Q9DBM2	78303.2	1	11	13	19	0.0031	0.24
exp3_mem	Glutathione S-transferase P 1 OS=Mus musculus GN=Gstp1 PE=1 SV=2	P19157	23610.1	1	4	7	8	0.0013	0.343
exp3_mem	3-ketoacyl-CoA thiolase B, peroxisomal OS=Mus musculus GN=Acaa1b PE=2 SV=1	Q8VCH0	43995.2	1	9	9	17	0.0028	0.401
exp3_mem	ATP-binding cassette sub-family D member 3 OS=Mus musculus GN=Abcd3 PE=1 SV=2	P55096	75478	1	6	7	11	0.0018	0.115
exp3_mem	Tubulin alpha-1B chain OS=Mus musculus GN=Tuba1b PE=1 SV=2	P05213,P68369	50135.7	1	3	3	3	0.0005	0.0953
exp3_mem	60S ribosomal protein L3 OS=Mus musculus GN=Rpl3 PE=2 SV=3	P27659	46110.7	1	4	4	4	0.0007	0.0868
exp3_mem	Very long-chain acyl-CoA synthetase OS=Mus musculus GN=Slc27a2 PE=1 SV=2	O35488	70424.5	1	8	9	12	0.002	0.16
exp3_mem	Endoplasmin OS=Mus musculus GN=Hsp90b1 PE=1 SV=2	P08113	92478.6	1	19	24	29	0.0047	0.214
exp3_mem	Glutaryl-CoA dehydrogenase, mitochondrial OS=Mus musculus GN=Gcdh PE=2 SV=2	Q60759	48607.3	1	6	6	7	0.0011	0.142
exp3_mem	Catechol O-methyltransferase OS=Mus musculus GN=Comt PE=1 SV=1	O88587	29497.3	0.5	1	1	1	0.0002	0.034
exp3_mem	Alcohol dehydrogenase 1 OS=Mus musculus GN=Adh1 PE=2 SV=2	P00329	39771.4	1	10	14	25	0.0041	0.261
exp3_mem	Short-chain specific acyl-CoA dehydrogenase, mitochondrial OS=Mus musculus GN=Acads PE=2 SV=2	Q07417	44891.5	1	3	3	3	0.0005	0.163
exp3_mem	Glutathione peroxidase 1 OS=Mus musculus GN=Gpx1 PE=1 SV=2	P11352	22329.9	0.993	1	1	1	0.0002	0.0448
exp3_mem	Enoyl-CoA delta isomerase 2, mitochondrial OS=Mus musculus GN=Eci2 PE=1 SV=2	Q9WUR2	43268.7	0.998	2	2	2	0.0003	0.0818
exp3_mem	Aspartate aminotransferase, mitochondrial OS=Mus musculus GN=Got2 PE=1 SV=1	P05202	47412.3	1	14	19	31	0.0051	0.421
exp3_mem	Calcium-binding mitochondrial carrier protein Aralar2 OS=Mus musculus GN=Slc25a13 PE=1 SV=1	Q9QXX4	74468.7	1	3	4	6	0.001	0.0754
exp3_mem	60S acidic ribosomal protein P0 OS=Mus musculus GN=Rplp0 PE=1 SV=3	P14869	34217.5	1	6	7	7	0.0011	0.224
exp3_mem	Histone H4 OS=Mus musculus GN=Hist1h4a PE=1 SV=2	P62806	11367.7	1	3	3	3	0.0005	0.311
exp3_mem	Serum albumin OS=Mus musculus GN=Alb PE=1 SV=3	P07724	68692.9	1	9	10	12	0.002	0.16
exp3_mem	Fatty acid-binding protein, liver OS=Mus musculus GN=Fabp1 PE=1 SV=2	P12710	14245.9	1	7	10	16	0.0026	0.441
exp3_mem	Citrate synthase, mitochondrial OS=Mus musculus GN=Cs PE=1 SV=1	Q9CZU6	51738.1	1	3	3	4	0.0007	0.0625
exp3_mem	40S ribosomal protein S13 OS=Mus musculus GN=Rps13 PE=1 SV=2	P62301	17223.3	1	5	5	6	0.001	0.351
exp3_mem	Long-chain specific acyl-CoA dehydrogenase, mitochondrial OS=Mus musculus GN=Acadl PE=2 SV=2	P51174	47908.7	1	1	1	1	0.0002	0.0163
exp3_mem	Heterogeneous nuclear ribonucleoproteins A2/B1 OS=Mus musculus GN=Hnrnpa2b1 PE=1 SV=2	O88569	37403.3	0.5	1	1	1	0.0002	0.0368
exp3_mem	Cytochrome b-c1 complex subunit 8 OS=Mus musculus GN=Uqcrq PE=1 SV=3	Q9CQ69	9768.6	0.993	1	1	1	0.0002	0.159
exp3_mem	Peroxisomal multifunctional enzyme type 2 OS=Mus musculus GN=Hsd17b4 PE=1 SV=3	P51660	79482.7	1	8	8	9	0.0015	0.162
exp3_mem	2,4-dienoyl-CoA reductase, mitochondrial OS=Mus musculus GN=Decr1 PE=1 SV=1	Q9CQ62	36215.2	1	4	5	5	0.0008	0.107
exp3_mem	Delta(3,5)-Delta(2,4)-dienoyl-CoA isomerase, mitochondrial OS=Mus musculus GN=Ech1 PE=2 SV=1	O35459	36119.2	0.998	2	2	2	0.0003	0.0398
exp3_mem	Glycogen [starch] synthase, liver OS=Mus musculus GN=Gys2 PE=1 SV=2	Q8VCB3	0	0.059	0	0	0	0	0
exp3_mem	Glycogen phosphorylase, liver form OS=Mus musculus GN=Pygl PE=1 SV=4	Q9ET01	97466.5	1	24	26	33	0.0054	0.295
exp3_mem	Homogentisate 1,2-dioxygenase OS=Mus musculus GN=Hgd PE=1 SV=2	O09173	49960.8	1	4	7	12	0.002	0.133
exp3_mem	Serotransferrin OS=Mus musculus GN=Tf PE=1 SV=1	Q921I1	76724.2	1	6	6	7	0.0011	0.0861
exp3_mem	Elongation factor Tu, mitochondrial OS=Mus musculus GN=Tufm PE=1 SV=1	Q8BFR5	49508.9	1	3	3	3	0.0005	0.0664
exp3_mem	Dimethylaniline monooxygenase [N-oxide-forming] 1 OS=Mus musculus GN=Fmo1 PE=1 SV=1	P50285	59916	1	3	4	4	0.0007	0.062
exp3_mem	Estradiol 17 beta-dehydrogenase 5 OS=Mus musculus GN=Akr1c6 PE=1 SV=1	P70694	37048.8	1	3	3	3	0.0005	0.139
exp3_mem	Liver carboxylesterase 1 OS=Mus musculus GN=Ces1 PE=2 SV=1	Q8VCC2	62680.9	1	4	5	6	0.001	0.145
exp3_mem	60S ribosomal protein L21 OS=Mus musculus GN=Rpl21 PE=2 SV=3	O09167	18562.1	1	2	2	3	0.0005	0.106
exp3_mem	3-ketoacyl-CoA thiolase A, peroxisomal OS=Mus musculus GN=Acaa1a PE=2 SV=1	Q921H8	43953.2	1	3	3	3	0.0005	0.399
exp3_mem	Bile acyl-CoA synthetase OS=Mus musculus GN=Slc27a5 PE=2 SV=2	Q4LDG0	76204.6	1	5	6	6	0.001	0.0827
exp3_mem	Vigilin OS=Mus musculus GN=Hdlbp PE=1 SV=1	Q8VDJ3	141746	0.5	1	1	1	0.0002	0.0118
exp3_mem	Ornithine aminotransferase, mitochondrial OS=Mus musculus GN=Oat PE=1 SV=1	P29758	48355.9	1	5	5	6	0.001	0.121
exp3_mem	Phosphate carrier protein, mitochondrial OS=Mus musculus GN=Slc25a3 PE=1 SV=1	Q8VEM8	39633.1	1	3	3	4	0.0007	0.084
exp3_mem	Apolipoprotein E OS=Mus musculus GN=Apoe PE=1 SV=2	P08226	35866.3	0.5	1	1	1	0.0002	0.0386
exp3_mem	Dolichyl-diphosphooligosaccharide--protein glycosyltransferase subunit 2 OS=Mus musculus GN=Rpn2 PE=2 SV=1	Q9DBG6	69063.6	0.999	2	2	2	0.0003	0.046
exp3_mem	D-beta-hydroxybutyrate dehydrogenase, mitochondrial OS=Mus musculus GN=Bdh1 PE=1 SV=2	Q80XN0	38300.2	1	8	8	10	0.0016	0.213
exp3_mem	Sterol 26-hydroxylase, mitochondrial OS=Mus musculus GN=Cyp27a1 PE=1 SV=1	Q9DBG1	60721.9	1	4	4	4	0.0007	0.0938
exp3_mem	Cytochrome P450 1A2 OS=Mus musculus GN=Cyp1a2 PE=1 SV=1	P00186	58184.9	1	8	8	8	0.0013	0.211
exp3_mem	Electron transfer flavoprotein-ubiquinone oxidoreductase, mitochondrial OS=Mus musculus GN=Etfdh PE=1 SV=1	Q921G7	68091.8	1	8	8	11	0.0018	0.179
exp3_mem	60S ribosomal protein L34 OS=Mus musculus GN=Rpl34 PE=3 SV=2	Q9D1R9	13293	0.998	2	2	2	0.0003	0.128
exp3_mem	60S ribosomal protein L27a OS=Mus musculus GN=Rpl27a PE=2 SV=5	P14115	16605.4	0.998	2	2	3	0.0005	0.128
exp3_mem	60S ribosomal protein L17 OS=Mus musculus GN=Rpl17 PE=2 SV=3	Q9CPR4	21423.5	1	3	4	4	0.0007	0.147
exp3_mem	Succinyl-CoA ligase [GDP-forming] subunit alpha, mitochondrial OS=Mus musculus GN=Suclg1 PE=1 SV=4	Q9WUM5	36155.2	1	3	4	4	0.0007	0.107
exp3_mem	Alpha-aminoadipic semialdehyde dehydrogenase OS=Mus musculus GN=Aldh7a1 PE=1 SV=4	Q9DBF1	58861.7	0.992	1	1	1	0.0002	0.0315
exp3_mem	Serine--pyruvate aminotransferase, mitochondrial OS=Mus musculus GN=Agxt PE=1 SV=2	O35423	45815.9	0.998	2	2	2	0.0003	0.0508
exp3_mem	60 kDa heat shock protein, mitochondrial OS=Mus musculus GN=Hspd1 PE=1 SV=1	P63038	60956.8	1	9	9	9	0.0015	0.194
exp3_mem	Argininosuccinate synthase OS=Mus musculus GN=Ass1 PE=1 SV=1	P16460	46585.3	1	20	27	54	0.0088	0.553
exp3_mem	ATP synthase subunit g, mitochondrial OS=Mus musculus GN=Atp5l PE=1 SV=1	Q9CPQ8	11424.6	1	3	3	3	0.0005	0.417
exp3_mem	Acyl-CoA dehydrogenase family member 11 OS=Mus musculus GN=Acad11 PE=1 SV=2	Q80XL6	87368.1	1	2	2	2	0.0003	0.0218
exp3_mem	Trifunctional enzyme subunit beta, mitochondrial OS=Mus musculus GN=Hadhb PE=1 SV=1	Q99JY0	51388	1	9	10	14	0.0023	0.173
exp3_mem	Cytochrome c oxidase subunit 6C OS=Mus musculus GN=Cox6c PE=1 SV=3	Q9CPQ1	8469.5	1	3	3	6	0.001	0.276
exp3_mem	Tubulin beta-2A chain OS=Mus musculus GN=Tubb2a PE=1 SV=1	Q7TMM9,Q9CWF2	49907.1	1	5	6	7	0.0011	0.173
exp3_mem	3-hydroxyacyl-CoA dehydrogenase type-2 OS=Mus musculus GN=Hsd17b10 PE=1 SV=4	O08756	27418.7	1	3	3	10	0.0016	0.13
exp3_mem	Adenosylhomocysteinase OS=Mus musculus GN=Ahcy PE=1 SV=3	P50247	47689.1	1	1	1	1	0.0002	0.0208
exp3_mem	60S ribosomal protein L4 OS=Mus musculus GN=Rpl4 PE=1 SV=3	Q9D8E6	47155.3	1	9	12	13	0.0021	0.243
exp3_mem	Histone H2B type 1-B OS=Mus musculus GN=Hist1h2bb PE=1 SV=3	Q64475	13952.7	1	2	3	5	0.0008	0.159
exp3_mem	Glutathione S-transferase theta-1 OS=Mus musculus GN=Gstt1 PE=1 SV=3	Q64471	27376.7	1	4	4	4	0.0007	0.171
exp3_mem	60S ribosomal protein L18 OS=Mus musculus GN=Rpl18 PE=2 SV=3	P35980	21645.4	0.998	2	2	3	0.0005	0.117
exp3_mem	Heat shock cognate 71 kDa protein OS=Mus musculus GN=Hspa8 PE=1 SV=1	P63017	70872.8	1	9	11	16	0.0026	0.159
exp3_mem	Glucosidase 2 subunit beta OS=Mus musculus GN=Prkcsh PE=1 SV=1	O08795	58792.8	0.5	1	1	1	0.0002	0.0134
exp3_mem	Cytochrome P450 2D10 OS=Mus musculus GN=Cyp2d10 PE=2 SV=2	P24456	57234.4	1	8	11	16	0.0026	0.194
exp3_mem	ATP synthase subunit d, mitochondrial OS=Mus musculus GN=Atp5h PE=1 SV=3	Q9DCX2	18750.1	1	6	7	8	0.0013	0.478
exp3_mem	Thioredoxin domain-containing protein 5 OS=Mus musculus GN=Txndc5 PE=1 SV=2	Q91W90	46415.3	1	3	3	3	0.0005	0.0911
exp3_mem	Delta-1-pyrroline-5-carboxylate dehydrogenase, mitochondrial OS=Mus musculus GN=Aldh4a1 PE=1 SV=3	Q8CHT0	61841.6	1	10	11	16	0.0026	0.192
exp3_mem	60S ribosomal protein L12 OS=Mus musculus GN=Rpl12 PE=1 SV=2	P35979	17805	0.986	1	2	2	0.0003	0.0909
exp3_mem	ATP synthase subunit delta, mitochondrial OS=Mus musculus GN=Atp5d PE=1 SV=1	Q9D3D9	17600	0.998	2	3	3	0.0005	0.137
exp3_mem	Acetyl-CoA acetyltransferase, mitochondrial OS=Mus musculus GN=Acat1 PE=1 SV=1	Q8QZT1	44816.4	1	6	6	6	0.001	0.151
exp3_mem	Electron transfer flavoprotein subunit beta OS=Mus musculus GN=Etfb PE=1 SV=3	Q9DCW4	27623.2	1	4	4	4	0.0007	0.227
exp3_mem	Cytochrome P450 2C29 OS=Mus musculus GN=Cyp2c29 PE=1 SV=2	Q64458	55718.6	1	13	15	22	0.0036	0.273
exp3_mem	60S ribosomal protein L26 OS=Mus musculus GN=Rpl26 PE=2 SV=1	P61255	17258.4	1	3	3	3	0.0005	0.172
exp3_mem	Mitochondrial dicarboxylate carrier OS=Mus musculus GN=Slc25a10 PE=2 SV=2	Q9QZD8	31715.7	0.997	1	1	2	0.0003	0.0279
exp3_mem	Apoptosis-inducing factor 1, mitochondrial OS=Mus musculus GN=Aifm1 PE=1 SV=1	Q9Z0X1	66766.1	1	3	3	3	0.0005	0.0735
exp3_mem	Alpha-aminoadipic semialdehyde synthase, mitochondrial OS=Mus musculus GN=Aass PE=2 SV=1	Q99K67	102978	0.998	2	2	2	0.0003	0.027
exp3_mem	ATP synthase-coupling factor 6, mitochondrial OS=Mus musculus GN=Atp5j PE=1 SV=1	P97450	12496.8	0.998	1	1	1	0.0002	0.0648
exp3_mem	Sorbitol dehydrogenase OS=Mus musculus GN=Sord PE=1 SV=3	Q64442	38248.8	1	2	2	2	0.0003	0.0504
exp3_mem	40S ribosomal protein S20 OS=Mus musculus GN=Rps20 PE=1 SV=1	P60867	13373	1	3	3	3	0.0005	0.235
exp3_mem	Prohibitin OS=Mus musculus GN=Phb PE=1 SV=1	P67778	29820.6	1	6	6	7	0.0011	0.342
exp3_mem	Cytochrome P450 2C70 OS=Mus musculus GN=Cyp2c70 PE=2 SV=2	Q91W64	56022.4	1	2	2	2	0.0003	0.0716
exp3_mem	UDP-glucuronosyltransferase 1-6 OS=Mus musculus GN=Ugt1a6 PE=1 SV=1	Q64435	60440.4	1	4	5	5	0.0008	0.117
exp3_mem	10 kDa heat shock protein, mitochondrial OS=Mus musculus GN=Hspe1 PE=1 SV=2	Q64433	10962.8	1	2	2	3	0.0005	0.186
exp3_mem	L-lactate dehydrogenase A chain OS=Mus musculus GN=Ldha PE=1 SV=3	P06151	36498.9	1	2	2	2	0.0003	0.0542
exp3_mem	Alpha-enolase OS=Mus musculus GN=Eno1 PE=1 SV=3	P17182	47141.7	1	10	13	21	0.0034	0.247
exp3_mem	Peroxiredoxin-6 OS=Mus musculus GN=Prdx6 PE=1 SV=3	O08709	24871.7	1	3	3	4	0.0007	0.156
exp3_mem	60S ribosomal protein L6 OS=Mus musculus GN=Rpl6 PE=1 SV=3	P47911	33510.8	1	5	6	8	0.0013	0.169
exp3_mem	78 kDa glucose-regulated protein OS=Mus musculus GN=Hspa5 PE=1 SV=3	P20029	72423.6	1	31	38	65	0.0106	0.495
exp3_mem	Uricase OS=Mus musculus GN=Uox PE=1 SV=2	P25688	35039.6	1	17	24	46	0.0075	0.528
exp3_mem	Eukaryotic initiation factor 4A-I OS=Mus musculus GN=Eif4a1 PE=2 SV=1	P60843	46155.3	1	5	5	5	0.0008	0.126
exp3_mem	NADH dehydrogenase [ubiquinone] 1 beta subcomplex subunit 10 OS=Mus musculus GN=Ndufb10 PE=1 SV=3	Q9DCS9	21024	0.5	1	1	1	0.0002	0.108
exp3_mem	Microsomal glutathione S-transferase 1 OS=Mus musculus GN=Mgst1 PE=1 SV=3	Q91VS7	17552.6	1	3	5	14	0.0023	0.297
exp3_mem	Peroxisomal coenzyme A diphosphatase NUDT7 OS=Mus musculus GN=Nudt7 PE=1 SV=2	Q99P30	26857	1	2	2	3	0.0005	0.123
exp3_mem	NADH dehydrogenase [ubiquinone] 1 alpha subcomplex subunit 13 OS=Mus musculus GN=Ndufa13 PE=1 SV=3	Q9ERS2	16860.4	0.5	1	1	1	0.0002	0.0764
exp3_mem	Ubiquitin-40S ribosomal protein S27a OS=Mus musculus GN=Rps27a PE=1 SV=2	P62983,P62984	14728.9	1	3	3	3	0.0005	0.244
exp3_mem	Stress-70 protein, mitochondrial OS=Mus musculus GN=Hspa9 PE=1 SV=2	P38647	73529.1	1	5	5	5	0.0008	0.0957
exp3_mem	Carnitine O-palmitoyltransferase 2, mitochondrial OS=Mus musculus GN=Cpt2 PE=1 SV=2	P52825	73982.5	1	5	6	7	0.0011	0.0821
exp3_mem	60S ribosomal protein L7 OS=Mus musculus GN=Rpl7 PE=2 SV=2	P14148	31421.6	1	5	5	7	0.0011	0.174
exp3_mem	ATP synthase subunit gamma, mitochondrial OS=Mus musculus GN=Atp5c1 PE=1 SV=1	Q91VR2	32887.4	1	2	2	2	0.0003	0.0604
exp3_mem	Isocitrate dehydrogenase [NADP] cytoplasmic OS=Mus musculus GN=Idh1 PE=1 SV=2	O88844	46675.8	1	2	2	2	0.0003	0.0386
exp3_mem	Protein disulfide-isomerase A6 OS=Mus musculus GN=Pdia6 PE=1 SV=3	Q922R8	48101.4	1	6	8	9	0.0015	0.17
exp3_mem	40S ribosomal protein S12 OS=Mus musculus GN=Rps12 PE=1 SV=2	P63323	14524.9	0.98	1	1	1	0.0002	0.0758
exp3_mem	GDH/6PGL endoplasmic bifunctional protein OS=Mus musculus GN=H6pd PE=2 SV=2	Q8CFX1	88929.4	1	2	2	2	0.0003	0.0215
exp3_mem	Pyruvate carboxylase, mitochondrial OS=Mus musculus GN=Pc PE=1 SV=1	Q05920	129686	1	10	12	16	0.0026	0.101
exp3_mem	Methyltransferase-like protein 7B OS=Mus musculus GN=Mettl7b PE=2 SV=2	Q9DD20	28049.2	1	6	7	11	0.0018	0.291
exp3_mem	Leucine-rich repeat-containing protein 59 OS=Mus musculus GN=Lrrc59 PE=2 SV=1	Q922Q8	34878	1	3	4	4	0.0007	0.124
exp3_mem	Cystathionine gamma-lyase OS=Mus musculus GN=Cth PE=1 SV=1	Q8VCN5	43568.2	0.998	2	2	2	0.0003	0.0729
exp3_mem	Cytochrome P450 2E1 OS=Mus musculus GN=Cyp2e1 PE=1 SV=1	Q05421	56807.8	1	9	11	19	0.0031	0.207
exp3_mem	MOSC domain-containing protein 2, mitochondrial OS=Mus musculus GN=Mosc2 PE=1 SV=1	Q922Q1	38194.5	1	5	5	5	0.0008	0.148
exp3_mem	Trans-2,3-enoyl-CoA reductase OS=Mus musculus GN=Tecr PE=1 SV=1	Q9CY27	36091.9	1	3	3	3	0.0005	0.0877
exp3_mem	Cytochrome c oxidase subunit 4 isoform 1, mitochondrial OS=Mus musculus GN=Cox4i1 PE=1 SV=2	P19783	19531	1	5	6	6	0.001	0.355
exp3_mem	Glutathione S-transferase A2 OS=Mus musculus GN=Gsta2 PE=1 SV=2	P10648,P13745	25609.5	1	3	4	7	0.0011	0.144
exp3_mem	Cytochrome P450 2A12 OS=Mus musculus GN=Cyp2a12 PE=1 SV=2	P56593	56181.8	1	6	8	11	0.0018	0.12
exp3_mem	Murinoglobulin-1 OS=Mus musculus GN=Mug1 PE=1 SV=3	P28665	165299	1	2	3	3	0.0005	0.0196
exp3_mem	Glycine N-acyltransferase OS=Mus musculus GN=Glyat PE=1 SV=1	Q91XE0	34098.6	1	3	3	5	0.0008	0.118
exp3_mem	Catalase OS=Mus musculus GN=Cat PE=1 SV=4	P24270	59795.9	1	26	39	68	0.0111	0.571
exp3_mem	Malate dehydrogenase, mitochondrial OS=Mus musculus GN=Mdh2 PE=1 SV=3	P08249	35611.9	1	5	7	7	0.0011	0.222
exp3_mem	40S ribosomal protein S10 OS=Mus musculus GN=Rps10 PE=1 SV=1	P63325	18916.3	1	5	6	12	0.002	0.297
exp3_mem	60S ribosomal protein L13 OS=Mus musculus GN=Rpl13 PE=2 SV=3	P47963	24306.4	1	3	4	5	0.0008	0.152
exp3_mem	ATP synthase subunit e, mitochondrial OS=Mus musculus GN=Atp5i PE=1 SV=2	Q06185	8236.2	0.5	1	2	2	0.0003	0.169
exp3_mem	Thiosulfate sulfurtransferase OS=Mus musculus GN=Tst PE=1 SV=3	P52196	33465.9	1	4	4	4	0.0007	0.175
exp3_mem	NADPH--cytochrome P450 reductase OS=Mus musculus GN=Por PE=1 SV=2	P37040	77045	1	8	8	10	0.0016	0.143
exp3_mem	Enoyl-CoA hydratase, mitochondrial OS=Mus musculus GN=Echs1 PE=1 SV=1	Q8BH95	31475.3	1	3	3	3	0.0005	0.138
exp3_mem	Protein NipSnap homolog 1 OS=Mus musculus GN=Nipsnap1 PE=1 SV=1	O55125	33364.3	1	2	2	4	0.0007	0.116
exp3_mem	Electron transfer flavoprotein subunit alpha, mitochondrial OS=Mus musculus GN=Etfa PE=1 SV=2	Q99LC5	35009.8	1	6	7	7	0.0011	0.246
exp3_mem	NADH-cytochrome b5 reductase 3 OS=Mus musculus GN=Cyb5r3 PE=1 SV=3	Q9DCN2	34128.9	1	3	3	5	0.0008	0.146
exp3_mem	Cytochrome c oxidase subunit 2 OS=Mus musculus GN=Mtco2 PE=1 SV=1	P00405	25977.5	1	3	5	27	0.0044	0.163
exp3_mem	Peroxiredoxin-5, mitochondrial OS=Mus musculus GN=Prdx5 PE=1 SV=2	P99029	21897.6	1	2	2	2	0.0003	0.081
exp3_mem	Cytochrome b-c1 complex subunit 6, mitochondrial OS=Mus musculus GN=Uqcrh PE=1 SV=2	P99028	10434.5	0.998	2	2	2	0.0003	0.292
exp3_mem	60S acidic ribosomal protein P2 OS=Mus musculus GN=Rplp2 PE=1 SV=3	P99027	11651.3	1	4	5	5	0.0008	0.67
exp3_mem	Protein disulfide-isomerase OS=Mus musculus GN=P4hb PE=1 SV=2	P09103	57060.6	1	28	37	61	0.01	0.597
exp3_mem	Glycine N-methyltransferase OS=Mus musculus GN=Gnmt PE=1 SV=3	Q9QXF8	32675.6	0.998	2	2	2	0.0003	0.0956
exp3_mem	Histone H1.2 OS=Mus musculus GN=Hist1h1c PE=1 SV=2	P15864	21267.8	0.998	2	2	2	0.0003	0.0849
exp3_mem	Sarcosine dehydrogenase, mitochondrial OS=Mus musculus GN=Sardh PE=1 SV=1	Q99LB7	101682	1	7	7	7	0.0011	0.0849
exp3_mem	NADH dehydrogenase [ubiquinone] 1 subunit C2 OS=Mus musculus GN=Ndufc2 PE=1 SV=1	Q9CQ54	14164.4	0.998	2	2	2	0.0003	0.167
exp3_mem	Superoxide dismutase [Cu-Zn] OS=Mus musculus GN=Sod1 PE=1 SV=2	P08228	15941.9	1	6	9	9	0.0015	0.435
exp3_mem	Glutathione S-transferase kappa 1 OS=Mus musculus GN=Gstk1 PE=1 SV=3	Q9DCM2	25705	1	5	6	7	0.0011	0.301
exp3_mem	4-hydroxyphenylpyruvate dioxygenase OS=Mus musculus GN=Hpd PE=1 SV=3	P49429	45054.7	1	9	9	18	0.0029	0.26
exp3_mem	Glutathione S-transferase A3 OS=Mus musculus GN=Gsta3 PE=1 SV=2	P30115	25361.7	1	7	8	16	0.0026	0.281
exp3_mem	60S ribosomal protein L13a OS=Mus musculus GN=Rpl13a PE=1 SV=4	P19253	23464.9	1	2	2	2	0.0003	0.0788
exp3_mem	Liver carboxylesterase 31 OS=Mus musculus GN=Es31 PE=1 SV=2	Q63880	63318.9	1	12	17	46	0.0075	0.271
exp3_mem	Hemoglobin subunit beta-1 OS=Mus musculus GN=Hbb-b1 PE=1 SV=2	P02088	15840.2	1	8	15	42	0.0069	0.544
exp3_mem	2-hydroxyacyl-CoA lyase 1 OS=Mus musculus GN=Hacl1 PE=1 SV=2	Q9QXE0	63660.7	1	3	3	3	0.0005	0.0757
exp3_mem	Cytochrome b5 type B OS=Mus musculus GN=Cyb5b PE=1 SV=1	Q9CQX2	16318	0.998	2	2	2	0.0003	0.336
exp3_mem	60S ribosomal protein L8 OS=Mus musculus GN=Rpl8 PE=2 SV=2	P62918	28024.8	1	4	5	6	0.001	0.167
exp3_mem	Cytochrome b-c1 complex subunit 2, mitochondrial OS=Mus musculus GN=Uqcrc2 PE=1 SV=1	Q9DB77	48236	1	3	3	3	0.0005	0.0684
exp3_mem	60S ribosomal protein L32 OS=Mus musculus GN=Rpl32 PE=2 SV=2	P62911	15860.4	1	2	2	2	0.0003	0.111
exp3_mem	Fructose-1,6-bisphosphatase 1 OS=Mus musculus GN=Fbp1 PE=2 SV=3	Q9QXD6	36913.9	0.998	2	3	3	0.0005	0.109
exp3_mem	Peroxisomal acyl-coenzyme A oxidase 2 OS=Mus musculus GN=Acox2 PE=1 SV=2	Q9QXD1	76864.7	0.998	2	2	2	0.0003	0.0308
exp3_mem	Apolipoprotein A-I OS=Mus musculus GN=Apoa1 PE=1 SV=1	Q00623	30587.4	0.999	2	2	2	0.0003	0.0833
exp3_mem	40S ribosomal protein S3 OS=Mus musculus GN=Rps3 PE=1 SV=1	P62908	26674.5	1	4	4	4	0.0007	0.181
exp3_mem	60S ribosomal protein L31 OS=Mus musculus GN=Rpl31 PE=2 SV=1	P62900	14463.2	1	2	2	2	0.0003	0.152
exp3_mem	Epoxide hydrolase 1 OS=Mus musculus GN=Ephx1 PE=1 SV=2	Q9D379	52578.7	1	13	15	18	0.0029	0.325
exp3_mem	Solute carrier organic anion transporter family member 1A1 OS=Mus musculus GN=Slco1a1 PE=2 SV=1	Q9QXZ6	74399.5	0.998	2	2	2	0.0003	0.0313
exp3_mem	Mitochondrial inner membrane protein OS=Mus musculus GN=Immt PE=1 SV=1	Q8CAQ8	83901.1	0.998	2	2	2	0.0003	0.0291
exp3_mem	Cytochrome b-c1 complex subunit Rieske, mitochondrial OS=Mus musculus GN=Uqcrfs1 PE=1 SV=1	Q9CR68	29367.2	1	4	4	6	0.001	0.223
exp3_mem	Clathrin heavy chain 1 OS=Mus musculus GN=Cltc PE=1 SV=3	Q68FD5	191561	1	7	7	8	0.0013	0.0436
exp3_mem	Myosin-9 OS=Mus musculus GN=Myh9 PE=1 SV=4	Q8VDD5	226378	1	5	5	5	0.0008	0.0383
exp3_mem	Transitional endoplasmic reticulum ATPase OS=Mus musculus GN=Vcp PE=1 SV=4	Q01853	89324.8	0.994	1	1	1	0.0002	0.0211
exp3_mem	Cytochrome b-c1 complex subunit 7 OS=Mus musculus GN=Uqcrb PE=1 SV=3	Q9D855	13528.3	0.999	2	2	3	0.0005	0.144
exp3_mem	60S ribosomal protein L14 OS=Mus musculus GN=Rpl14 PE=2 SV=3	Q9CR57	23564.9	1	3	3	3	0.0005	0.143
exp3_mem	Selenium-binding protein 1 OS=Mus musculus GN=Selenbp1 PE=1 SV=2	P17563,Q63836	52515	1	6	6	7	0.0011	0.157
exp3_mem	40S ribosomal protein S11 OS=Mus musculus GN=Rps11 PE=2 SV=3	P62281	18431.3	0.999	2	2	3	0.0005	0.0949
exp3_mem	MOSC domain-containing protein 1, mitochondrial OS=Mus musculus GN=Mosc1 PE=1 SV=2	Q9CW42	37979.4	1	3	3	6	0.001	0.124
exp3_mem	Lipoamide acyltransferase component of branched-chain alpha-keto acid dehydrogenase complex, mitochondrial OS=Mus musculus GN=Dbt PE=2 SV=2	P53395	53247.8	0.998	2	2	2	0.0003	0.056
exp3_mem	Dolichyl-diphosphooligosaccharide--protein glycosyltransferase subunit 1 OS=Mus musculus GN=Rpn1 PE=2 SV=1	Q91YQ5	68529.4	1	6	6	6	0.001	0.132
exp3_mem	Receptor expression-enhancing protein 6 OS=Mus musculus GN=Reep6 PE=2 SV=1	Q9JM62	22205.1	0.998	2	2	2	0.0003	0.114
exp3_mem	40S ribosomal protein S18 OS=Mus musculus GN=Rps18 PE=2 SV=3	P62270	17719.3	1	4	4	7	0.0011	0.224
exp3_mem	ATP synthase subunit O, mitochondrial OS=Mus musculus GN=Atp5o PE=1 SV=1	Q9DB20	23364.4	1	5	7	7	0.0011	0.324
exp3_mem	Fatty acid synthase OS=Mus musculus GN=Fasn PE=1 SV=2	P19096	272429	1	2	2	2	0.0003	0.0128
exp3_mem	40S ribosomal protein S21 OS=Mus musculus GN=Rps21 PE=2 SV=1	Q9CQR2	9141.6	0.998	1	1	1	0.0002	0.12
exp3_mem	40S ribosomal protein S23 OS=Mus musculus GN=Rps23 PE=2 SV=3	P62267	15807.7	0.998	2	2	2	0.0003	0.154
exp3_mem	40S ribosomal protein S14 OS=Mus musculus GN=Rps14 PE=2 SV=3	P62264	16272.9	1	3	3	4	0.0007	0.225
exp3_mem	Peroxisomal sarcosine oxidase OS=Mus musculus GN=Pipox PE=2 SV=1	Q9D826	43847.8	1	3	3	3	0.0005	0.0769
exp3_mem	Peroxiredoxin-1 OS=Mus musculus GN=Prdx1 PE=1 SV=1	P35700	22177.5	1	14	20	58	0.0095	0.638
exp3_mem	Protein disulfide-isomerase A3 OS=Mus musculus GN=Pdia3 PE=1 SV=2	P27773	56680.4	1	20	23	27	0.0044	0.432
exp3_mem	Dihydrolipoyl dehydrogenase, mitochondrial OS=Mus musculus GN=Dld PE=1 SV=2	O08749	54272.4	0.5	1	2	4	0.0007	0.0373
exp3_mem	Succinate dehydrogenase [ubiquinone] flavoprotein subunit, mitochondrial OS=Mus musculus GN=Sdha PE=1 SV=1	Q8K2B3	72585.6	1	4	4	5	0.0008	0.0708
exp3_mem	ATP synthase subunit b, mitochondrial OS=Mus musculus GN=Atp5f1 PE=1 SV=1	Q9CQQ7	28949.4	1	3	3	4	0.0007	0.121
exp3_mem	Cytochrome c oxidase subunit 6B1 OS=Mus musculus GN=Cox6b1 PE=1 SV=2	P56391	10071.5	1	5	5	11	0.0018	0.605
exp3_mem	40S ribosomal protein S6 OS=Mus musculus GN=Rps6 PE=1 SV=1	P62754	28681.7	1	5	6	6	0.001	0.229
exp3_mem	40S ribosomal protein S2 OS=Mus musculus GN=Rps2 PE=1 SV=3	P25444	31232.2	1	7	8	10	0.0016	0.208
exp3_mem	60S ribosomal protein L23a OS=Mus musculus GN=Rpl23a PE=1 SV=1	P62751	17696.2	1	4	5	5	0.0008	0.244
exp3_mem	Proline dehydrogenase 1, mitochondrial OS=Mus musculus GN=Prodh PE=2 SV=2	Q9WU79	68036.8	0.999	2	2	2	0.0003	0.0618
exp3_mem	Hypoxia up-regulated protein 1 OS=Mus musculus GN=Hyou1 PE=1 SV=1	Q9JKR6	111183	0.998	2	2	2	0.0003	0.025
exp3_mem	NADH-ubiquinone oxidoreductase 75 kDa subunit, mitochondrial OS=Mus musculus GN=Ndufs1 PE=1 SV=2	Q91VD9	79777.6	1	4	4	4	0.0007	0.0509
exp3_mem	Estradiol 17-beta-dehydrogenase 2 OS=Mus musculus GN=Hsd17b2 PE=2 SV=2	P51658	41836.8	0.5	1	1	1	0.0002	0.0236
exp3_mem	C-1-tetrahydrofolate synthase, cytoplasmic OS=Mus musculus GN=Mthfd1 PE=1 SV=4	Q922D8	101202	1	2	3	4	0.0007	0.0289
exp3_mem	40S ribosomal protein S8 OS=Mus musculus GN=Rps8 PE=1 SV=2	P62242	24206.4	1	4	5	5	0.0008	0.192
exp3_mem	NADH dehydrogenase [ubiquinone] 1 alpha subcomplex subunit 4 OS=Mus musculus GN=Ndufa4 PE=1 SV=2	Q62425	9327.3	0.999	2	2	2	0.0003	0.256
exp3_mem	Actin, aortic smooth muscle OS=Mus musculus GN=Acta2 PE=1 SV=1	P62737	42010.1	1	2	2	3	0.0005	0.149
exp3_mem	Putative L-aspartate dehydrogenase OS=Mus musculus GN=Aspdh PE=1 SV=1	Q9DCQ2	30269.2	1	3	3	3	0.0005	0.108
exp3_mem	60S ribosomal protein L15 OS=Mus musculus GN=Rpl15 PE=2 SV=4	Q9CZM2	24146.5	0.999	2	2	4	0.0007	0.103
exp3_mem	Retinal dehydrogenase 1 OS=Mus musculus GN=Aldh1a1 PE=1 SV=5	P24549	54468.4	1	6	7	10	0.0016	0.172
exp3_mem	60S ribosomal protein L27 OS=Mus musculus GN=Rpl27 PE=2 SV=2	P61358	15798.4	0.5	1	1	1	0.0002	0.0662
exp3_mem	60S ribosomal protein L24 OS=Mus musculus GN=Rpl24 PE=2 SV=2	Q8BP67	17779.5	1	3	3	7	0.0011	0.185
exp3_mem	60S ribosomal protein L10a OS=Mus musculus GN=Rpl10a PE=1 SV=3	P53026	24917.1	1	5	5	5	0.0008	0.203
exp3_mem	Phytanoyl-CoA dioxygenase, peroxisomal OS=Mus musculus GN=Phyh PE=1 SV=1	O35386	38607.7	1	2	2	2	0.0003	0.0828
exp3_mem	60S ribosomal protein L36 OS=Mus musculus GN=Rpl36 PE=2 SV=2	P47964	12215.9	0.998	2	2	2	0.0003	0.181
exp3_mem	Calnexin OS=Mus musculus GN=Canx PE=1 SV=1	P35564	67280.1	1	8	9	12	0.002	0.132
exp3_mem	60S ribosomal protein L5 OS=Mus musculus GN=Rpl5 PE=1 SV=3	P47962	34401.5	1	4	5	6	0.001	0.138
exp3_mem	Acyl-coenzyme A synthetase ACSM1, mitochondrial OS=Mus musculus GN=Acsm1 PE=1 SV=1	Q91VA0	64761.6	1	2	2	2	0.0003	0.0541
exp3_mem	Microsomal triglyceride transfer protein large subunit OS=Mus musculus GN=Mttp PE=2 SV=2	O08601	99101.5	1	7	7	10	0.0016	0.0984
exp3_mem	Cytochrome c oxidase subunit 5B, mitochondrial OS=Mus musculus GN=Cox5b PE=1 SV=1	P19536	13812.8	1	3	3	3	0.0005	0.211
exp3_mem	Protein disulfide-isomerase A4 OS=Mus musculus GN=Pdia4 PE=1 SV=3	P08003	71984.4	1	4	4	5	0.0008	0.0533
exp3_mem	Carbonic anhydrase 3 OS=Mus musculus GN=Ca3 PE=1 SV=3	P16015	29366.7	1	9	12	16	0.0026	0.492
exp3_mem	60S ribosomal protein L10 OS=Mus musculus GN=Rpl10 PE=2 SV=3	Q6ZWV3	24604.6	1	5	5	6	0.001	0.234
exp3_mem	40S ribosomal protein S4, X isoform OS=Mus musculus GN=Rps4x PE=2 SV=2	P62702	29599.3	1	5	5	5	0.0008	0.171
exp3_mem	UDP-glucuronosyltransferase 2A3 OS=Mus musculus GN=Ugt2a3 PE=2 SV=1	Q8BWQ1	61120.2	1	7	9	11	0.0018	0.169
exp3_mem	Cytochrome P450 2D26 OS=Mus musculus GN=Cyp2d26 PE=1 SV=1	Q8CIM7	56977.2	1	5	7	10	0.0016	0.142
exp3_mem	60S ribosomal protein L36a OS=Mus musculus GN=Rpl36a PE=3 SV=2	P83882	12441.1	0.999	2	2	2	0.0003	0.17
exp3_mem	Argininosuccinate lyase OS=Mus musculus GN=Asl PE=2 SV=1	Q91YI0	51740.3	1	8	10	12	0.002	0.192
exp3_mem	Hydroxymethylglutaryl-CoA lyase, mitochondrial OS=Mus musculus GN=Hmgcl PE=1 SV=2	P38060	34238.4	0.981	1	1	1	0.0002	0.04
exp3_mem	Adenylate kinase 2, mitochondrial OS=Mus musculus GN=Ak2 PE=1 SV=5	Q9WTP6	26469.9	1	2	2	2	0.0003	0.113
exp3_mem	Non-specific lipid-transfer protein OS=Mus musculus GN=Scp2 PE=1 SV=3	P32020	59126.3	1	21	29	38	0.0062	0.459
exp3_mem	Serum paraoxonase/arylesterase 1 OS=Mus musculus GN=Pon1 PE=1 SV=2	P52430	39566.3	0.999	2	2	2	0.0003	0.0563
exp3_mem	Ornithine carbamoyltransferase, mitochondrial OS=Mus musculus GN=Otc PE=1 SV=1	P11725	39766.5	1	9	9	15	0.0025	0.299
exp3_mem	Cytochrome b5 OS=Mus musculus GN=Cyb5a PE=1 SV=2	P56395	15241.3	1	6	9	14	0.0023	0.522
exp3_mem	Cytochrome P450 2C40 OS=Mus musculus GN=Cyp2c40 PE=2 SV=2	P56657	55764.9	1	2	2	2	0.0003	0.0692
exp3_mem	Solute carrier family 2, facilitated glucose transporter member 2 OS=Mus musculus GN=Slc2a2 PE=1 SV=3	P14246	57108.8	0.998	2	2	2	0.0003	0.0382
exp3_mem	Retinol dehydrogenase 7 OS=Mus musculus GN=Rdh7 PE=2 SV=1	O88451	35660.8	1	8	10	12	0.002	0.259
exp3_mem	Bile acid-CoA:amino acid N-acyltransferase OS=Mus musculus GN=Baat PE=1 SV=1	Q91X34	46482.6	0.999	2	3	3	0.0005	0.0905
exp3_mem	Isocitrate dehydrogenase [NADP], mitochondrial OS=Mus musculus GN=Idh2 PE=1 SV=3	P54071	50907.2	1	2	2	2	0.0003	0.0442
exp3_mem	Triosephosphate isomerase OS=Mus musculus GN=Tpi1 PE=1 SV=3	P17751	32191.3	0.998	2	2	2	0.0003	0.0903
exp3_mem	40S ribosomal protein S7 OS=Mus musculus GN=Rps7 PE=2 SV=1	P62082	22127.5	0.996	1	2	2	0.0003	0.0619
exp3_mem	Cytochrome P450 2D9 OS=Mus musculus GN=Cyp2d9 PE=1 SV=2	P11714	56951.1	1	3	5	5	0.0008	0.111
exp3_mem	Estradiol 17-beta-dehydrogenase 12 OS=Mus musculus GN=Hsd17b12 PE=2 SV=1	O70503	34743.2	0.998	2	2	2	0.0003	0.0994
exp3_mem	Acyl-CoA synthetase family member 2, mitochondrial OS=Mus musculus GN=Acsf2 PE=2 SV=1	Q8VCW8	67952.3	1	2	2	2	0.0003	0.039
exp3_mem	Liver carboxylesterase 22 OS=Mus musculus GN=Es22 PE=1 SV=1	Q64176	61582.7	1	3	3	4	0.0007	0.0854
exp3_mem	Corticosteroid 11-beta-dehydrogenase isozyme 1 OS=Mus musculus GN=Hsd11b1 PE=1 SV=3	P50172	32365.4	1	6	7	9	0.0015	0.175
exp3_mem	Glutamine synthetase OS=Mus musculus GN=Glul PE=1 SV=6	P15105	42120	1	15	18	42	0.0069	0.394
exp3_mem	60S ribosomal protein L29 OS=Mus musculus GN=Rpl29 PE=2 SV=2	P47915	17587.7	0.5	1	1	1	0.0002	0.05
exp3_mem	Glycerol-3-phosphate dehydrogenase [NAD+], cytoplasmic OS=Mus musculus GN=Gpd1 PE=1 SV=3	P13707	37572.7	1	4	4	4	0.0007	0.123
exp3_mem	Peptidyl-prolyl cis-trans isomerase A OS=Mus musculus GN=Ppia PE=1 SV=2	P17742	17971.8	1	5	5	6	0.001	0.274
exp3_mem	3-hydroxyisobutyrate dehydrogenase, mitochondrial OS=Mus musculus GN=Hibadh PE=2 SV=1	Q99L13	35440.6	1	3	3	3	0.0005	0.14
exp3_mem	Calreticulin OS=Mus musculus GN=Calr PE=1 SV=1	P14211	47996.1	1	14	15	20	0.0033	0.356
exp3_mem	Hemoglobin subunit alpha OS=Mus musculus GN=Hba PE=1 SV=2	P01942	15085.4	1	6	12	40	0.0065	0.451
exp3_mem	60S ribosomal protein L7a OS=Mus musculus GN=Rpl7a PE=2 SV=2	P12970	29977.2	1	4	4	5	0.0008	0.132
exp3_mem	Very long-chain specific acyl-CoA dehydrogenase, mitochondrial OS=Mus musculus GN=Acadvl PE=1 SV=3	P50544	70877	1	4	4	8	0.0013	0.0716
exp3_mem	Cytochrome P450 2F2 OS=Mus musculus GN=Cyp2f2 PE=2 SV=1	P33267	55951.4	1	8	9	11	0.0018	0.251
exp3_mem	Betaine--homocysteine S-methyltransferase 1 OS=Mus musculus GN=Bhmt PE=2 SV=1	O35490	45020.4	1	21	35	96	0.0157	0.644
exp3_mem	Carbamoyl-phosphate synthase [ammonia], mitochondrial OS=Mus musculus GN=Cps1 PE=1 SV=2	Q8C196	164621	1	69	107	272	0.0444	0.481
exp3_mem	Fumarylacetoacetase OS=Mus musculus GN=Fah PE=1 SV=2	P35505	46176.6	1	9	11	15	0.0025	0.274
exp3_mem	Dehydrogenase/reductase SDR family member 1 OS=Mus musculus GN=Dhrs1 PE=2 SV=1	Q99L04	34005	1	3	3	3	0.0005	0.121
exp3_mem	Dihydrolipoyllysine-residue succinyltransferase component of 2-oxoglutarate dehydrogenase complex, mitochondrial OS=Mus musculus GN=Dlst PE=1 SV=1	Q9D2G2	48994.5	1	3	3	3	0.0005	0.0617
exp3_mem	25-hydroxycholesterol 7-alpha-hydroxylase OS=Mus musculus GN=Cyp7b1 PE=2 SV=2	Q60991	58474.4	1	2	2	2	0.0003	0.0513
exp3_mem	Glyceraldehyde-3-phosphate dehydrogenase OS=Mus musculus GN=Gapdh PE=1 SV=2	P16858	35810.1	1	2	2	3	0.0005	0.045
exp3_mem	Cytochrome b-c1 complex subunit 1, mitochondrial OS=Mus musculus GN=Uqcrc1 PE=1 SV=2	Q9CZ13	52851.9	1	8	8	8	0.0013	0.202
exp3_mem	ATP synthase subunit alpha, mitochondrial OS=Mus musculus GN=Atp5a1 PE=1 SV=1	Q03265	59754.1	1	22	28	59	0.0096	0.458
exp3_mem	Staphylococcal nuclease domain-containing protein 1 OS=Mus musculus GN=Snd1 PE=1 SV=1	Q78PY7	102090	1	4	4	4	0.0007	0.0374
exp3_mem	Peptidyl-prolyl cis-trans isomerase B OS=Mus musculus GN=Ppib PE=2 SV=2	P24369	23713.8	1	5	7	8	0.0013	0.241
exp3_mem	Carboxylesterase 3 OS=Mus musculus GN=Ces3 PE=1 SV=1	Q8VCT4	61788.7	1	12	16	17	0.0028	0.232
exp3_mem	Peroxisomal acyl-coenzyme A oxidase 1 OS=Mus musculus GN=Acox1 PE=1 SV=5	Q9R0H0	74650.4	1	19	23	33	0.0054	0.43
exp3_mem	40S ribosomal protein SA OS=Mus musculus GN=Rpsa PE=1 SV=4	P14206	32838.1	0.994	1	1	1	0.0002	0.0576
exp3_mem	Major urinary protein 1 OS=Mus musculus GN=Mup1 PE=1 SV=1	P11588	20649.2	1	9	14	19	0.0031	0.656
exp3_mem	Regucalcin OS=Mus musculus GN=Rgn PE=1 SV=1	Q64374	33407.1	1	2	2	2	0.0003	0.0468
exp3_mem	Hydroxyacyl-coenzyme A dehydrogenase, mitochondrial OS=Mus musculus GN=Hadh PE=1 SV=2	Q61425	34464.7	1	5	8	16	0.0026	0.204
exp3_mem	UDP-glucuronosyltransferase 2B17 OS=Mus musculus GN=Ugt2b17 PE=2 SV=1	P17717	60857.7	1	11	17	32	0.0052	0.247
exp3_mem	Pyruvate kinase isozymes R/L OS=Mus musculus GN=Pklr PE=2 SV=1	P53657	62309	0.997	1	1	1	0.0002	0.0139
exp3_mem	Major urinary protein 3 OS=Mus musculus GN=Mup3 PE=1 SV=1	P04939	21465.8	0.5	1	1	1	0.0002	0.0489
exp3_mem	Dimethylaniline monooxygenase [N-oxide-forming] 5 OS=Mus musculus GN=Fmo5 PE=2 SV=4	P97872	60001.6	1	11	13	16	0.0026	0.259
exp3_mem	ATP-citrate synthase OS=Mus musculus GN=Acly PE=1 SV=1	Q91V92	119731	0.453	0	0	0	0	0
exp3_mem	Enoyl-CoA delta isomerase 1, mitochondrial OS=Mus musculus GN=Eci1 PE=2 SV=1	P42125	32079.2	1	4	6	6	0.001	0.149
exp3_mem	Ribosome-binding protein 1 OS=Mus musculus GN=Rrbp1 PE=2 SV=2	Q99PL5	172877	1	5	5	5	0.0008	0.0442

## Sheet: CYT - IDs
Experiment: cytosolic_experiments
Peak List Generator: unknown
	Version: unknown
	Charge States Calculated: unknown
	Deisotoped: unknown
	Textual Annotation: unknown
Database Set: 2 Databases
	Database Name: a subset of the SwissProtAUG11musmusculus database
	Version: unknown
	Taxonomy: All Entries
	Number of Proteins: 101
	Database Name: the SwissProtAUG11 database
	Version: unknown
	Taxonomy: MUS MUSCULUS
	Number of Proteins: 16390
	Explain Database w/ < 1000 entries:
	Does database contain common contaminants?: unknown
Search Engine Set: 2 Search Engines
	Search Engine: Spectrum Mill
	Version: Unknown
	Samples: All Samples
	Fragment Tolerance: 50 PPM (Monoisotopic)
	Parent Tolerance: 20 PPM (Monoisotopic)
	Fixed Modifications:
	Variable Modifications:
	Database: the SwissProtAUG11 database (selected for MUS MUSCULUS, unknown version, 16390 entries)
	Digestion Enzyme: Trypsin
	Max Missed Cleavages: 2
	Probability Model:
	exp1_cyt: Peptide Prophet [+1,+2,+3,+4,+5,+6 and above]
	exp2_cyt: Peptide Prophet [+2 and below,+3,+4,+5,+6 and above]
	exp3_cyt: Peptide Prophet [+1,+2,+3,+4,+5,+6 and above]
	Search Engine: X! Tandem
	Version: 2007.01.01.1
	Samples: All Samples
	Fragment Tolerance: 50 PPM (Monoisotopic)
	Parent Tolerance: 20 PPM (Monoisotopic)
	Fixed Modifications:
	Variable Modifications: +16 on M (Oxidation), +46 on C (MMTS), +144 on Kn (iTRAQ)
	Database: a subset of the SwissProtAUG11musmusculus database (unknown version, 101 entries)
	Digestion Enzyme: Trypsin
	Max Missed Cleavages: 2
	Probability Model:
	exp1_cyt: Peptide Prophet [+1,+2,+3,+4 and above]
	exp2_cyt: Peptide Prophet [+2 and below,+3,+4 and above]
	exp3_cyt: Peptide Prophet [+2 and below,+3,+4 and above]
Scaffold: Version: Scaffold_4.8.4
	Modification Metadata Set: Unknown modifications
	Source: Unknown
	Comment:
	Protein Grouping Strategy: Experiment-wide grouping with binary peptide-protein weights
	Peptide Thresholds: 95.0% minimum
	Protein Thresholds: 99.0% minimum and 2 peptides minimum
	Peptide FDR: 0.8% (Prophet)
	Protein FDR: 0.0% (Prophet)
	GO Annotation Source(s): Unknown
	Alternate ID Source(s):
MS/MS sample name	Protein name	Protein accession numbers	Protein MW (Da)	Protein identification probability	Exclusive unique peptide count	Exclusive unique spectrum count	Exclusive spectrum count	Percentage of total spectra	Percentage sequence coverage
exp1_cyt	Methylmalonyl-CoA mutase, mitochondrial OS=Mus musculus GN=Mut PE=2 SV=2	P16332	82846.2	0.998	2	2	2	0.000409	0.0521
exp1_cyt	Phenylalanine-4-hydroxylase OS=Mus musculus GN=Pah PE=1 SV=4	P16331	51901.6	1	9	10	10	0.00205	0.258
exp1_cyt	Abhydrolase domain-containing protein 14B OS=Mus musculus GN=Abhd14b PE=2 SV=1	Q8VCR7	22450.9	0.998	1	1	1	0.000205	0.0571
exp1_cyt	Alpha-2-macroglobulin OS=Mus musculus GN=A2m PE=1 SV=3	Q61838	165854	1	7	9	9	0.00184	0.0595
exp1_cyt	Alpha-1-antitrypsin 1-2 OS=Mus musculus GN=Serpina1b PE=1 SV=2	P22599	45975.8	1	5	5	5	0.00102	0.126
exp1_cyt	Ribonuclease UK114 OS=Mus musculus GN=Hrsp12 PE=1 SV=3	P52760	14255.5	1	5	9	22	0.0045	0.511
exp1_cyt	3-ketoacyl-CoA thiolase, mitochondrial OS=Mus musculus GN=Acaa2 PE=1 SV=3	Q8BWT1	41830.2	1	14	19	27	0.00552	0.534
exp1_cyt	Ester hydrolase C11orf54 homolog OS=Mus musculus PE=2 SV=1	Q91V76	34995.9	1	7	9	11	0.00225	0.235
exp1_cyt	S-formylglutathione hydrolase OS=Mus musculus GN=Esd PE=2 SV=1	Q9R0P3	31320.4	0.998	2	2	2	0.000409	0.145
exp1_cyt	Cell division control protein 42 homolog OS=Mus musculus GN=Cdc42 PE=1 SV=2	P60766	21258.8	0.998	2	2	2	0.000409	0.0995
exp1_cyt	Methylmalonate-semialdehyde dehydrogenase [acylating], mitochondrial OS=Mus musculus GN=Aldh6a1 PE=1 SV=1	Q9EQ20	57916.3	1	13	14	22	0.0045	0.25
exp1_cyt	Heat shock 70 kDa protein 4 OS=Mus musculus GN=Hspa4 PE=1 SV=1	Q61316	94133.4	1	3	3	3	0.000614	0.0321
exp1_cyt	Glutathione S-transferase Mu 6 OS=Mus musculus GN=Gstm6 PE=2 SV=3	O35660	25607	0.998	2	2	2	0.000409	0.115
exp1_cyt	Dimethylglycine dehydrogenase, mitochondrial OS=Mus musculus GN=Dmgdh PE=1 SV=1	Q9DBT9	97257.6	1	10	11	12	0.00245	0.157
exp1_cyt	Adenosine kinase OS=Mus musculus GN=Adk PE=1 SV=2	P55264	40149.5	1	11	13	14	0.00286	0.368
exp1_cyt	Aconitate hydratase, mitochondrial OS=Mus musculus GN=Aco2 PE=1 SV=1	Q99KI0	85465.9	1	4	4	4	0.000818	0.0615
exp1_cyt	Maleylacetoacetate isomerase OS=Mus musculus GN=Gstz1 PE=1 SV=1	Q9WVL0	24275.7	1	10	13	22	0.0045	0.579
exp1_cyt	Acyl-protein thioesterase 1 OS=Mus musculus GN=Lypla1 PE=1 SV=1	P97823	24688.1	0.5	1	1	1	0.000205	0.0478
exp1_cyt	Copper transport protein ATOX1 OS=Mus musculus GN=Atox1 PE=2 SV=1	O08997	7338.4	0.995	1	1	1	0.000205	0.206
exp1_cyt	Heat shock protein HSP 90-alpha OS=Mus musculus GN=Hsp90aa1 PE=1 SV=4	P07901	84791.2	1	6	6	8	0.00164	0.164
exp1_cyt	Ketohexokinase OS=Mus musculus GN=Khk PE=1 SV=1	P97328	32749.8	1	4	5	5	0.00102	0.128
exp1_cyt	FGGY carbohydrate kinase domain-containing protein OS=Mus musculus GN=Fggy PE=2 SV=1	A2AJL3	60336.4	1	2	2	2	0.000409	0.0779
exp1_cyt	Glutamate dehydrogenase 1, mitochondrial OS=Mus musculus GN=Glud1 PE=1 SV=1	P26443	61338.4	1	10	10	10	0.00205	0.228
exp1_cyt	Glutathione S-transferase Mu 1 OS=Mus musculus GN=Gstm1 PE=1 SV=2	P10649	25971.9	1	18	31	57	0.0117	0.757
exp1_cyt	Glutathione S-transferase A2 OS=Mus musculus GN=Gsta2 PE=1 SV=2	P10648	25534.4	1	5	6	9	0.00184	0.221
exp1_cyt	Proteasome subunit alpha type-5 OS=Mus musculus GN=Psma5 PE=1 SV=1	Q9Z2U1	26411.3	1	3	3	3	0.000614	0.207
exp1_cyt	Thioredoxin OS=Mus musculus GN=Txn PE=1 SV=3	P10639	11675.3	1	4	6	11	0.00225	0.4
exp1_cyt	Alcohol dehydrogenase [NADP+] OS=Mus musculus GN=Akr1a1 PE=1 SV=3	Q9JII6	36587.2	1	10	12	14	0.00286	0.36
exp1_cyt	Actin, cytoplasmic 1 OS=Mus musculus GN=Actb PE=1 SV=1	P60710	41737.8	1	8	13	33	0.00675	0.304
exp1_cyt	UMP-CMP kinase OS=Mus musculus GN=Cmpk1 PE=1 SV=1	Q9DBP5	22166.1	1	3	3	3	0.000614	0.209
exp1_cyt	Arginase-1 OS=Mus musculus GN=Arg1 PE=1 SV=1	Q61176	34808.5	1	6	6	7	0.00143	0.282
exp1_cyt	14-3-3 protein gamma OS=Mus musculus GN=Ywhag PE=1 SV=2	P61982	28303.1	1	3	4	4	0.000818	0.154
exp1_cyt	Peroxiredoxin-2 OS=Mus musculus GN=Prdx2 PE=1 SV=3	Q61171	21779.1	0.998	2	2	2	0.000409	0.126
exp1_cyt	Elongation factor 1-alpha 1 OS=Mus musculus GN=Eef1a1 PE=1 SV=3	P10126	50114.2	1	6	6	8	0.00164	0.136
exp1_cyt	Medium-chain specific acyl-CoA dehydrogenase, mitochondrial OS=Mus musculus GN=Acadm PE=1 SV=1	P45952	46482.4	0.998	2	2	2	0.000409	0.0261
exp1_cyt	Phosphoglucomutase-1 OS=Mus musculus GN=Pgm1 PE=1 SV=4	Q9D0F9	61420.2	1	10	10	13	0.00266	0.242
exp1_cyt	ATP synthase subunit beta, mitochondrial OS=Mus musculus GN=Atp5b PE=1 SV=2	P56480	56301.2	1	7	7	7	0.00143	0.2
exp1_cyt	Protein DJ-1 OS=Mus musculus GN=Park7 PE=1 SV=1	Q99LX0	20021.3	1	7	10	10	0.00205	0.481
exp1_cyt	Epoxide hydrolase 2 OS=Mus musculus GN=Ephx2 PE=1 SV=2	P34914	62516.8	1	16	22	34	0.00696	0.48
exp1_cyt	C-1-tetrahydrofolate synthase, cytoplasmic OS=Mus musculus GN=Mthfd1 PE=1 SV=4	Q922D8	101202	1	9	9	9	0.00184	0.122
exp1_cyt	Fructose-bisphosphate aldolase B OS=Mus musculus GN=Aldob PE=1 SV=3	Q91Y97	39507.2	1	12	17	21	0.0043	0.33
exp1_cyt	Flavin reductase OS=Mus musculus GN=Blvrb PE=2 SV=3	Q923D2	22196.7	1	5	6	6	0.00123	0.335
exp1_cyt	L-xylulose reductase OS=Mus musculus GN=Dcxr PE=2 SV=2	Q91X52	25745.4	0.998	2	2	2	0.000409	0.0738
exp1_cyt	Cathepsin B OS=Mus musculus GN=Ctsb PE=1 SV=2	P10605	37279.9	1	3	4	4	0.000818	0.115
exp1_cyt	Serine protease inhibitor A3K OS=Mus musculus GN=Serpina3k PE=1 SV=2	P07759	46881.6	1	2	2	2	0.000409	0.0813
exp1_cyt	Alpha-1-antitrypsin 1-1 OS=Mus musculus GN=Serpina1a PE=1 SV=4	P07758	46003.7	0.997	1	1	1	0.000205	0.126
exp1_cyt	Mitochondrial peptide methionine sulfoxide reductase OS=Mus musculus GN=Msra PE=1 SV=1	Q9D6Y7	25987.8	1	3	3	3	0.000614	0.159
exp1_cyt	Serine hydroxymethyltransferase, cytosolic OS=Mus musculus GN=Shmt1 PE=1 SV=3	P50431	52602.4	1	5	5	6	0.00123	0.119
exp1_cyt	Aldehyde dehydrogenase, mitochondrial OS=Mus musculus GN=Aldh2 PE=1 SV=1	P47738	56537.6	1	16	25	51	0.0104	0.389
exp1_cyt	Tubulin beta-2C chain OS=Mus musculus GN=Tubb2c PE=1 SV=1	P68372	49830.7	1	3	3	3	0.000614	0.0809
exp1_cyt	Cytosol aminopeptidase OS=Mus musculus GN=Lap3 PE=1 SV=3	Q9CPY7	56142.7	1	13	15	20	0.00409	0.362
exp1_cyt	Histidine triad nucleotide-binding protein 1 OS=Mus musculus GN=Hint1 PE=1 SV=3	P70349	13777.2	1	4	6	6	0.00123	0.659
exp1_cyt	Acyl-CoA-binding protein OS=Mus musculus GN=Dbi PE=1 SV=2	P31786	10000.8	1	6	8	13	0.00266	0.667
exp1_cyt	Elongation factor 1-gamma OS=Mus musculus GN=Eef1g PE=1 SV=3	Q9D8N0	50061.3	1	3	3	3	0.000614	0.0709
exp1_cyt	Glutathione S-transferase P 1 OS=Mus musculus GN=Gstp1 PE=1 SV=2	P19157	23610.1	1	9	18	48	0.00982	0.557
exp1_cyt	Pterin-4-alpha-carbinolamine dehydratase OS=Mus musculus GN=Pcbd1 PE=1 SV=2	P61458	11985.6	1	3	4	5	0.00102	0.298
exp1_cyt	Proteasome subunit alpha type-1 OS=Mus musculus GN=Psma1 PE=1 SV=1	Q9R1P4	29547	0.987	0	0	0	0	0
exp1_cyt	Catechol O-methyltransferase OS=Mus musculus GN=Comt PE=1 SV=1	O88587	29497.3	1	3	3	4	0.000818	0.17
exp1_cyt	Alcohol dehydrogenase 1 OS=Mus musculus GN=Adh1 PE=2 SV=2	P00329	39771.4	1	11	14	27	0.00552	0.299
exp1_cyt	Cofilin-1 OS=Mus musculus GN=Cfl1 PE=1 SV=3	P18760	18560.2	1	8	11	12	0.00245	0.542
exp1_cyt	Adenylate kinase isoenzyme 4, mitochondrial OS=Mus musculus GN=Ak4 PE=2 SV=1	Q9WUR9	25062.3	0.998	2	2	2	0.000409	0.103
exp1_cyt	Short-chain specific acyl-CoA dehydrogenase, mitochondrial OS=Mus musculus GN=Acads PE=2 SV=2	Q07417	44891.5	1	3	3	3	0.000614	0.0947
exp1_cyt	Glutathione peroxidase 1 OS=Mus musculus GN=Gpx1 PE=1 SV=2	P11352	22329.9	1	6	8	13	0.00266	0.368
exp1_cyt	Serum albumin OS=Mus musculus GN=Alb PE=1 SV=3	P07724	68692.9	1	26	36	68	0.0139	0.449
exp1_cyt	UTP--glucose-1-phosphate uridylyltransferase OS=Mus musculus GN=Ugp2 PE=2 SV=3	Q91ZJ5	56981.2	1	3	4	5	0.00102	0.0689
exp1_cyt	Fatty acid-binding protein, liver OS=Mus musculus GN=Fabp1 PE=1 SV=2	P12710	14245.9	1	9	16	31	0.00634	0.63
exp1_cyt	Phosphoenolpyruvate carboxykinase, cytosolic [GTP] OS=Mus musculus GN=Pck1 PE=2 SV=1	Q9Z2V4	69356.9	1	2	2	2	0.000409	0.0434
exp1_cyt	Transketolase OS=Mus musculus GN=Tkt PE=1 SV=1	P40142	67631.9	0.998	2	2	2	0.000409	0.0321
exp1_cyt	Aldo-keto reductase family 1 member C18 OS=Mus musculus GN=Akr1c18 PE=2 SV=2	Q8K023	37178.6	1	3	3	6	0.00123	0.0526
exp1_cyt	Bifunctional purine biosynthesis protein PURH OS=Mus musculus GN=Atic PE=1 SV=2	Q9CWJ9	64217.6	0.998	2	2	2	0.000409	0.0473
exp1_cyt	Lactoylglutathione lyase OS=Mus musculus GN=Glo1 PE=1 SV=3	Q9CPU0	20810.9	1	8	9	20	0.00409	0.435
exp1_cyt	Cathepsin D OS=Mus musculus GN=Ctsd PE=1 SV=1	P18242	44955	0.998	2	2	2	0.000409	0.0707
exp1_cyt	Glycogen phosphorylase, liver form OS=Mus musculus GN=Pygl PE=1 SV=4	Q9ET01	97466.5	1	16	19	20	0.00409	0.198
exp1_cyt	Proteasome subunit alpha type-7 OS=Mus musculus GN=Psma7 PE=1 SV=1	Q9Z2U0	27855.2	1	3	3	3	0.000614	0.129
exp1_cyt	Serotransferrin OS=Mus musculus GN=Tf PE=1 SV=1	Q921I1	76724.2	1	8	9	9	0.00184	0.115
exp1_cyt	Aldehyde dehydrogenase, cytosolic 1 OS=Mus musculus GN=Aldh1a7 PE=2 SV=1	O35945	54588.4	0.998	2	2	3	0.000614	0.248
exp1_cyt	26S proteasome non-ATPase regulatory subunit 11 OS=Mus musculus GN=Psmd11 PE=1 SV=3	Q8BG32	47439.3	0.998	2	2	2	0.000409	0.0521
exp1_cyt	Uroporphyrinogen decarboxylase OS=Mus musculus GN=Urod PE=1 SV=2	P70697	40692.7	0.998	2	2	2	0.000409	0.0627
exp1_cyt	Adenylyl cyclase-associated protein 1 OS=Mus musculus GN=Cap1 PE=1 SV=4	P40124	51565.1	1	3	4	4	0.000818	0.108
exp1_cyt	Estradiol 17 beta-dehydrogenase 5 OS=Mus musculus GN=Akr1c6 PE=1 SV=1	P70694	37048.8	1	16	20	25	0.00511	0.567
exp1_cyt	Bifunctional ATP-dependent dihydroxyacetone kinase/FAD-AMP lyase (cyclizing) OS=Mus musculus GN=Dak PE=2 SV=1	Q8VC30	59692.1	1	17	21	26	0.00532	0.436
exp1_cyt	Carboxylesterase 3 OS=Mus musculus GN=Ces3 PE=1 SV=1	Q8VCT4	61788.7	1	4	4	4	0.000818	0.0708
exp1_cyt	Ornithine aminotransferase, mitochondrial OS=Mus musculus GN=Oat PE=1 SV=1	P29758	48355.9	1	11	11	11	0.00225	0.374
exp1_cyt	Endoplasmin OS=Mus musculus GN=Hsp90b1 PE=1 SV=2	P08113	92478.6	0.989	0	0	0	0	0
exp1_cyt	4-trimethylaminobutyraldehyde dehydrogenase OS=Mus musculus GN=Aldh9a1 PE=1 SV=1	Q9JLJ2	53514.8	0.999	2	3	5	0.00102	0.0344
exp1_cyt	Sepiapterin reductase OS=Mus musculus GN=Spr PE=1 SV=1	Q64105	27883.8	1	4	5	5	0.00102	0.207
exp1_cyt	Annexin A6 OS=Mus musculus GN=Anxa6 PE=1 SV=3	P14824	75889.1	1	5	5	5	0.00102	0.0892
exp1_cyt	Alpha-aminoadipic semialdehyde dehydrogenase OS=Mus musculus GN=Aldh7a1 PE=1 SV=4	Q9DBF1	58861.7	1	10	12	13	0.00266	0.184
exp1_cyt	Serine--pyruvate aminotransferase, mitochondrial OS=Mus musculus GN=Agxt PE=1 SV=2	O35423	45815.9	0.998	2	2	2	0.000409	0.0387
exp1_cyt	NADP-dependent malic enzyme OS=Mus musculus GN=Me1 PE=1 SV=2	P06801	63955.4	1	7	7	7	0.00143	0.14
exp1_cyt	60 kDa heat shock protein, mitochondrial OS=Mus musculus GN=Hspd1 PE=1 SV=1	P63038	60956.8	1	21	27	38	0.00777	0.419
exp1_cyt	Argininosuccinate synthase OS=Mus musculus GN=Ass1 PE=1 SV=1	P16460	46585.3	0.999	1	1	1	0.000205	0.0485
exp1_cyt	Glutathione S-transferase A4 OS=Mus musculus GN=Gsta4 PE=1 SV=3	P24472	25565.2	1	3	3	4	0.000818	0.153
exp1_cyt	Glutamate--cysteine ligase catalytic subunit OS=Mus musculus GN=Gclc PE=2 SV=4	P97494	72573.1	0.998	2	3	3	0.000614	0.0298
exp1_cyt	Tubulin beta-2A chain OS=Mus musculus GN=Tubb2a PE=1 SV=1	Q7TMM9,Q9CWF2	49907.1	1	5	6	7	0.00143	0.18
exp1_cyt	Cysteine sulfinic acid decarboxylase OS=Mus musculus GN=Csad PE=2 SV=1	Q9DBE0	55145.4	1	7	8	8	0.00164	0.183
exp1_cyt	3-hydroxyisobutyrate dehydrogenase, mitochondrial OS=Mus musculus GN=Hibadh PE=2 SV=1	Q99L13	35440.6	1	2	2	2	0.000409	0.0985
exp1_cyt	Glutathione S-transferase omega-1 OS=Mus musculus GN=Gsto1 PE=2 SV=2	O09131	27498.6	0.997	1	1	1	0.000205	0.0375
exp1_cyt	Translationally-controlled tumor protein OS=Mus musculus GN=Tpt1 PE=1 SV=1	P63028	19462.9	0.5	1	1	1	0.000205	0.0814
exp1_cyt	Aldehyde oxidase OS=Mus musculus GN=Aox1 PE=2 SV=2	O54754	146680	0.998	2	2	2	0.000409	0.012
exp1_cyt	Adenosylhomocysteinase OS=Mus musculus GN=Ahcy PE=1 SV=3	P50247	47689.1	1	17	26	54	0.011	0.44
exp1_cyt	Histidine ammonia-lyase OS=Mus musculus GN=Hal PE=1 SV=1	P35492	72258.9	1	7	7	7	0.00143	0.158
exp1_cyt	Glutathione S-transferase theta-1 OS=Mus musculus GN=Gstt1 PE=1 SV=3	Q64471	27376.7	1	4	4	4	0.000818	0.138
exp1_cyt	Heat shock cognate 71 kDa protein OS=Mus musculus GN=Hspa8 PE=1 SV=1	P63017	70872.8	1	17	18	23	0.00471	0.341
exp1_cyt	Carbonyl reductase [NADPH] 1 OS=Mus musculus GN=Cbr1 PE=1 SV=3	P48758	30641.4	0.999	1	1	1	0.000205	0.0397
exp1_cyt	Acetyl-CoA acetyltransferase, mitochondrial OS=Mus musculus GN=Acat1 PE=1 SV=1	Q8QZT1	44816.4	1	7	9	13	0.00266	0.259
exp1_cyt	Electron transfer flavoprotein subunit beta OS=Mus musculus GN=Etfb PE=1 SV=3	Q9DCW4	27623.2	1	11	16	23	0.00471	0.427
exp1_cyt	Trans-1,2-dihydrobenzene-1,2-diol dehydrogenase OS=Mus musculus GN=Dhdh PE=2 SV=1	Q9DBB8	36300.7	1	3	3	3	0.000614	0.141
exp1_cyt	Alpha-aminoadipic semialdehyde synthase, mitochondrial OS=Mus musculus GN=Aass PE=2 SV=1	Q99K67	102978	1	2	2	2	0.000409	0.0281
exp1_cyt	Probable imidazolonepropionase OS=Mus musculus GN=Amdhd1 PE=2 SV=1	Q9DBA8	46488.8	0.993	1	1	1	0.000205	0.0376
exp1_cyt	Sorbitol dehydrogenase OS=Mus musculus GN=Sord PE=1 SV=3	Q64442	38248.8	1	14	20	36	0.00736	0.457
exp1_cyt	Alanine aminotransferase 1 OS=Mus musculus GN=Gpt PE=2 SV=3	Q8QZR5	55142.7	1	4	4	4	0.000818	0.103
exp1_cyt	Bile salt sulfotransferase 1 OS=Mus musculus GN=Sult2a1 PE=2 SV=1	P52843	33215.2	0.5	1	1	1	0.000205	0.0456
exp1_cyt	10 kDa heat shock protein, mitochondrial OS=Mus musculus GN=Hspe1 PE=1 SV=2	Q64433	10962.8	1	6	8	19	0.00389	0.529
exp1_cyt	L-lactate dehydrogenase A chain OS=Mus musculus GN=Ldha PE=1 SV=3	P06151	36498.9	1	14	18	30	0.00614	0.458
exp1_cyt	Sulfotransferase 1A1 OS=Mus musculus GN=Sult1a1 PE=2 SV=1	P52840	33975.6	1	2	2	2	0.000409	0.124
exp1_cyt	Alpha-enolase OS=Mus musculus GN=Eno1 PE=1 SV=3	P17182	47141.7	1	17	24	30	0.00614	0.491
exp1_cyt	Peroxiredoxin-6 OS=Mus musculus GN=Prdx6 PE=1 SV=3	O08709	24871.7	1	13	19	30	0.00614	0.527
exp1_cyt	Indolethylamine N-methyltransferase OS=Mus musculus GN=Inmt PE=2 SV=1	P40936	29459.7	1	5	7	8	0.00164	0.227
exp1_cyt	78 kDa glucose-regulated protein OS=Mus musculus GN=Hspa5 PE=1 SV=3	P20029	72423.6	1	7	8	10	0.00205	0.119
exp1_cyt	Malate dehydrogenase, cytoplasmic OS=Mus musculus GN=Mdh1 PE=1 SV=3	P14152	36512.1	1	13	19	30	0.00614	0.404
exp1_cyt	Eukaryotic initiation factor 4A-I OS=Mus musculus GN=Eif4a1 PE=2 SV=1	P60843	46155.3	0.998	2	2	2	0.000409	0.0517
exp1_cyt	Peroxisomal coenzyme A diphosphatase NUDT7 OS=Mus musculus GN=Nudt7 PE=1 SV=2	Q99P30	26857	1	6	6	6	0.00123	0.292
exp1_cyt	UPF0585 protein C16orf13 homolog OS=Mus musculus PE=1 SV=1	Q9DCS2	22687.4	0.998	2	2	2	0.000409	0.245
exp1_cyt	Ribosyldihydronicotinamide dehydrogenase [quinone] OS=Mus musculus GN=Nqo2 PE=2 SV=3	Q9JI75	26248.8	1	2	3	3	0.000614	0.0952
exp1_cyt	Ubiquitin-40S ribosomal protein S27a OS=Mus musculus GN=Rps27a PE=1 SV=2	P62983,P62984	14728.9	1	4	5	6	0.00123	0.244
exp1_cyt	Stress-70 protein, mitochondrial OS=Mus musculus GN=Hspa9 PE=1 SV=2	P38647	73529.1	1	9	9	9	0.00184	0.147
exp1_cyt	4-aminobutyrate aminotransferase, mitochondrial OS=Mus musculus GN=Abat PE=1 SV=1	P61922	56453.9	1	4	5	6	0.00123	0.116
exp1_cyt	Isocitrate dehydrogenase [NADP] cytoplasmic OS=Mus musculus GN=Idh1 PE=1 SV=2	O88844	46675.8	1	19	26	46	0.00941	0.452
exp1_cyt	14-3-3 protein epsilon OS=Mus musculus GN=Ywhae PE=1 SV=1	P62259	29175	1	5	5	9	0.00184	0.188
exp1_cyt	Pyruvate carboxylase, mitochondrial OS=Mus musculus GN=Pc PE=1 SV=1	Q05920	129686	1	11	12	13	0.00266	0.136
exp1_cyt	Cystathionine gamma-lyase OS=Mus musculus GN=Cth PE=1 SV=1	Q8VCN5	43568.2	1	3	3	3	0.000614	0.106
exp1_cyt	Profilin-1 OS=Mus musculus GN=Pfn1 PE=1 SV=2	P62962	14957.3	1	3	3	5	0.00102	0.264
exp1_cyt	Transaldolase OS=Mus musculus GN=Taldo1 PE=1 SV=2	Q93092	37388.5	1	3	3	3	0.000614	0.107
exp1_cyt	Heat shock protein HSP 90-beta OS=Mus musculus GN=Hsp90ab1 PE=1 SV=3	P11499	83284.3	1	19	22	24	0.00491	0.243
exp1_cyt	Aflatoxin B1 aldehyde reductase member 2 OS=Mus musculus GN=Akr7a2 PE=1 SV=3	Q8CG76	40612.5	1	3	3	3	0.000614	0.142
exp1_cyt	Malate dehydrogenase, mitochondrial OS=Mus musculus GN=Mdh2 PE=1 SV=3	P08249	35611.9	1	12	16	20	0.00409	0.459
exp1_cyt	Formimidoyltransferase-cyclodeaminase OS=Mus musculus GN=Ftcd PE=1 SV=1	Q91XD4	58938.7	1	12	12	14	0.00286	0.344
exp1_cyt	SEC14-like protein 2 OS=Mus musculus GN=Sec14l2 PE=2 SV=1	Q99J08	46301.4	1	7	8	11	0.00225	0.171
exp1_cyt	Thymosin beta-4 OS=Mus musculus GN=Tmsb4x PE=1 SV=1	P20065	5679.8	1	3	4	4	0.000818	0.26
exp1_cyt	Electron transfer flavoprotein subunit alpha, mitochondrial OS=Mus musculus GN=Etfa PE=1 SV=2	Q99LC5	35009.8	1	9	12	13	0.00266	0.387
exp1_cyt	Protein disulfide-isomerase A3 OS=Mus musculus GN=Pdia3 PE=1 SV=2	P27773	56680.4	1	2	2	2	0.000409	0.0337
exp1_cyt	Peroxiredoxin-5, mitochondrial OS=Mus musculus GN=Prdx5 PE=1 SV=2	P99029	21897.6	1	8	13	19	0.00389	0.405
exp1_cyt	Tubulin alpha-1B chain OS=Mus musculus GN=Tuba1b PE=1 SV=2	P05213	50151.7	1	4	4	4	0.000818	0.124
exp1_cyt	Protein disulfide-isomerase OS=Mus musculus GN=P4hb PE=1 SV=2	P09103	57060.6	1	12	14	16	0.00327	0.269
exp1_cyt	Glycine N-methyltransferase OS=Mus musculus GN=Gnmt PE=1 SV=3	Q9QXF8	32675.6	1	8	12	25	0.00511	0.362
exp1_cyt	Sarcosine dehydrogenase, mitochondrial OS=Mus musculus GN=Sardh PE=1 SV=1	Q99LB7	101682	1	17	19	19	0.00389	0.23
exp1_cyt	Parathymosin OS=Mus musculus GN=Ptms PE=2 SV=3	Q9D0J8	11429.5	1	2	2	2	0.000409	0.228
exp1_cyt	4-hydroxyphenylpyruvate dioxygenase OS=Mus musculus GN=Hpd PE=1 SV=3	P49429	45054.7	1	3	3	3	0.000614	0.0712
exp1_cyt	1,4-alpha-glucan-branching enzyme OS=Mus musculus GN=Gbe1 PE=2 SV=1	Q9D6Y9	80366.9	1	4	4	5	0.00102	0.0726
exp1_cyt	Glutathione S-transferase A3 OS=Mus musculus GN=Gsta3 PE=1 SV=2	P30115	25361.7	1	7	8	16	0.00327	0.281
exp1_cyt	Aspartate aminotransferase, cytoplasmic OS=Mus musculus GN=Got1 PE=1 SV=3	P05201	46248.4	1	7	8	8	0.00164	0.211
exp1_cyt	Liver carboxylesterase 31 OS=Mus musculus GN=Es31 PE=1 SV=2	Q63880	63318.9	1	8	9	14	0.00286	0.142
exp1_cyt	Phosphoglycerate mutase 1 OS=Mus musculus GN=Pgam1 PE=1 SV=3	Q9DBJ1	28832.8	1	4	5	5	0.00102	0.236
exp1_cyt	Hemoglobin subunit beta-1 OS=Mus musculus GN=Hbb-b1 PE=1 SV=2	P02088	15840.2	1	6	7	10	0.00205	0.463
exp1_cyt	2-hydroxyacyl-CoA lyase 1 OS=Mus musculus GN=Hacl1 PE=1 SV=2	Q9QXE0	63660.7	1	5	5	5	0.00102	0.107
exp1_cyt	Glycerol-3-phosphate dehydrogenase [NAD+], cytoplasmic OS=Mus musculus GN=Gpd1 PE=1 SV=3	P13707	37572.7	1	7	8	8	0.00164	0.201
exp1_cyt	Elongation factor 1-beta OS=Mus musculus GN=Eef1b PE=1 SV=5	O70251	24694.1	1	2	2	2	0.000409	0.107
exp1_cyt	Plastin-2 OS=Mus musculus GN=Lcp1 PE=1 SV=4	Q61233	70151.9	1	2	2	2	0.000409	0.0351
exp1_cyt	Apolipoprotein A-I OS=Mus musculus GN=Apoa1 PE=1 SV=1	Q00623	30587.4	1	6	6	7	0.00143	0.235
exp1_cyt	Carbonic anhydrase 2 OS=Mus musculus GN=Ca2 PE=1 SV=4	P00920	29033	1	3	3	6	0.00123	0.146
exp1_cyt	Aldo-keto reductase family 1 member C13 OS=Mus musculus GN=Akr1c13 PE=1 SV=2	Q8VC28	37058.5	1	5	5	5	0.00102	0.204
exp1_cyt	Fructose-1,6-bisphosphatase 1 OS=Mus musculus GN=Fbp1 PE=2 SV=3	Q9QXD6	36913.9	1	12	21	30	0.00614	0.503
exp1_cyt	Nucleoside diphosphate kinase B OS=Mus musculus GN=Nme2 PE=1 SV=1	Q01768	17363.3	1	11	15	24	0.00491	0.836
exp1_cyt	Macrophage migration inhibitory factor OS=Mus musculus GN=Mif PE=1 SV=2	P34884	12504.4	0.998	2	2	2	0.000409	0.139
exp1_cyt	Ferritin light chain 1 OS=Mus musculus GN=Ftl1 PE=1 SV=2	P29391	20802.9	1	2	2	2	0.000409	0.213
exp1_cyt	Annexin A5 OS=Mus musculus GN=Anxa5 PE=1 SV=1	P48036	35754.2	1	9	10	11	0.00225	0.301
exp1_cyt	Kynurenine--oxoglutarate transaminase 3 OS=Mus musculus GN=Ccbl2 PE=1 SV=1	Q71RI9	51127.9	1	2	3	3	0.000614	0.044
exp1_cyt	Urocanate hydratase OS=Mus musculus GN=Uroc1 PE=2 SV=2	Q8VC12	74590.3	1	2	2	2	0.000409	0.0399
exp1_cyt	14-3-3 protein beta/alpha OS=Mus musculus GN=Ywhab PE=1 SV=3	Q9CQV8	28087.2	1	2	2	3	0.000614	0.195
exp1_cyt	Dihydropyrimidinase OS=Mus musculus GN=Dpys PE=2 SV=2	Q9EQF5	56724.7	1	5	6	6	0.00123	0.162
exp1_cyt	Glyoxylate reductase/hydroxypyruvate reductase OS=Mus musculus GN=Grhpr PE=1 SV=1	Q91Z53	35329.7	1	6	7	9	0.00184	0.256
exp1_cyt	Ubiquitin-conjugating enzyme E2 L3 OS=Mus musculus GN=Ube2l3 PE=2 SV=1	P68037	17862.3	1	2	2	3	0.000614	0.156
exp1_cyt	26S proteasome non-ATPase regulatory subunit 6 OS=Mus musculus GN=Psmd6 PE=2 SV=1	Q99JI4	45538.4	0.998	2	2	2	0.000409	0.0617
exp1_cyt	Catalase OS=Mus musculus GN=Cat PE=1 SV=4	P24270	59795.9	1	4	4	4	0.000818	0.074
exp1_cyt	Carboxymethylenebutenolidase homolog OS=Mus musculus GN=Cmbl PE=2 SV=1	Q8R1G2	27901.2	1	4	5	9	0.00184	0.204
exp1_cyt	3-hydroxyanthranilate 3,4-dioxygenase OS=Mus musculus GN=Haao PE=1 SV=1	Q78JT3	32804.3	1	10	12	15	0.00307	0.437
exp1_cyt	Ribonuclease inhibitor OS=Mus musculus GN=Rnh1 PE=1 SV=1	Q91VI7	49817.9	0.5	1	1	1	0.000205	0.0219
exp1_cyt	Transitional endoplasmic reticulum ATPase OS=Mus musculus GN=Vcp PE=1 SV=4	Q01853	89324.8	1	11	11	11	0.00225	0.155
exp1_cyt	Rab GDP dissociation inhibitor beta OS=Mus musculus GN=Gdi2 PE=1 SV=1	Q61598	50539.1	0.992	1	1	2	0.000409	0.0247
exp1_cyt	Selenium-binding protein 2 OS=Mus musculus GN=Selenbp2 PE=1 SV=2	Q63836	52610.7	1	25	38	59	0.0121	0.646
exp1_cyt	Alanyl-tRNA synthetase, cytoplasmic OS=Mus musculus GN=Aars PE=1 SV=1	Q8BGQ7	106911	1	3	3	3	0.000614	0.0455
exp1_cyt	Alpha-actinin-4 OS=Mus musculus GN=Actn4 PE=1 SV=1	P57780	104980	1	6	6	6	0.00123	0.0768
exp1_cyt	Lipoamide acyltransferase component of branched-chain alpha-keto acid dehydrogenase complex, mitochondrial OS=Mus musculus GN=Dbt PE=2 SV=2	P53395	53247.8	1	2	2	2	0.000409	0.0602
exp1_cyt	Phenazine biosynthesis-like domain-containing protein 1 OS=Mus musculus GN=Pbld1 PE=2 SV=2	Q9DCG6	32048.4	1	6	8	8	0.00164	0.243
exp1_cyt	Isoamyl acetate-hydrolyzing esterase 1 homolog OS=Mus musculus GN=Iah1 PE=2 SV=1	Q9DB29	27975.1	1	3	3	3	0.000614	0.173
exp1_cyt	Elongation factor 1-delta OS=Mus musculus GN=Eef1d PE=1 SV=3	P57776	31293.4	0.999	2	2	2	0.000409	0.0783
exp1_cyt	Fatty acid synthase OS=Mus musculus GN=Fasn PE=1 SV=2	P19096	272429	1	20	21	21	0.0043	0.121
exp1_cyt	Alcohol dehydrogenase class-3 OS=Mus musculus GN=Adh5 PE=1 SV=3	P28474	39547.2	1	8	8	14	0.00286	0.222
exp1_cyt	Superoxide dismutase [Cu-Zn] OS=Mus musculus GN=Sod1 PE=1 SV=2	P08228	15941.9	1	9	15	31	0.00634	0.623
exp1_cyt	Isovaleryl-CoA dehydrogenase, mitochondrial OS=Mus musculus GN=Ivd PE=1 SV=1	Q9JHI5	46326.5	0.999	2	2	2	0.000409	0.0542
exp1_cyt	Peroxiredoxin-1 OS=Mus musculus GN=Prdx1 PE=1 SV=1	P35700	22177.5	1	4	4	4	0.000818	0.201
exp1_cyt	Ubiquitin carboxyl-terminal hydrolase 5 OS=Mus musculus GN=Usp5 PE=1 SV=1	P56399	95835	0.998	2	2	2	0.000409	0.0245
exp1_cyt	Aldehyde dehydrogenase family 8 member A1 OS=Mus musculus GN=Aldh8a1 PE=1 SV=1	Q8BH00	53664.7	1	7	8	8	0.00164	0.255
exp1_cyt	Kynureninase OS=Mus musculus GN=Kynu PE=2 SV=3	Q9CXF0	52327.2	1	3	3	3	0.000614	0.103
exp1_cyt	Omega-amidase NIT2 OS=Mus musculus GN=Nit2 PE=1 SV=1	Q9JHW2	30502.6	1	2	2	2	0.000409	0.116
exp1_cyt	Carbamoyl-phosphate synthase [ammonia], mitochondrial OS=Mus musculus GN=Cps1 PE=1 SV=2	Q8C196	164621	1	61	88	159	0.0325	0.446
exp1_cyt	Inorganic pyrophosphatase OS=Mus musculus GN=Ppa1 PE=1 SV=1	Q9D819	32667.6	1	8	10	14	0.00286	0.339
exp1_cyt	Ethanolamine-phosphate cytidylyltransferase OS=Mus musculus GN=Pcyt2 PE=1 SV=1	Q922E4	45234.4	0.998	2	2	2	0.000409	0.047
exp1_cyt	Delta-aminolevulinic acid dehydratase OS=Mus musculus GN=Alad PE=1 SV=1	P10518	36023.7	0.998	2	2	2	0.000409	0.106
exp1_cyt	Phosphoglycerate kinase 1 OS=Mus musculus GN=Pgk1 PE=1 SV=4	P09411	44551.1	1	14	18	23	0.00471	0.441
exp1_cyt	Nicotinate-nucleotide pyrophosphorylase [carboxylating] OS=Mus musculus GN=Qprt PE=2 SV=1	Q91X91	31530	1	6	8	8	0.00164	0.294
exp1_cyt	Actin, aortic smooth muscle OS=Mus musculus GN=Acta2 PE=1 SV=1	P62737	42010.1	1	2	4	4	0.000818	0.149
exp1_cyt	Proteasome subunit alpha type-2 OS=Mus musculus GN=Psma2 PE=1 SV=2	P49722	25926	0.998	2	2	2	0.000409	0.15
exp1_cyt	Retinal dehydrogenase 1 OS=Mus musculus GN=Aldh1a1 PE=1 SV=5	P24549	54468.4	1	22	31	44	0.009	0.551
exp1_cyt	S-adenosylmethionine synthase isoform type-1 OS=Mus musculus GN=Mat1a PE=2 SV=1	Q91X83	43508	1	13	17	27	0.00552	0.341
exp1_cyt	14-3-3 protein zeta/delta OS=Mus musculus GN=Ywhaz PE=1 SV=1	P63101	27771.9	1	4	4	4	0.000818	0.278
exp1_cyt	Destrin OS=Mus musculus GN=Dstn PE=1 SV=3	Q9R0P5	18522.1	1	3	3	3	0.000614	0.194
exp1_cyt	Hemopexin OS=Mus musculus GN=Hpx PE=1 SV=2	Q91X72	51318.1	1	2	2	2	0.000409	0.0478
exp1_cyt	PCTP-like protein OS=Mus musculus GN=Stard10 PE=1 SV=1	Q9JMD3	32951.5	1	3	3	3	0.000614	0.151
exp1_cyt	Acyl-coenzyme A synthetase ACSM1, mitochondrial OS=Mus musculus GN=Acsm1 PE=1 SV=1	Q91VA0	64761.6	1	5	6	6	0.00123	0.0977
exp1_cyt	Ubiquitin-like modifier-activating enzyme 1 OS=Mus musculus GN=Uba1 PE=1 SV=1	Q02053	117810	1	1	1	1	0.000205	0.0142
exp1_cyt	Leukotriene A-4 hydrolase OS=Mus musculus GN=Lta4h PE=1 SV=4	P24527	69052.1	0.987	1	1	1	0.000205	0.0196
exp1_cyt	Protein disulfide-isomerase A4 OS=Mus musculus GN=Pdia4 PE=1 SV=3	P08003	71984.4	1	2	2	2	0.000409	0.0235
exp1_cyt	Carbonic anhydrase 3 OS=Mus musculus GN=Ca3 PE=1 SV=3	P16015	29366.7	1	17	29	76	0.0155	0.608
exp1_cyt	Hydroxymethylglutaryl-CoA synthase, mitochondrial OS=Mus musculus GN=Hmgcs2 PE=1 SV=2	P54869	56824.3	1	11	12	17	0.00348	0.278
exp1_cyt	Dihydropteridine reductase OS=Mus musculus GN=Qdpr PE=1 SV=2	Q8BVI4	25570.2	1	4	4	4	0.000818	0.199
exp1_cyt	Calmodulin OS=Mus musculus GN=Calm1 PE=1 SV=2	P62204	16838	1	3	3	3	0.000614	0.188
exp1_cyt	Cystathionine beta-synthase OS=Mus musculus GN=Cbs PE=2 SV=3	Q91WT9	61544.4	1	4	4	4	0.000818	0.155
exp1_cyt	ES1 protein homolog, mitochondrial OS=Mus musculus GN=D10Jhu81e PE=1 SV=1	Q9D172	28089.8	1	4	4	4	0.000818	0.271
exp1_cyt	Acetyl-CoA acetyltransferase, cytosolic OS=Mus musculus GN=Acat2 PE=1 SV=2	Q8CAY6	41296.8	1	8	11	15	0.00307	0.3
exp1_cyt	Glucose-6-phosphate isomerase OS=Mus musculus GN=Gpi PE=1 SV=4	P06745	62768.8	1	6	6	7	0.00143	0.115
exp1_cyt	Glutathione S-transferase Mu 2 OS=Mus musculus GN=Gstm2 PE=1 SV=2	P15626	25718.5	1	3	3	3	0.000614	0.44
exp1_cyt	GTP:AMP phosphotransferase, mitochondrial OS=Mus musculus GN=Ak3 PE=1 SV=3	Q9WTP7	25426.9	1	2	2	2	0.000409	0.0925
exp1_cyt	Adenylate kinase 2, mitochondrial OS=Mus musculus GN=Ak2 PE=1 SV=5	Q9WTP6	26469.9	0.5	1	1	1	0.000205	0.0669
exp1_cyt	T-complex protein 1 subunit epsilon OS=Mus musculus GN=Cct5 PE=1 SV=1	P80316	59625.6	0.5	1	1	1	0.000205	0.0148
exp1_cyt	Non-specific lipid-transfer protein OS=Mus musculus GN=Scp2 PE=1 SV=3	P32020	59126.3	1	8	10	10	0.00205	0.144
exp1_cyt	Beta-lactamase-like protein 2 OS=Mus musculus GN=Lactb2 PE=1 SV=1	Q99KR3	32755.5	1	3	3	3	0.000614	0.118
exp1_cyt	Ornithine carbamoyltransferase, mitochondrial OS=Mus musculus GN=Otc PE=1 SV=1	P11725	39766.5	1	13	14	24	0.00491	0.514
exp1_cyt	Glycerol kinase OS=Mus musculus GN=Gk PE=2 SV=2	Q64516	61228.1	0.998	2	2	2	0.000409	0.0411
exp1_cyt	Glutathione S-transferase Mu 3 OS=Mus musculus GN=Gstm3 PE=1 SV=2	P19639	25703.1	1	3	4	4	0.000818	0.385
exp1_cyt	3-oxo-5-beta-steroid 4-dehydrogenase OS=Mus musculus GN=Akr1d1 PE=2 SV=1	Q8VCX1	37290.9	0.998	2	2	2	0.000409	0.0892
exp1_cyt	Bile acid-CoA:amino acid N-acyltransferase OS=Mus musculus GN=Baat PE=1 SV=1	Q91X34	46482.6	0.998	2	3	3	0.000614	0.0905
exp1_cyt	Triosephosphate isomerase OS=Mus musculus GN=Tpi1 PE=1 SV=3	P17751	32191.3	1	12	14	24	0.00491	0.512
exp1_cyt	Proteasome subunit beta type-1 OS=Mus musculus GN=Psmb1 PE=1 SV=1	O09061	26373	1	3	3	4	0.000818	0.121
exp1_cyt	Acyl-CoA synthetase family member 2, mitochondrial OS=Mus musculus GN=Acsf2 PE=2 SV=1	Q8VCW8	67952.3	1	2	2	2	0.000409	0.0341
exp1_cyt	Aldehyde dehydrogenase X, mitochondrial OS=Mus musculus GN=Aldh1b1 PE=2 SV=1	Q9CZS1	57553.5	1	4	4	4	0.000818	0.116
exp1_cyt	Histidine triad nucleotide-binding protein 2, mitochondrial OS=Mus musculus GN=Hint2 PE=2 SV=1	Q9D0S9	17320.2	0.998	2	3	4	0.000818	0.215
exp1_cyt	Tetratricopeptide repeat protein 38 OS=Mus musculus GN=Ttc38 PE=2 SV=2	A3KMP2	52224.8	0.998	2	2	2	0.000409	0.043
exp1_cyt	Aldehyde dehydrogenase family 1 member L1 OS=Mus musculus GN=Aldh1l1 PE=2 SV=1	Q8R0Y6	98710.5	1	37	57	81	0.0166	0.555
exp1_cyt	Peptidyl-prolyl cis-trans isomerase A OS=Mus musculus GN=Ppia PE=1 SV=2	P17742	17971.8	1	9	11	19	0.00389	0.476
exp1_cyt	T-complex protein 1 subunit gamma OS=Mus musculus GN=Cct3 PE=1 SV=1	P80318	60631.1	0.792	0	0	0	0	0
exp1_cyt	Protein NDRG2 OS=Mus musculus GN=Ndrg2 PE=1 SV=1	Q9QYG0	40789.9	1	5	6	7	0.00143	0.224
exp1_cyt	Hemoglobin subunit alpha OS=Mus musculus GN=Hba PE=1 SV=2	P01942	15085.4	1	4	7	10	0.00205	0.331
exp1_cyt	Cytoplasmic aconitate hydratase OS=Mus musculus GN=Aco1 PE=1 SV=3	P28271	98127.4	1	7	9	9	0.00184	0.105
exp1_cyt	Fumarylacetoacetase OS=Mus musculus GN=Fah PE=1 SV=2	P35505	46176.6	1	2	2	2	0.000409	0.0716
exp1_cyt	Guanidinoacetate N-methyltransferase OS=Mus musculus GN=Gamt PE=1 SV=1	O35969	26336.2	0.999	2	2	2	0.000409	0.127
exp1_cyt	Proteasome subunit beta type-5 OS=Mus musculus GN=Psmb5 PE=1 SV=3	O55234	28533	0.998	2	2	2	0.000409	0.0833
exp1_cyt	Glyceraldehyde-3-phosphate dehydrogenase OS=Mus musculus GN=Gapdh PE=1 SV=2	P16858	35810.1	1	14	24	54	0.011	0.486
exp1_cyt	Calreticulin OS=Mus musculus GN=Calr PE=1 SV=1	P14211	47996.1	1	4	4	4	0.000818	0.144
exp1_cyt	Farnesyl pyrophosphate synthase OS=Mus musculus GN=Fdps PE=2 SV=1	Q920E5	40583.2	1	4	4	4	0.000818	0.144
exp1_cyt	3-mercaptopyruvate sulfurtransferase OS=Mus musculus GN=Mpst PE=1 SV=3	Q99J99	33023.4	1	3	3	5	0.00102	0.121
exp1_cyt	Major urinary protein 1 OS=Mus musculus GN=Mup1 PE=1 SV=1	P11588	20649.2	1	11	15	21	0.0043	0.628
exp1_cyt	T-complex protein 1 subunit delta OS=Mus musculus GN=Cct4 PE=1 SV=3	P80315	58067.8	0.998	2	2	2	0.000409	0.0427
exp1_cyt	T-complex protein 1 subunit beta OS=Mus musculus GN=Cct2 PE=1 SV=4	P80314	57478.8	1	2	2	2	0.000409	0.0598
exp1_cyt	T-complex protein 1 subunit eta OS=Mus musculus GN=Cct7 PE=1 SV=1	P80313	59653.2	0.998	2	2	2	0.000409	0.0331
exp1_cyt	Regucalcin OS=Mus musculus GN=Rgn PE=1 SV=1	Q64374	33407.1	1	14	21	46	0.00941	0.538
exp1_cyt	Pyruvate kinase isozymes R/L OS=Mus musculus GN=Pklr PE=2 SV=1	P53657	62309	1	5	5	5	0.00102	0.122
exp1_cyt	Proteasome activator complex subunit 2 OS=Mus musculus GN=Psme2 PE=2 SV=4	P97372	27058.1	0.998	2	2	2	0.000409	0.0586
exp1_cyt	Proteasome activator complex subunit 1 OS=Mus musculus GN=Psme1 PE=2 SV=2	P97371	28673.5	1	2	2	2	0.000409	0.0723
exp2_cyt	Methylmalonyl-CoA mutase, mitochondrial OS=Mus musculus GN=Mut PE=2 SV=2	P16332	82846.2	0.5	1	1	1	0.000175	0.0214
exp2_cyt	Phenylalanine-4-hydroxylase OS=Mus musculus GN=Pah PE=1 SV=4	P16331	51901.6	1	4	4	8	0.0014	0.0993
exp2_cyt	Alpha-2-macroglobulin OS=Mus musculus GN=A2m PE=1 SV=3	Q61838	165854	1	3	4	4	0.000702	0.0194
exp2_cyt	1,4-alpha-glucan-branching enzyme OS=Mus musculus GN=Gbe1 PE=2 SV=1	Q9D6Y9	80366.9	0.5	1	1	1	0.000175	0.0214
exp2_cyt	Ribonuclease UK114 OS=Mus musculus GN=Hrsp12 PE=1 SV=3	P52760	14255.5	1	6	10	30	0.00526	0.519
exp2_cyt	3-ketoacyl-CoA thiolase, mitochondrial OS=Mus musculus GN=Acaa2 PE=1 SV=3	Q8BWT1	41830.2	1	16	20	39	0.00684	0.499
exp2_cyt	Adenylyl cyclase-associated protein 1 OS=Mus musculus GN=Cap1 PE=1 SV=4	P40124	51565.1	0.997	1	1	1	0.000175	0.038
exp2_cyt	Cell division control protein 42 homolog OS=Mus musculus GN=Cdc42 PE=1 SV=2	P60766	0	0.143	0	0	0	0	0
exp2_cyt	Methylmalonate-semialdehyde dehydrogenase [acylating], mitochondrial OS=Mus musculus GN=Aldh6a1 PE=1 SV=1	Q9EQ20	57916.3	1	10	10	19	0.00333	0.247
exp2_cyt	Glutathione S-transferase theta-1 OS=Mus musculus GN=Gstt1 PE=1 SV=3	Q64471	27376.7	0.224	0	0	0	0	0
exp2_cyt	Glutathione S-transferase Mu 6 OS=Mus musculus GN=Gstm6 PE=2 SV=3	O35660	25607	0.5	1	1	1	0.000175	0.0413
exp2_cyt	Dimethylglycine dehydrogenase, mitochondrial OS=Mus musculus GN=Dmgdh PE=1 SV=1	Q9DBT9	97257.6	1	8	10	12	0.0021	0.144
exp2_cyt	Adenosine kinase OS=Mus musculus GN=Adk PE=1 SV=2	P55264	40149.5	1	10	14	19	0.00333	0.266
exp2_cyt	Aconitate hydratase, mitochondrial OS=Mus musculus GN=Aco2 PE=1 SV=1	Q99KI0	85465.9	0.981	1	1	1	0.000175	0.0269
exp2_cyt	Maleylacetoacetate isomerase OS=Mus musculus GN=Gstz1 PE=1 SV=1	Q9WVL0	24275.7	1	10	11	26	0.00456	0.495
exp2_cyt	Ubiquitin-conjugating enzyme E2 L3 OS=Mus musculus GN=Ube2l3 PE=2 SV=1	P68037	17862.3	0.48	1	1	1	0.000175	0.0584
exp2_cyt	Copper transport protein ATOX1 OS=Mus musculus GN=Atox1 PE=2 SV=1	O08997	7338.4	0.998	2	2	2	0.000351	0.324
exp2_cyt	Heat shock protein HSP 90-alpha OS=Mus musculus GN=Hsp90aa1 PE=1 SV=4	P07901	84791.2	1	6	6	7	0.00123	0.169
exp2_cyt	Cystathionine gamma-lyase OS=Mus musculus GN=Cth PE=1 SV=1	Q8VCN5	43568.2	0.998	2	3	4	0.000702	0.0729
exp2_cyt	Ketohexokinase OS=Mus musculus GN=Khk PE=1 SV=1	P97328	32749.8	1	4	4	6	0.00105	0.124
exp2_cyt	Glutamate dehydrogenase 1, mitochondrial OS=Mus musculus GN=Glud1 PE=1 SV=1	P26443	61338.4	1	13	15	18	0.00316	0.289
exp2_cyt	Glutathione S-transferase Mu 1 OS=Mus musculus GN=Gstm1 PE=1 SV=2	P10649	25971.9	1	16	28	87	0.0153	0.706
exp2_cyt	Hydroxymethylglutaryl-CoA synthase, mitochondrial OS=Mus musculus GN=Hmgcs2 PE=1 SV=2	P54869	56824.3	1	6	8	9	0.00158	0.11
exp2_cyt	Thioredoxin OS=Mus musculus GN=Txn PE=1 SV=3	P10639	11675.3	1	2	3	6	0.00105	0.21
exp2_cyt	Actin, cytoplasmic 1 OS=Mus musculus GN=Actb PE=1 SV=1	P60710	41737.8	1	8	11	45	0.00789	0.333
exp2_cyt	UMP-CMP kinase OS=Mus musculus GN=Cmpk1 PE=1 SV=1	Q9DBP5	22166.1	0.999	1	1	1	0.000175	0.0408
exp2_cyt	Arginase-1 OS=Mus musculus GN=Arg1 PE=1 SV=1	Q61176	34808.5	1	6	6	6	0.00105	0.294
exp2_cyt	SEC14-like protein 2 OS=Mus musculus GN=Sec14l2 PE=2 SV=1	Q99J08	46301.4	1	5	5	5	0.000877	0.104
exp2_cyt	Peroxiredoxin-2 OS=Mus musculus GN=Prdx2 PE=1 SV=3	Q61171	21779.1	0.421	0	0	0	0	0
exp2_cyt	Elongation factor 1-alpha 1 OS=Mus musculus GN=Eef1a1 PE=1 SV=3	P10126	50114.2	1	6	6	12	0.0021	0.145
exp2_cyt	Phosphoglucomutase-1 OS=Mus musculus GN=Pgm1 PE=1 SV=4	Q9D0F9	61420.2	1	8	8	13	0.00228	0.171
exp2_cyt	ATP synthase subunit beta, mitochondrial OS=Mus musculus GN=Atp5b PE=1 SV=2	P56480	56301.2	1	5	5	8	0.0014	0.149
exp2_cyt	Protein DJ-1 OS=Mus musculus GN=Park7 PE=1 SV=1	Q99LX0	20021.3	1	4	4	6	0.00105	0.19
exp2_cyt	Epoxide hydrolase 2 OS=Mus musculus GN=Ephx2 PE=1 SV=2	P34914	62516.8	1	17	22	49	0.00859	0.455
exp2_cyt	Flavin reductase OS=Mus musculus GN=Blvrb PE=2 SV=3	Q923D2	22196.7	1	5	5	7	0.00123	0.252
exp2_cyt	Fructose-bisphosphate aldolase B OS=Mus musculus GN=Aldob PE=1 SV=3	Q91Y97	39507.2	1	12	15	29	0.00509	0.343
exp2_cyt	Ester hydrolase C11orf54 homolog OS=Mus musculus PE=2 SV=1	Q91V76	34995.9	1	3	5	5	0.000877	0.0921
exp2_cyt	Cathepsin B OS=Mus musculus GN=Ctsb PE=1 SV=2	P10605	37279.9	0.5	1	1	1	0.000175	0.0383
exp2_cyt	UTP--glucose-1-phosphate uridylyltransferase OS=Mus musculus GN=Ugp2 PE=2 SV=3	Q91ZJ5	56981.2	1	1	1	1	0.000175	0.0236
exp2_cyt	Serine protease inhibitor A3K OS=Mus musculus GN=Serpina3k PE=1 SV=2	P07759	46881.6	0.998	2	2	2	0.000351	0.0813
exp2_cyt	Alpha-1-antitrypsin 1-1 OS=Mus musculus GN=Serpina1a PE=1 SV=4	P07758	46003.7	0.998	2	2	3	0.000526	0.119
exp2_cyt	Mitochondrial peptide methionine sulfoxide reductase OS=Mus musculus GN=Msra PE=1 SV=1	Q9D6Y7	25987.8	0.99	1	1	1	0.000175	0.0472
exp2_cyt	Serine hydroxymethyltransferase, cytosolic OS=Mus musculus GN=Shmt1 PE=1 SV=3	P50431	52602.4	0.993	0	0	0	0	0
exp2_cyt	Aldehyde dehydrogenase, mitochondrial OS=Mus musculus GN=Aldh2 PE=1 SV=1	P47738	56537.6	1	18	26	72	0.0126	0.437
exp2_cyt	Tubulin beta-2C chain OS=Mus musculus GN=Tubb2c PE=1 SV=1	P68372	49830.7	0.984	1	1	1	0.000175	0.0337
exp2_cyt	Cytosol aminopeptidase OS=Mus musculus GN=Lap3 PE=1 SV=3	Q9CPY7	56142.7	1	10	10	16	0.00281	0.258
exp2_cyt	Histidine triad nucleotide-binding protein 1 OS=Mus musculus GN=Hint1 PE=1 SV=3	P70349	13777.2	1	5	5	8	0.0014	0.698
exp2_cyt	Acyl-CoA-binding protein OS=Mus musculus GN=Dbi PE=1 SV=2	P31786	10000.8	1	5	6	15	0.00263	0.575
exp2_cyt	Elongation factor 1-gamma OS=Mus musculus GN=Eef1g PE=1 SV=3	Q9D8N0	50061.3	1	4	4	5	0.000877	0.0938
exp2_cyt	Glutathione S-transferase P 1 OS=Mus musculus GN=Gstp1 PE=1 SV=2	P19157	23610.1	1	8	16	75	0.0132	0.533
exp2_cyt	Pterin-4-alpha-carbinolamine dehydratase OS=Mus musculus GN=Pcbd1 PE=1 SV=2	P61458	11985.6	1	3	3	4	0.000702	0.288
exp2_cyt	Proteasome subunit alpha type-1 OS=Mus musculus GN=Psma1 PE=1 SV=1	Q9R1P4	29547	0.994	1	1	1	0.000175	0.0532
exp2_cyt	Catechol O-methyltransferase OS=Mus musculus GN=Comt PE=1 SV=1	O88587	29497.3	1	2	3	4	0.000702	0.083
exp2_cyt	Alcohol dehydrogenase 1 OS=Mus musculus GN=Adh1 PE=2 SV=2	P00329	39771.4	1	10	14	39	0.00684	0.293
exp2_cyt	Cofilin-1 OS=Mus musculus GN=Cfl1 PE=1 SV=3	P18760	18560.2	1	5	5	5	0.000877	0.392
exp2_cyt	Short-chain specific acyl-CoA dehydrogenase, mitochondrial OS=Mus musculus GN=Acads PE=2 SV=2	Q07417	44891.5	1	4	4	5	0.000877	0.141
exp2_cyt	Glutathione peroxidase 1 OS=Mus musculus GN=Gpx1 PE=1 SV=2	P11352	22329.9	1	7	10	34	0.00596	0.373
exp2_cyt	Serum albumin OS=Mus musculus GN=Alb PE=1 SV=3	P07724	68692.9	1	30	45	122	0.0214	0.518
exp2_cyt	Guanidinoacetate N-methyltransferase OS=Mus musculus GN=Gamt PE=1 SV=1	O35969	26336.2	0.985	1	1	2	0.000351	0.0593
exp2_cyt	Fatty acid-binding protein, liver OS=Mus musculus GN=Fabp1 PE=1 SV=2	P12710	14245.9	1	9	15	63	0.0111	0.52
exp2_cyt	Phosphoenolpyruvate carboxykinase, cytosolic [GTP] OS=Mus musculus GN=Pck1 PE=2 SV=1	Q9Z2V4	69356.9	1	5	5	6	0.00105	0.0981
exp2_cyt	Transketolase OS=Mus musculus GN=Tkt PE=1 SV=1	P40142	67631.9	0.994	1	1	1	0.000175	0.0273
exp2_cyt	Aldo-keto reductase family 1 member C18 OS=Mus musculus GN=Akr1c18 PE=2 SV=2	Q8K023	37178.6	1	3	3	4	0.000702	0.0805
exp2_cyt	Lactoylglutathione lyase OS=Mus musculus GN=Glo1 PE=1 SV=3	Q9CPU0	20810.9	1	8	10	29	0.00509	0.413
exp2_cyt	Cathepsin D OS=Mus musculus GN=Ctsd PE=1 SV=1	P18242	44955	0.977	1	1	1	0.000175	0.0439
exp2_cyt	Glycogen phosphorylase, liver form OS=Mus musculus GN=Pygl PE=1 SV=4	Q9ET01	97466.5	1	9	10	13	0.00228	0.0988
exp2_cyt	Serotransferrin OS=Mus musculus GN=Tf PE=1 SV=1	Q921I1	76724.2	1	7	8	12	0.0021	0.109
exp2_cyt	Aldehyde dehydrogenase, cytosolic 1 OS=Mus musculus GN=Aldh1a7 PE=2 SV=1	O35945	54588.4	0.291	0	0	0	0	0.178
exp2_cyt	Uroporphyrinogen decarboxylase OS=Mus musculus GN=Urod PE=1 SV=2	P70697	40692.7	0.995	1	1	1	0.000175	0.0354
exp2_cyt	Aldehyde dehydrogenase X, mitochondrial OS=Mus musculus GN=Aldh1b1 PE=2 SV=1	Q9CZS1	57553.5	0.382	0	0	0	0	0
exp2_cyt	Estradiol 17 beta-dehydrogenase 5 OS=Mus musculus GN=Akr1c6 PE=1 SV=1	P70694	37048.8	1	10	11	22	0.00386	0.325
exp2_cyt	Abhydrolase domain-containing protein 14B OS=Mus musculus GN=Abhd14b PE=2 SV=1	Q8VCR7	22450.9	1	3	3	3	0.000526	0.214
exp2_cyt	Ornithine aminotransferase, mitochondrial OS=Mus musculus GN=Oat PE=1 SV=1	P29758	48355.9	1	9	9	16	0.00281	0.262
exp2_cyt	4-trimethylaminobutyraldehyde dehydrogenase OS=Mus musculus GN=Aldh9a1 PE=1 SV=1	Q9JLJ2	53514.8	1	3	3	4	0.000702	0.0709
exp2_cyt	Sepiapterin reductase OS=Mus musculus GN=Spr PE=1 SV=1	Q64105	27883.8	1	4	6	7	0.00123	0.222
exp2_cyt	Annexin A6 OS=Mus musculus GN=Anxa6 PE=1 SV=3	P14824	75889.1	1	2	2	2	0.000351	0.0371
exp2_cyt	Alpha-aminoadipic semialdehyde dehydrogenase OS=Mus musculus GN=Aldh7a1 PE=1 SV=4	Q9DBF1	58861.7	1	6	7	9	0.00158	0.134
exp2_cyt	Serine--pyruvate aminotransferase, mitochondrial OS=Mus musculus GN=Agxt PE=1 SV=2	O35423	45815.9	0.5	1	1	1	0.000175	0.0194
exp2_cyt	NADP-dependent malic enzyme OS=Mus musculus GN=Me1 PE=1 SV=2	P06801	63955.4	1	2	2	2	0.000351	0.049
exp2_cyt	60 kDa heat shock protein, mitochondrial OS=Mus musculus GN=Hspd1 PE=1 SV=1	P63038	60956.8	1	20	27	52	0.00912	0.391
exp2_cyt	Argininosuccinate synthase OS=Mus musculus GN=Ass1 PE=1 SV=1	P16460	46585.3	0.997	2	2	4	0.000702	0.0704
exp2_cyt	Glutathione S-transferase A4 OS=Mus musculus GN=Gsta4 PE=1 SV=3	P24472	25565.2	1	3	3	4	0.000702	0.153
exp2_cyt	Glutamate--cysteine ligase catalytic subunit OS=Mus musculus GN=Gclc PE=2 SV=4	P97494	72573.1	0.5	1	2	2	0.000351	0.0141
exp2_cyt	Tubulin beta-2A chain OS=Mus musculus GN=Tubb2a PE=1 SV=1	Q7TMM9,Q9CWF2	49907.1	1	5	5	6	0.00105	0.139
exp2_cyt	Cysteine sulfinic acid decarboxylase OS=Mus musculus GN=Csad PE=2 SV=1	Q9DBE0	55145.4	1	4	4	5	0.000877	0.0832
exp2_cyt	3-hydroxyisobutyrate dehydrogenase, mitochondrial OS=Mus musculus GN=Hibadh PE=2 SV=1	Q99L13	35440.6	0.998	2	2	2	0.000351	0.0925
exp2_cyt	Glutathione S-transferase omega-1 OS=Mus musculus GN=Gsto1 PE=2 SV=2	O09131	27498.6	0.976	1	1	4	0.000702	0.0417
exp2_cyt	Translationally-controlled tumor protein OS=Mus musculus GN=Tpt1 PE=1 SV=1	P63028	19462.9	0.998	2	2	2	0.000351	0.11
exp2_cyt	Adenosylhomocysteinase OS=Mus musculus GN=Ahcy PE=1 SV=3	P50247	47689.1	1	16	24	72	0.0126	0.438
exp2_cyt	Histidine ammonia-lyase OS=Mus musculus GN=Hal PE=1 SV=1	P35492	72258.9	1	4	4	7	0.00123	0.0807
exp2_cyt	Tetratricopeptide repeat protein 38 OS=Mus musculus GN=Ttc38 PE=2 SV=2	A3KMP2	52224.8	0.97	0	0	0	0	0
exp2_cyt	Heat shock cognate 71 kDa protein OS=Mus musculus GN=Hspa8 PE=1 SV=1	P63017	70872.8	1	15	16	27	0.00474	0.234
exp2_cyt	Thymosin beta-4 OS=Mus musculus GN=Tmsb4x PE=1 SV=1	P20065	5679.8	0.5	1	1	1	0.000175	0.14
exp2_cyt	Carbonyl reductase [NADPH] 1 OS=Mus musculus GN=Cbr1 PE=1 SV=3	P48758	30641.4	1	2	2	2	0.000351	0.0794
exp2_cyt	Acetyl-CoA acetyltransferase, mitochondrial OS=Mus musculus GN=Acat1 PE=1 SV=1	Q8QZT1	44816.4	1	10	12	17	0.00298	0.262
exp2_cyt	Electron transfer flavoprotein subunit beta OS=Mus musculus GN=Etfb PE=1 SV=3	Q9DCW4	27623.2	1	10	15	32	0.00561	0.443
exp2_cyt	Trans-1,2-dihydrobenzene-1,2-diol dehydrogenase OS=Mus musculus GN=Dhdh PE=2 SV=1	Q9DBB8	36300.7	1	2	2	4	0.000702	0.12
exp2_cyt	Peroxiredoxin-1 OS=Mus musculus GN=Prdx1 PE=1 SV=1	P35700	22177.5	1	3	3	3	0.000526	0.121
exp2_cyt	Alpha-aminoadipic semialdehyde synthase, mitochondrial OS=Mus musculus GN=Aass PE=2 SV=1	Q99K67	0	0.164	0	0	0	0	0
exp2_cyt	Probable imidazolonepropionase OS=Mus musculus GN=Amdhd1 PE=2 SV=1	Q9DBA8	46488.8	0.991	1	1	1	0.000175	0.0211
exp2_cyt	Sorbitol dehydrogenase OS=Mus musculus GN=Sord PE=1 SV=3	Q64442	38248.8	1	12	17	52	0.00912	0.35
exp2_cyt	Alanine aminotransferase 1 OS=Mus musculus GN=Gpt PE=2 SV=3	Q8QZR5	55142.7	1	4	4	4	0.000702	0.0766
exp2_cyt	Bile salt sulfotransferase 1 OS=Mus musculus GN=Sult2a1 PE=2 SV=1	P52843	33215.2	0.998	2	2	2	0.000351	0.0667
exp2_cyt	10 kDa heat shock protein, mitochondrial OS=Mus musculus GN=Hspe1 PE=1 SV=2	Q64433	10962.8	1	8	10	25	0.00439	0.637
exp2_cyt	L-lactate dehydrogenase A chain OS=Mus musculus GN=Ldha PE=1 SV=3	P06151	36498.9	1	10	12	26	0.00456	0.316
exp2_cyt	Sulfotransferase 1A1 OS=Mus musculus GN=Sult1a1 PE=2 SV=1	P52840	33975.6	0.992	1	1	1	0.000175	0.0584
exp2_cyt	Alpha-enolase OS=Mus musculus GN=Eno1 PE=1 SV=3	P17182	47141.7	1	12	17	41	0.00719	0.32
exp2_cyt	Peroxiredoxin-6 OS=Mus musculus GN=Prdx6 PE=1 SV=3	O08709	24871.7	1	14	19	47	0.00824	0.54
exp2_cyt	Indolethylamine N-methyltransferase OS=Mus musculus GN=Inmt PE=2 SV=1	P40936	29459.7	1	4	4	4	0.000702	0.186
exp2_cyt	78 kDa glucose-regulated protein OS=Mus musculus GN=Hspa5 PE=1 SV=3	P20029	72423.6	1	4	5	9	0.00158	0.0641
exp2_cyt	Omega-amidase NIT2 OS=Mus musculus GN=Nit2 PE=1 SV=1	Q9JHW2	30502.6	1	2	2	2	0.000351	0.0435
exp2_cyt	Malate dehydrogenase, cytoplasmic OS=Mus musculus GN=Mdh1 PE=1 SV=3	P14152	36512.1	1	9	12	28	0.00491	0.32
exp2_cyt	Peroxisomal coenzyme A diphosphatase NUDT7 OS=Mus musculus GN=Nudt7 PE=1 SV=2	Q99P30	26857	1	3	3	4	0.000702	0.148
exp2_cyt	UPF0585 protein C16orf13 homolog OS=Mus musculus PE=1 SV=1	Q9DCS2	22687.4	0.996	1	1	1	0.000175	0.0245
exp2_cyt	Ribosyldihydronicotinamide dehydrogenase [quinone] OS=Mus musculus GN=Nqo2 PE=2 SV=3	Q9JI75	26248.8	1	2	2	2	0.000351	0.0952
exp2_cyt	Ubiquitin-40S ribosomal protein S27a OS=Mus musculus GN=Rps27a PE=1 SV=2	P62983,P62984	14728.9	1	3	3	5	0.000877	0.244
exp2_cyt	Stress-70 protein, mitochondrial OS=Mus musculus GN=Hspa9 PE=1 SV=2	P38647	73529.1	1	4	4	4	0.000702	0.0722
exp2_cyt	L-xylulose reductase OS=Mus musculus GN=Dcxr PE=2 SV=2	Q91X52	25745.4	0.495	1	1	1	0.000175	0.0328
exp2_cyt	4-aminobutyrate aminotransferase, mitochondrial OS=Mus musculus GN=Abat PE=1 SV=1	P61922	56453.9	0.998	2	2	2	0.000351	0.052
exp2_cyt	Acetyl-CoA acetyltransferase, cytosolic OS=Mus musculus GN=Acat2 PE=1 SV=2	Q8CAY6	41296.8	1	5	6	7	0.00123	0.169
exp2_cyt	14-3-3 protein epsilon OS=Mus musculus GN=Ywhae PE=1 SV=1	P62259	29175	0.999	2	2	2	0.000351	0.0706
exp2_cyt	Pyruvate carboxylase, mitochondrial OS=Mus musculus GN=Pc PE=1 SV=1	Q05920	129686	1	6	7	9	0.00158	0.0637
exp2_cyt	Profilin-1 OS=Mus musculus GN=Pfn1 PE=1 SV=2	P62962	14957.3	1	1	1	6	0.00105	0.114
exp2_cyt	Transaldolase OS=Mus musculus GN=Taldo1 PE=1 SV=2	Q93092	37388.5	1	2	2	2	0.000351	0.0742
exp2_cyt	Heat shock protein HSP 90-beta OS=Mus musculus GN=Hsp90ab1 PE=1 SV=3	P11499	83284.3	1	13	13	17	0.00298	0.198
exp2_cyt	Aflatoxin B1 aldehyde reductase member 2 OS=Mus musculus GN=Akr7a2 PE=1 SV=3	Q8CG76	40612.5	0.335	0	0	0	0	0
exp2_cyt	Malate dehydrogenase, mitochondrial OS=Mus musculus GN=Mdh2 PE=1 SV=3	P08249	35611.9	1	9	10	20	0.00351	0.346
exp2_cyt	Formimidoyltransferase-cyclodeaminase OS=Mus musculus GN=Ftcd PE=1 SV=1	Q91XD4	58938.7	1	5	5	5	0.000877	0.135
exp2_cyt	Electron transfer flavoprotein subunit alpha, mitochondrial OS=Mus musculus GN=Etfa PE=1 SV=2	Q99LC5	35009.8	1	11	14	20	0.00351	0.453
exp2_cyt	Protein disulfide-isomerase A3 OS=Mus musculus GN=Pdia3 PE=1 SV=2	P27773	56680.4	0.989	1	1	1	0.000175	0.0198
exp2_cyt	Peroxiredoxin-5, mitochondrial OS=Mus musculus GN=Prdx5 PE=1 SV=2	P99029	21897.6	1	9	13	27	0.00474	0.405
exp2_cyt	Tubulin alpha-1B chain OS=Mus musculus GN=Tuba1b PE=1 SV=2	P05213	50151.7	1	2	3	3	0.000526	0.0621
exp2_cyt	Protein disulfide-isomerase OS=Mus musculus GN=P4hb PE=1 SV=2	P09103	57060.6	1	9	10	13	0.00228	0.222
exp2_cyt	Glycine N-methyltransferase OS=Mus musculus GN=Gnmt PE=1 SV=3	Q9QXF8	32675.6	1	8	9	30	0.00526	0.379
exp2_cyt	Sarcosine dehydrogenase, mitochondrial OS=Mus musculus GN=Sardh PE=1 SV=1	Q99LB7	101682	1	11	11	18	0.00316	0.135
exp2_cyt	Parathymosin OS=Mus musculus GN=Ptms PE=2 SV=3	Q9D0J8	11429.5	0.5	1	1	1	0.000175	0.109
exp2_cyt	Superoxide dismutase [Cu-Zn] OS=Mus musculus GN=Sod1 PE=1 SV=2	P08228	15941.9	1	8	13	46	0.00807	0.565
exp2_cyt	4-hydroxyphenylpyruvate dioxygenase OS=Mus musculus GN=Hpd PE=1 SV=3	P49429	45054.7	1	3	3	3	0.000526	0.0865
exp2_cyt	Glutathione S-transferase A3 OS=Mus musculus GN=Gsta3 PE=1 SV=2	P30115	25361.7	1	7	8	24	0.00421	0.317
exp2_cyt	Liver carboxylesterase 31 OS=Mus musculus GN=Es31 PE=1 SV=2	Q63880	63318.9	1	5	5	9	0.00158	0.0806
exp2_cyt	Phosphoglycerate mutase 1 OS=Mus musculus GN=Pgam1 PE=1 SV=3	Q9DBJ1	28832.8	1	3	4	6	0.00105	0.169
exp2_cyt	Hemoglobin subunit beta-1 OS=Mus musculus GN=Hbb-b1 PE=1 SV=2	P02088	15840.2	1	5	6	22	0.00386	0.456
exp2_cyt	Bifunctional ATP-dependent dihydroxyacetone kinase/FAD-AMP lyase (cyclizing) OS=Mus musculus GN=Dak PE=2 SV=1	Q8VC30	59692.1	1	15	20	28	0.00491	0.365
exp2_cyt	2-hydroxyacyl-CoA lyase 1 OS=Mus musculus GN=Hacl1 PE=1 SV=2	Q9QXE0	63660.7	1	3	3	3	0.000526	0.0723
exp2_cyt	Glycerol-3-phosphate dehydrogenase [NAD+], cytoplasmic OS=Mus musculus GN=Gpd1 PE=1 SV=3	P13707	37572.7	1	6	7	8	0.0014	0.146
exp2_cyt	Elongation factor 1-beta OS=Mus musculus GN=Eef1b PE=1 SV=5	O70251	24694.1	1	3	3	4	0.000702	0.138
exp2_cyt	Plastin-2 OS=Mus musculus GN=Lcp1 PE=1 SV=4	Q61233	70151.9	0.998	2	2	3	0.000526	0.0303
exp2_cyt	Alpha-1-antitrypsin 1-2 OS=Mus musculus GN=Serpina1b PE=1 SV=2	P22599	45975.8	1	5	5	9	0.00158	0.0944
exp2_cyt	Apolipoprotein A-I OS=Mus musculus GN=Apoa1 PE=1 SV=1	Q00623	30587.4	1	7	7	8	0.0014	0.265
exp2_cyt	Carbonic anhydrase 2 OS=Mus musculus GN=Ca2 PE=1 SV=4	P00920	29033	1	3	3	5	0.000877	0.146
exp2_cyt	Aldo-keto reductase family 1 member C13 OS=Mus musculus GN=Akr1c13 PE=1 SV=2	Q8VC28	37058.5	1	3	4	4	0.000702	0.105
exp2_cyt	Fructose-1,6-bisphosphatase 1 OS=Mus musculus GN=Fbp1 PE=2 SV=3	Q9QXD6	36913.9	1	12	17	30	0.00526	0.464
exp2_cyt	Nucleoside diphosphate kinase B OS=Mus musculus GN=Nme2 PE=1 SV=1	Q01768	17363.3	1	10	11	25	0.00439	0.671
exp2_cyt	Macrophage migration inhibitory factor OS=Mus musculus GN=Mif PE=1 SV=2	P34884	12504.4	0.995	1	1	1	0.000175	0.0609
exp2_cyt	Isocitrate dehydrogenase [NADP] cytoplasmic OS=Mus musculus GN=Idh1 PE=1 SV=2	O88844	46675.8	1	21	25	53	0.0093	0.565
exp2_cyt	Ferritin light chain 1 OS=Mus musculus GN=Ftl1 PE=1 SV=2	P29391	20802.9	0.998	2	2	3	0.000526	0.213
exp2_cyt	Annexin A5 OS=Mus musculus GN=Anxa5 PE=1 SV=1	P48036	35754.2	1	6	6	6	0.00105	0.176
exp2_cyt	Kynurenine--oxoglutarate transaminase 3 OS=Mus musculus GN=Ccbl2 PE=1 SV=1	Q71RI9	51127.9	1	2	3	4	0.000702	0.044
exp2_cyt	Urocanate hydratase OS=Mus musculus GN=Uroc1 PE=2 SV=2	Q8VC12	74590.3	1	3	3	5	0.000877	0.0459
exp2_cyt	14-3-3 protein beta/alpha OS=Mus musculus GN=Ywhab PE=1 SV=3	Q9CQV8	28087.2	0.999	2	2	2	0.000351	0.167
exp2_cyt	Dihydropyrimidinase OS=Mus musculus GN=Dpys PE=2 SV=2	Q9EQF5	56724.7	0.5	1	1	1	0.000175	0.0597
exp2_cyt	Glyoxylate reductase/hydroxypyruvate reductase OS=Mus musculus GN=Grhpr PE=1 SV=1	Q91Z53	35329.7	1	5	6	10	0.00175	0.189
exp2_cyt	26S proteasome non-ATPase regulatory subunit 6 OS=Mus musculus GN=Psmd6 PE=2 SV=1	Q99JI4	45538.4	0.5	1	1	1	0.000175	0.0231
exp2_cyt	Carboxymethylenebutenolidase homolog OS=Mus musculus GN=Cmbl PE=2 SV=1	Q8R1G2	27901.2	0.999	2	2	3	0.000526	0.0694
exp2_cyt	3-hydroxyanthranilate 3,4-dioxygenase OS=Mus musculus GN=Haao PE=1 SV=1	Q78JT3	32804.3	1	9	12	18	0.00316	0.336
exp2_cyt	Ribonuclease inhibitor OS=Mus musculus GN=Rnh1 PE=1 SV=1	Q91VI7	49817.9	0.5	1	1	1	0.000175	0.0219
exp2_cyt	Transitional endoplasmic reticulum ATPase OS=Mus musculus GN=Vcp PE=1 SV=4	Q01853	89324.8	1	10	10	10	0.00175	0.151
exp2_cyt	Rab GDP dissociation inhibitor beta OS=Mus musculus GN=Gdi2 PE=1 SV=1	Q61598	50539.1	0.999	2	2	4	0.000702	0.0539
exp2_cyt	Selenium-binding protein 2 OS=Mus musculus GN=Selenbp2 PE=1 SV=2	Q63836	52610.7	1	26	38	105	0.0184	0.669
exp2_cyt	Alanyl-tRNA synthetase, cytoplasmic OS=Mus musculus GN=Aars PE=1 SV=1	Q8BGQ7	106911	0.5	1	1	1	0.000175	0.0196
exp2_cyt	Alpha-actinin-4 OS=Mus musculus GN=Actn4 PE=1 SV=1	P57780	104980	1	3	3	3	0.000526	0.0329
exp2_cyt	Lipoamide acyltransferase component of branched-chain alpha-keto acid dehydrogenase complex, mitochondrial OS=Mus musculus GN=Dbt PE=2 SV=2	P53395	53247.8	0.5	1	1	1	0.000175	0.0311
exp2_cyt	Phenazine biosynthesis-like domain-containing protein 1 OS=Mus musculus GN=Pbld1 PE=2 SV=2	Q9DCG6	32048.4	1	4	4	4	0.000702	0.146
exp2_cyt	Isoamyl acetate-hydrolyzing esterase 1 homolog OS=Mus musculus GN=Iah1 PE=2 SV=1	Q9DB29	27975.1	0.979	1	1	1	0.000175	0.0643
exp2_cyt	Elongation factor 1-delta OS=Mus musculus GN=Eef1d PE=1 SV=3	P57776	31293.4	0.997	1	1	1	0.000175	0.032
exp2_cyt	Fatty acid synthase OS=Mus musculus GN=Fasn PE=1 SV=2	P19096	272429	1	6	6	10	0.00175	0.0296
exp2_cyt	Isovaleryl-CoA dehydrogenase, mitochondrial OS=Mus musculus GN=Ivd PE=1 SV=1	Q9JHI5	46326.5	0.998	2	2	2	0.000351	0.059
exp2_cyt	Ubiquitin carboxyl-terminal hydrolase 5 OS=Mus musculus GN=Usp5 PE=1 SV=1	P56399	95835	0.5	1	1	1	0.000175	0.014
exp2_cyt	Aldehyde dehydrogenase family 8 member A1 OS=Mus musculus GN=Aldh8a1 PE=1 SV=1	Q8BH00	53664.7	1	4	4	4	0.000702	0.129
exp2_cyt	Kynureninase OS=Mus musculus GN=Kynu PE=2 SV=3	Q9CXF0	52327.2	0.5	1	1	1	0.000175	0.0237
exp2_cyt	Alcohol dehydrogenase [NADP+] OS=Mus musculus GN=Akr1a1 PE=1 SV=3	Q9JII6	36587.2	1	8	11	16	0.00281	0.277
exp2_cyt	Carbamoyl-phosphate synthase [ammonia], mitochondrial OS=Mus musculus GN=Cps1 PE=1 SV=2	Q8C196	164621	1	61	78	191	0.0335	0.409
exp2_cyt	Inorganic pyrophosphatase OS=Mus musculus GN=Ppa1 PE=1 SV=1	Q9D819	32667.6	1	5	6	9	0.00158	0.19
exp2_cyt	Delta-aminolevulinic acid dehydratase OS=Mus musculus GN=Alad PE=1 SV=1	P10518	36023.7	0.994	1	1	1	0.000175	0.0576
exp2_cyt	Alcohol dehydrogenase class-3 OS=Mus musculus GN=Adh5 PE=1 SV=3	P28474	39547.2	1	4	4	7	0.00123	0.0829
exp2_cyt	Phosphoglycerate kinase 1 OS=Mus musculus GN=Pgk1 PE=1 SV=4	P09411	44551.1	1	16	19	30	0.00526	0.441
exp2_cyt	C-1-tetrahydrofolate synthase, cytoplasmic OS=Mus musculus GN=Mthfd1 PE=1 SV=4	Q922D8	101202	1	4	4	7	0.00123	0.0535
exp2_cyt	Catalase OS=Mus musculus GN=Cat PE=1 SV=4	P24270	59795.9	0.998	2	2	2	0.000351	0.0493
exp2_cyt	Nicotinate-nucleotide pyrophosphorylase [carboxylating] OS=Mus musculus GN=Qprt PE=2 SV=1	Q91X91	31530	1	6	6	8	0.0014	0.291
exp2_cyt	Actin, aortic smooth muscle OS=Mus musculus GN=Acta2 PE=1 SV=1	P62737	42010.1	1	3	5	6	0.00105	0.178
exp2_cyt	Retinal dehydrogenase 1 OS=Mus musculus GN=Aldh1a1 PE=1 SV=5	P24549	54468.4	1	19	21	39	0.00684	0.447
exp2_cyt	S-adenosylmethionine synthase isoform type-1 OS=Mus musculus GN=Mat1a PE=2 SV=1	Q91X83	43508	1	11	13	29	0.00509	0.293
exp2_cyt	S-formylglutathione hydrolase OS=Mus musculus GN=Esd PE=2 SV=1	Q9R0P3	31320.4	0.999	2	2	2	0.000351	0.106
exp2_cyt	Hemopexin OS=Mus musculus GN=Hpx PE=1 SV=2	Q91X72	51318.1	0.998	2	2	2	0.000351	0.0565
exp2_cyt	PCTP-like protein OS=Mus musculus GN=Stard10 PE=1 SV=1	Q9JMD3	32951.5	0.997	1	1	1	0.000175	0.055
exp2_cyt	Acyl-coenzyme A synthetase ACSM1, mitochondrial OS=Mus musculus GN=Acsm1 PE=1 SV=1	Q91VA0	64761.6	1	3	4	4	0.000702	0.0733
exp2_cyt	Dihydropteridine reductase OS=Mus musculus GN=Qdpr PE=1 SV=2	Q8BVI4	25570.2	0.983	1	1	1	0.000175	0.0539
exp2_cyt	Ubiquitin-like modifier-activating enzyme 1 OS=Mus musculus GN=Uba1 PE=1 SV=1	Q02053	117810	0.977	1	1	1	0.000175	0.0123
exp2_cyt	Protein disulfide-isomerase A4 OS=Mus musculus GN=Pdia4 PE=1 SV=3	P08003	71984.4	0.998	2	2	2	0.000351	0.0298
exp2_cyt	Carbonic anhydrase 3 OS=Mus musculus GN=Ca3 PE=1 SV=3	P16015	29366.7	1	18	31	95	0.0167	0.688
exp2_cyt	Glutathione S-transferase A2 OS=Mus musculus GN=Gsta2 PE=1 SV=2	P10648	25534.4	1	4	5	12	0.0021	0.176
exp2_cyt	Calmodulin OS=Mus musculus GN=Calm1 PE=1 SV=2	P62204	16838	0.998	2	2	2	0.000351	0.188
exp2_cyt	Cystathionine beta-synthase OS=Mus musculus GN=Cbs PE=2 SV=3	Q91WT9	61544.4	0.958	0	0	0	0	0
exp2_cyt	ES1 protein homolog, mitochondrial OS=Mus musculus GN=D10Jhu81e PE=1 SV=1	Q9D172	28089.8	0.998	2	3	3	0.000526	0.12
exp2_cyt	Glucose-6-phosphate isomerase OS=Mus musculus GN=Gpi PE=1 SV=4	P06745	62768.8	1	6	6	9	0.00158	0.108
exp2_cyt	Glutathione S-transferase Mu 2 OS=Mus musculus GN=Gstm2 PE=1 SV=2	P15626	25718.5	0.998	2	2	2	0.000351	0.261
exp2_cyt	GTP:AMP phosphotransferase, mitochondrial OS=Mus musculus GN=Ak3 PE=1 SV=3	Q9WTP7	25426.9	0.998	1	1	1	0.000175	0.0352
exp2_cyt	Adenylate kinase 2, mitochondrial OS=Mus musculus GN=Ak2 PE=1 SV=5	Q9WTP6	26469.9	0.943	0	0	0	0	0
exp2_cyt	Aspartate aminotransferase, cytoplasmic OS=Mus musculus GN=Got1 PE=1 SV=3	P05201	46248.4	1	5	5	8	0.0014	0.148
exp2_cyt	Non-specific lipid-transfer protein OS=Mus musculus GN=Scp2 PE=1 SV=3	P32020	59126.3	1	10	11	13	0.00228	0.148
exp2_cyt	Beta-lactamase-like protein 2 OS=Mus musculus GN=Lactb2 PE=1 SV=1	Q99KR3	32755.5	0.998	2	2	3	0.000526	0.0903
exp2_cyt	Ornithine carbamoyltransferase, mitochondrial OS=Mus musculus GN=Otc PE=1 SV=1	P11725	39766.5	1	8	8	19	0.00333	0.237
exp2_cyt	Glutathione S-transferase Mu 3 OS=Mus musculus GN=Gstm3 PE=1 SV=2	P19639	25703.1	0.305	0	0	0	0	0.133
exp2_cyt	3-oxo-5-beta-steroid 4-dehydrogenase OS=Mus musculus GN=Akr1d1 PE=2 SV=1	Q8VCX1	0	0.072	0	0	0	0	0
exp2_cyt	Triosephosphate isomerase OS=Mus musculus GN=Tpi1 PE=1 SV=3	P17751	32191.3	1	9	12	37	0.00649	0.441
exp2_cyt	Proteasome subunit beta type-1 OS=Mus musculus GN=Psmb1 PE=1 SV=1	O09061	26373	0.5	1	1	1	0.000175	0.0583
exp2_cyt	Acyl-CoA synthetase family member 2, mitochondrial OS=Mus musculus GN=Acsf2 PE=2 SV=1	Q8VCW8	67952.3	1	3	3	3	0.000526	0.0634
exp2_cyt	Histidine triad nucleotide-binding protein 2, mitochondrial OS=Mus musculus GN=Hint2 PE=2 SV=1	Q9D0S9	17320.2	1	3	3	5	0.000877	0.294
exp2_cyt	Aldehyde dehydrogenase family 1 member L1 OS=Mus musculus GN=Aldh1l1 PE=2 SV=1	Q8R0Y6	98710.5	1	30	39	86	0.0151	0.441
exp2_cyt	Peptidyl-prolyl cis-trans isomerase A OS=Mus musculus GN=Ppia PE=1 SV=2	P17742	17971.8	1	9	12	28	0.00491	0.415
exp2_cyt	Protein NDRG2 OS=Mus musculus GN=Ndrg2 PE=1 SV=1	Q9QYG0	40789.9	1	4	5	7	0.00123	0.159
exp2_cyt	Hemoglobin subunit alpha OS=Mus musculus GN=Hba PE=1 SV=2	P01942	15085.4	1	4	6	13	0.00228	0.331
exp2_cyt	Cytoplasmic aconitate hydratase OS=Mus musculus GN=Aco1 PE=1 SV=3	P28271	98127.4	1	7	8	9	0.00158	0.128
exp2_cyt	Fumarylacetoacetase OS=Mus musculus GN=Fah PE=1 SV=2	P35505	46176.6	1	5	5	5	0.000877	0.177
exp2_cyt	Proteasome subunit beta type-5 OS=Mus musculus GN=Psmb5 PE=1 SV=3	O55234	0	0.083	0	0	0	0	0
exp2_cyt	Glyceraldehyde-3-phosphate dehydrogenase OS=Mus musculus GN=Gapdh PE=1 SV=2	P16858	35810.1	1	12	21	73	0.0128	0.453
exp2_cyt	Calreticulin OS=Mus musculus GN=Calr PE=1 SV=1	P14211	47996.1	0.992	1	1	1	0.000175	0.0192
exp2_cyt	Farnesyl pyrophosphate synthase OS=Mus musculus GN=Fdps PE=2 SV=1	Q920E5	40583.2	1	2	2	2	0.000351	0.0822
exp2_cyt	3-mercaptopyruvate sulfurtransferase OS=Mus musculus GN=Mpst PE=1 SV=3	Q99J99	33023.4	0.998	2	2	2	0.000351	0.0774
exp2_cyt	Major urinary protein 1 OS=Mus musculus GN=Mup1 PE=1 SV=1	P11588	20649.2	1	10	14	29	0.00509	0.539
exp2_cyt	T-complex protein 1 subunit beta OS=Mus musculus GN=Cct2 PE=1 SV=4	P80314	57478.8	0.5	1	1	1	0.000175	0.0168
exp2_cyt	T-complex protein 1 subunit eta OS=Mus musculus GN=Cct7 PE=1 SV=1	P80313	0	0.143	0	0	0	0	0
exp2_cyt	Regucalcin OS=Mus musculus GN=Rgn PE=1 SV=1	Q64374	33407.1	1	12	18	57	0.01	0.435
exp2_cyt	Carboxylesterase 3 OS=Mus musculus GN=Ces3 PE=1 SV=1	Q8VCT4	61788.7	0.991	0	0	0	0	0
exp2_cyt	Proteasome activator complex subunit 2 OS=Mus musculus GN=Psme2 PE=2 SV=4	P97372	27058.1	0.982	0	0	0	0	0
exp2_cyt	Proteasome activator complex subunit 1 OS=Mus musculus GN=Psme1 PE=2 SV=2	P97371	28673.5	1	2	2	2	0.000351	0.124
exp3_cyt	Methylmalonyl-CoA mutase, mitochondrial OS=Mus musculus GN=Mut PE=2 SV=2	P16332	82846.2	0.5	1	1	1	0.000192	0.0214
exp3_cyt	Phenylalanine-4-hydroxylase OS=Mus musculus GN=Pah PE=1 SV=4	P16331	51901.6	1	5	7	8	0.00154	0.141
exp3_cyt	Abhydrolase domain-containing protein 14B OS=Mus musculus GN=Abhd14b PE=2 SV=1	Q8VCR7	22450.9	1	3	3	4	0.00077	0.214
exp3_cyt	Alpha-2-macroglobulin OS=Mus musculus GN=A2m PE=1 SV=3	Q61838	165854	1	4	4	4	0.00077	0.0308
exp3_cyt	1,4-alpha-glucan-branching enzyme OS=Mus musculus GN=Gbe1 PE=2 SV=1	Q9D6Y9	80366.9	0.987	1	1	1	0.000192	0.0214
exp3_cyt	Ribonuclease UK114 OS=Mus musculus GN=Hrsp12 PE=1 SV=3	P52760	14255.5	1	7	11	26	0.005	0.57
exp3_cyt	3-ketoacyl-CoA thiolase, mitochondrial OS=Mus musculus GN=Acaa2 PE=1 SV=3	Q8BWT1	41830.2	1	15	18	31	0.00597	0.496
exp3_cyt	Ester hydrolase C11orf54 homolog OS=Mus musculus PE=2 SV=1	Q91V76	34995.9	1	6	8	12	0.00231	0.175
exp3_cyt	Methylmalonate-semialdehyde dehydrogenase [acylating], mitochondrial OS=Mus musculus GN=Aldh6a1 PE=1 SV=1	Q9EQ20	57916.3	1	10	12	19	0.00366	0.293
exp3_cyt	Heat shock 70 kDa protein 4 OS=Mus musculus GN=Hspa4 PE=1 SV=1	Q61316	0	0.133	0	0	0	0	0
exp3_cyt	Dimethylglycine dehydrogenase, mitochondrial OS=Mus musculus GN=Dmgdh PE=1 SV=1	Q9DBT9	97257.6	1	9	11	13	0.0025	0.154
exp3_cyt	Adenosine kinase OS=Mus musculus GN=Adk PE=1 SV=2	P55264	40149.5	1	9	11	12	0.00231	0.285
exp3_cyt	Aconitate hydratase, mitochondrial OS=Mus musculus GN=Aco2 PE=1 SV=1	Q99KI0	85465.9	0.365	0	0	0	0	0
exp3_cyt	Maleylacetoacetate isomerase OS=Mus musculus GN=Gstz1 PE=1 SV=1	Q9WVL0	24275.7	1	11	14	25	0.00481	0.593
exp3_cyt	Ubiquitin-conjugating enzyme E2 L3 OS=Mus musculus GN=Ube2l3 PE=2 SV=1	P68037	17862.3	1	2	2	2	0.000385	0.143
exp3_cyt	Acyl-protein thioesterase 1 OS=Mus musculus GN=Lypla1 PE=1 SV=1	P97823	24688.1	0.999	2	3	3	0.000577	0.0826
exp3_cyt	Copper transport protein ATOX1 OS=Mus musculus GN=Atox1 PE=2 SV=1	O08997	7338.4	0.998	2	2	2	0.000385	0.324
exp3_cyt	Heat shock protein HSP 90-alpha OS=Mus musculus GN=Hsp90aa1 PE=1 SV=4	P07901	84791.2	1	7	7	8	0.00154	0.184
exp3_cyt	Cystathionine gamma-lyase OS=Mus musculus GN=Cth PE=1 SV=1	Q8VCN5	43568.2	1	2	2	2	0.000385	0.0729
exp3_cyt	Ketohexokinase OS=Mus musculus GN=Khk PE=1 SV=1	P97328	32749.8	1	5	6	8	0.00154	0.191
exp3_cyt	Parathymosin OS=Mus musculus GN=Ptms PE=2 SV=3	Q9D0J8	11429.5	0.961	0	0	0	0	0
exp3_cyt	FGGY carbohydrate kinase domain-containing protein OS=Mus musculus GN=Fggy PE=2 SV=1	A2AJL3	0	0.075	0	0	0	0	0
exp3_cyt	Glutamate dehydrogenase 1, mitochondrial OS=Mus musculus GN=Glud1 PE=1 SV=1	P26443	61338.4	1	11	11	15	0.00289	0.201
exp3_cyt	Glutathione S-transferase Mu 1 OS=Mus musculus GN=Gstm1 PE=1 SV=2	P10649	25971.9	1	20	30	67	0.0129	0.807
exp3_cyt	Glutathione S-transferase A2 OS=Mus musculus GN=Gsta2 PE=1 SV=2	P10648	25534.4	1	4	6	12	0.00231	0.149
exp3_cyt	Thioredoxin OS=Mus musculus GN=Txn PE=1 SV=3	P10639	11675.3	1	4	5	10	0.00192	0.4
exp3_cyt	Alcohol dehydrogenase [NADP+] OS=Mus musculus GN=Akr1a1 PE=1 SV=3	Q9JII6	36587.2	1	9	12	14	0.00269	0.335
exp3_cyt	Actin, cytoplasmic 1 OS=Mus musculus GN=Actb PE=1 SV=1	P60710	41737.8	1	8	12	35	0.00674	0.291
exp3_cyt	UMP-CMP kinase OS=Mus musculus GN=Cmpk1 PE=1 SV=1	Q9DBP5	22166.1	0.987	1	2	2	0.000385	0.0816
exp3_cyt	Arginase-1 OS=Mus musculus GN=Arg1 PE=1 SV=1	Q61176	34808.5	0.999	2	2	2	0.000385	0.0991
exp3_cyt	SEC14-like protein 2 OS=Mus musculus GN=Sec14l2 PE=2 SV=1	Q99J08	46301.4	1	3	3	4	0.00077	0.0546
exp3_cyt	Peroxiredoxin-2 OS=Mus musculus GN=Prdx2 PE=1 SV=3	Q61171	21779.1	0.5	1	1	1	0.000192	0.0354
exp3_cyt	Destrin OS=Mus musculus GN=Dstn PE=1 SV=3	Q9R0P5	18522.1	0.5	1	1	1	0.000192	0.0545
exp3_cyt	Elongation factor 1-alpha 1 OS=Mus musculus GN=Eef1a1 PE=1 SV=3	P10126	50114.2	1	5	5	9	0.00173	0.13
exp3_cyt	Phosphoglucomutase-1 OS=Mus musculus GN=Pgm1 PE=1 SV=4	Q9D0F9	61420.2	1	6	6	9	0.00173	0.142
exp3_cyt	ATP synthase subunit beta, mitochondrial OS=Mus musculus GN=Atp5b PE=1 SV=2	P56480	56301.2	1	5	5	5	0.000962	0.163
exp3_cyt	Protein DJ-1 OS=Mus musculus GN=Park7 PE=1 SV=1	Q99LX0	20021.3	1	4	4	4	0.00077	0.228
exp3_cyt	Epoxide hydrolase 2 OS=Mus musculus GN=Ephx2 PE=1 SV=2	P34914	62516.8	1	20	27	46	0.00885	0.547
exp3_cyt	Serotransferrin OS=Mus musculus GN=Tf PE=1 SV=1	Q921I1	76724.2	1	8	9	10	0.00192	0.123
exp3_cyt	Fructose-bisphosphate aldolase B OS=Mus musculus GN=Aldob PE=1 SV=3	Q91Y97	39507.2	1	14	17	25	0.00481	0.357
exp3_cyt	Flavin reductase OS=Mus musculus GN=Blvrb PE=2 SV=3	Q923D2	22196.7	1	5	5	6	0.00115	0.248
exp3_cyt	L-xylulose reductase OS=Mus musculus GN=Dcxr PE=2 SV=2	Q91X52	25745.4	0.997	1	1	1	0.000192	0.041
exp3_cyt	Cathepsin B OS=Mus musculus GN=Ctsb PE=1 SV=2	P10605	37279.9	0.282	0	0	0	0	0
exp3_cyt	UTP--glucose-1-phosphate uridylyltransferase OS=Mus musculus GN=Ugp2 PE=2 SV=3	Q91ZJ5	56981.2	1	2	2	2	0.000385	0.0413
exp3_cyt	Serine protease inhibitor A3K OS=Mus musculus GN=Serpina3k PE=1 SV=2	P07759	46881.6	1	2	2	3	0.000577	0.0813
exp3_cyt	Alpha-1-antitrypsin 1-1 OS=Mus musculus GN=Serpina1a PE=1 SV=4	P07758	46003.7	0.998	2	2	4	0.00077	0.104
exp3_cyt	Mitochondrial peptide methionine sulfoxide reductase OS=Mus musculus GN=Msra PE=1 SV=1	Q9D6Y7	25987.8	1	2	3	3	0.000577	0.0815
exp3_cyt	Serine hydroxymethyltransferase, cytosolic OS=Mus musculus GN=Shmt1 PE=1 SV=3	P50431	52602.4	1	2	2	2	0.000385	0.0397
exp3_cyt	Aldehyde dehydrogenase, mitochondrial OS=Mus musculus GN=Aldh2 PE=1 SV=1	P47738	56537.6	1	17	25	69	0.0133	0.468
exp3_cyt	Tubulin beta-2C chain OS=Mus musculus GN=Tubb2c PE=1 SV=1	P68372	49830.7	0.998	2	2	2	0.000385	0.0539
exp3_cyt	Cytosol aminopeptidase OS=Mus musculus GN=Lap3 PE=1 SV=3	Q9CPY7	56142.7	1	9	11	15	0.00289	0.231
exp3_cyt	Histidine triad nucleotide-binding protein 1 OS=Mus musculus GN=Hint1 PE=1 SV=3	P70349	13777.2	1	3	4	8	0.00154	0.46
exp3_cyt	Acyl-CoA-binding protein OS=Mus musculus GN=Dbi PE=1 SV=2	P31786	10000.8	1	5	7	13	0.0025	0.563
exp3_cyt	Elongation factor 1-gamma OS=Mus musculus GN=Eef1g PE=1 SV=3	Q9D8N0	50061.3	1	5	5	6	0.00115	0.126
exp3_cyt	Glutathione S-transferase P 1 OS=Mus musculus GN=Gstp1 PE=1 SV=2	P19157	23610.1	1	8	17	51	0.00982	0.533
exp3_cyt	Pterin-4-alpha-carbinolamine dehydratase OS=Mus musculus GN=Pcbd1 PE=1 SV=2	P61458	11985.6	1	3	3	6	0.00115	0.24
exp3_cyt	Proteasome subunit alpha type-1 OS=Mus musculus GN=Psma1 PE=1 SV=1	Q9R1P4	29547	1	2	2	2	0.000385	0.0913
exp3_cyt	Endoplasmin OS=Mus musculus GN=Hsp90b1 PE=1 SV=2	P08113	92478.6	1	3	3	3	0.000577	0.0424
exp3_cyt	Catechol O-methyltransferase OS=Mus musculus GN=Comt PE=1 SV=1	O88587	29497.3	0.994	1	1	1	0.000192	0.0264
exp3_cyt	Alcohol dehydrogenase 1 OS=Mus musculus GN=Adh1 PE=2 SV=2	P00329	39771.4	1	13	18	39	0.00751	0.309
exp3_cyt	Cofilin-1 OS=Mus musculus GN=Cfl1 PE=1 SV=3	P18760	18560.2	1	5	6	6	0.00115	0.325
exp3_cyt	Adenylate kinase isoenzyme 4, mitochondrial OS=Mus musculus GN=Ak4 PE=2 SV=1	Q9WUR9	25062.3	0.485	1	1	1	0.000192	0.0493
exp3_cyt	Short-chain specific acyl-CoA dehydrogenase, mitochondrial OS=Mus musculus GN=Acads PE=2 SV=2	Q07417	44891.5	1	5	5	6	0.00115	0.16
exp3_cyt	Glutathione peroxidase 1 OS=Mus musculus GN=Gpx1 PE=1 SV=2	P11352	22329.9	1	8	10	26	0.005	0.507
exp3_cyt	Aspartate aminotransferase, cytoplasmic OS=Mus musculus GN=Got1 PE=1 SV=3	P05201	46248.4	1	6	7	8	0.00154	0.177
exp3_cyt	Serum albumin OS=Mus musculus GN=Alb PE=1 SV=3	P07724	68692.9	1	25	38	90	0.0173	0.442
exp3_cyt	Guanidinoacetate N-methyltransferase OS=Mus musculus GN=Gamt PE=1 SV=1	O35969	26336.2	0.998	2	2	2	0.000385	0.127
exp3_cyt	Transketolase OS=Mus musculus GN=Tkt PE=1 SV=1	P40142	67631.9	0.966	0	0	0	0	0
exp3_cyt	Aldo-keto reductase family 1 member C18 OS=Mus musculus GN=Akr1c18 PE=2 SV=2	Q8K023	37178.6	1	3	3	6	0.00115	0.0805
exp3_cyt	Lactoylglutathione lyase OS=Mus musculus GN=Glo1 PE=1 SV=3	Q9CPU0	20810.9	1	9	11	28	0.00539	0.462
exp3_cyt	Cathepsin D OS=Mus musculus GN=Ctsd PE=1 SV=1	P18242	44955	0.5	1	1	1	0.000192	0.0439
exp3_cyt	Glycogen phosphorylase, liver form OS=Mus musculus GN=Pygl PE=1 SV=4	Q9ET01	97466.5	1	16	16	17	0.00327	0.194
exp3_cyt	Aldehyde dehydrogenase, cytosolic 1 OS=Mus musculus GN=Aldh1a7 PE=2 SV=1	O35945	54588.4	0.998	2	2	2	0.000385	0.253
exp3_cyt	26S proteasome non-ATPase regulatory subunit 11 OS=Mus musculus GN=Psmd11 PE=1 SV=3	Q8BG32	47439.3	0.5	1	1	1	0.000192	0.0261
exp3_cyt	Uroporphyrinogen decarboxylase OS=Mus musculus GN=Urod PE=1 SV=2	P70697	40692.7	0.997	1	1	1	0.000192	0.0272
exp3_cyt	Adenylyl cyclase-associated protein 1 OS=Mus musculus GN=Cap1 PE=1 SV=4	P40124	51565.1	0.988	1	1	1	0.000192	0.038
exp3_cyt	Estradiol 17 beta-dehydrogenase 5 OS=Mus musculus GN=Akr1c6 PE=1 SV=1	P70694	37048.8	1	13	14	17	0.00327	0.406
exp3_cyt	Carboxylesterase 3 OS=Mus musculus GN=Ces3 PE=1 SV=1	Q8VCT4	61788.7	1	4	5	5	0.000962	0.0867
exp3_cyt	Ornithine aminotransferase, mitochondrial OS=Mus musculus GN=Oat PE=1 SV=1	P29758	48355.9	1	10	10	12	0.00231	0.323
exp3_cyt	4-trimethylaminobutyraldehyde dehydrogenase OS=Mus musculus GN=Aldh9a1 PE=1 SV=1	Q9JLJ2	53514.8	0.5	1	2	2	0.000385	0.0243
exp3_cyt	Sepiapterin reductase OS=Mus musculus GN=Spr PE=1 SV=1	Q64105	27883.8	1	3	5	7	0.00135	0.165
exp3_cyt	Annexin A6 OS=Mus musculus GN=Anxa6 PE=1 SV=3	P14824	75889.1	1	6	6	6	0.00115	0.0981
exp3_cyt	Alpha-aminoadipic semialdehyde dehydrogenase OS=Mus musculus GN=Aldh7a1 PE=1 SV=4	Q9DBF1	58861.7	1	9	11	16	0.00308	0.173
exp3_cyt	Serine--pyruvate aminotransferase, mitochondrial OS=Mus musculus GN=Agxt PE=1 SV=2	O35423	45815.9	0.977	0	0	0	0	0
exp3_cyt	NADP-dependent malic enzyme OS=Mus musculus GN=Me1 PE=1 SV=2	P06801	63955.4	0.997	1	1	1	0.000192	0.0385
exp3_cyt	60 kDa heat shock protein, mitochondrial OS=Mus musculus GN=Hspd1 PE=1 SV=1	P63038	60956.8	1	17	21	43	0.00828	0.34
exp3_cyt	Argininosuccinate synthase OS=Mus musculus GN=Ass1 PE=1 SV=1	P16460	46585.3	0.998	2	2	2	0.000385	0.0364
exp3_cyt	Glutathione S-transferase A4 OS=Mus musculus GN=Gsta4 PE=1 SV=3	P24472	25565.2	0.998	2	2	3	0.000577	0.0991
exp3_cyt	Glutamate--cysteine ligase catalytic subunit OS=Mus musculus GN=Gclc PE=2 SV=4	P97494	72573.1	0.5	1	2	2	0.000385	0.0141
exp3_cyt	Tubulin beta-2A chain OS=Mus musculus GN=Tubb2a PE=1 SV=1	Q7TMM9,Q9CWF2	49907.1	1	3	3	3	0.000577	0.0809
exp3_cyt	Cysteine sulfinic acid decarboxylase OS=Mus musculus GN=Csad PE=2 SV=1	Q9DBE0	55145.4	1	7	8	9	0.00173	0.144
exp3_cyt	Glutathione S-transferase omega-1 OS=Mus musculus GN=Gsto1 PE=2 SV=2	O09131	27498.6	0.999	2	2	4	0.00077	0.0792
exp3_cyt	Translationally-controlled tumor protein OS=Mus musculus GN=Tpt1 PE=1 SV=1	P63028	19462.9	0.5	1	1	1	0.000192	0.0291
exp3_cyt	Adenosylhomocysteinase OS=Mus musculus GN=Ahcy PE=1 SV=3	P50247	47689.1	1	16	24	67	0.0129	0.44
exp3_cyt	Histidine ammonia-lyase OS=Mus musculus GN=Hal PE=1 SV=1	P35492	72258.9	1	4	5	7	0.00135	0.0807
exp3_cyt	Tetratricopeptide repeat protein 38 OS=Mus musculus GN=Ttc38 PE=2 SV=2	A3KMP2	52224.8	0.999	1	1	1	0.000192	0.0172
exp3_cyt	Heat shock cognate 71 kDa protein OS=Mus musculus GN=Hspa8 PE=1 SV=1	P63017	70872.8	1	16	18	26	0.005	0.28
exp3_cyt	Thymosin beta-4 OS=Mus musculus GN=Tmsb4x PE=1 SV=1	P20065	5679.8	0.998	2	2	2	0.000385	0.26
exp3_cyt	Carbonyl reductase [NADPH] 1 OS=Mus musculus GN=Cbr1 PE=1 SV=3	P48758	30641.4	1	2	2	2	0.000385	0.0794
exp3_cyt	Acetyl-CoA acetyltransferase, mitochondrial OS=Mus musculus GN=Acat1 PE=1 SV=1	Q8QZT1	44816.4	1	11	11	15	0.00289	0.358
exp3_cyt	Electron transfer flavoprotein subunit beta OS=Mus musculus GN=Etfb PE=1 SV=3	Q9DCW4	27623.2	1	10	13	27	0.0052	0.427
exp3_cyt	Trans-1,2-dihydrobenzene-1,2-diol dehydrogenase OS=Mus musculus GN=Dhdh PE=2 SV=1	Q9DBB8	36300.7	0.999	2	2	2	0.000385	0.0991
exp3_cyt	Alpha-aminoadipic semialdehyde synthase, mitochondrial OS=Mus musculus GN=Aass PE=2 SV=1	Q99K67	102978	0.988	1	1	1	0.000192	0.014
exp3_cyt	Sorbitol dehydrogenase OS=Mus musculus GN=Sord PE=1 SV=3	Q64442	38248.8	1	12	17	42	0.00808	0.375
exp3_cyt	Alanine aminotransferase 1 OS=Mus musculus GN=Gpt PE=2 SV=3	Q8QZR5	55142.7	1	5	5	5	0.000962	0.119
exp3_cyt	Superoxide dismutase [Mn], mitochondrial OS=Mus musculus GN=Sod2 PE=1 SV=3	P09671	24603.2	0.998	2	2	2	0.000385	0.0676
exp3_cyt	Bile salt sulfotransferase 1 OS=Mus musculus GN=Sult2a1 PE=2 SV=1	P52843	33215.2	0.998	2	2	2	0.000385	0.0667
exp3_cyt	10 kDa heat shock protein, mitochondrial OS=Mus musculus GN=Hspe1 PE=1 SV=2	Q64433	10962.8	1	8	10	25	0.00481	0.745
exp3_cyt	L-lactate dehydrogenase A chain OS=Mus musculus GN=Ldha PE=1 SV=3	P06151	36498.9	1	14	17	28	0.00539	0.428
exp3_cyt	Sulfotransferase 1A1 OS=Mus musculus GN=Sult1a1 PE=2 SV=1	P52840	33975.6	1	3	3	3	0.000577	0.148
exp3_cyt	Alpha-enolase OS=Mus musculus GN=Eno1 PE=1 SV=3	P17182	47141.7	1	11	17	28	0.00539	0.336
exp3_cyt	Peroxiredoxin-6 OS=Mus musculus GN=Prdx6 PE=1 SV=3	O08709	24871.7	1	13	19	40	0.0077	0.603
exp3_cyt	Indolethylamine N-methyltransferase OS=Mus musculus GN=Inmt PE=2 SV=1	P40936	29459.7	1	5	5	7	0.00135	0.227
exp3_cyt	78 kDa glucose-regulated protein OS=Mus musculus GN=Hspa5 PE=1 SV=3	P20029	72423.6	1	6	7	8	0.00154	0.0962
exp3_cyt	Omega-amidase NIT2 OS=Mus musculus GN=Nit2 PE=1 SV=1	Q9JHW2	30502.6	1	4	4	4	0.00077	0.152
exp3_cyt	Eukaryotic initiation factor 4A-I OS=Mus musculus GN=Eif4a1 PE=2 SV=1	P60843	46155.3	0.991	1	1	1	0.000192	0.0369
exp3_cyt	Malate dehydrogenase, cytoplasmic OS=Mus musculus GN=Mdh1 PE=1 SV=3	P14152	36512.1	1	14	20	34	0.00654	0.404
exp3_cyt	Peroxisomal coenzyme A diphosphatase NUDT7 OS=Mus musculus GN=Nudt7 PE=1 SV=2	Q99P30	26857	1	5	6	7	0.00135	0.242
exp3_cyt	UPF0585 protein C16orf13 homolog OS=Mus musculus PE=1 SV=1	Q9DCS2	22687.4	0.999	1	1	1	0.000192	0.157
exp3_cyt	Ribosyldihydronicotinamide dehydrogenase [quinone] OS=Mus musculus GN=Nqo2 PE=2 SV=3	Q9JI75	26248.8	0.998	2	2	2	0.000385	0.117
exp3_cyt	Ubiquitin-40S ribosomal protein S27a OS=Mus musculus GN=Rps27a PE=1 SV=2	P62983,P62984	14728.9	1	3	5	6	0.00115	0.244
exp3_cyt	Stress-70 protein, mitochondrial OS=Mus musculus GN=Hspa9 PE=1 SV=2	P38647	73529.1	1	7	7	8	0.00154	0.115
exp3_cyt	4-aminobutyrate aminotransferase, mitochondrial OS=Mus musculus GN=Abat PE=1 SV=1	P61922	56453.9	0.998	2	3	3	0.000577	0.052
exp3_cyt	Isocitrate dehydrogenase [NADP] cytoplasmic OS=Mus musculus GN=Idh1 PE=1 SV=2	O88844	46675.8	1	21	26	51	0.00982	0.539
exp3_cyt	Acetyl-CoA acetyltransferase, cytosolic OS=Mus musculus GN=Acat2 PE=1 SV=2	Q8CAY6	41296.8	1	7	8	10	0.00192	0.267
exp3_cyt	Pyruvate carboxylase, mitochondrial OS=Mus musculus GN=Pc PE=1 SV=1	Q05920	129686	1	9	11	11	0.00212	0.0917
exp3_cyt	Profilin-1 OS=Mus musculus GN=Pfn1 PE=1 SV=2	P62962	14957.3	1	4	4	9	0.00173	0.343
exp3_cyt	Fatty acid-binding protein, liver OS=Mus musculus GN=Fabp1 PE=1 SV=2	P12710	14245.9	1	9	16	45	0.00866	0.598
exp3_cyt	Transaldolase OS=Mus musculus GN=Taldo1 PE=1 SV=2	Q93092	37388.5	1	2	2	2	0.000385	0.0593
exp3_cyt	Heat shock protein HSP 90-beta OS=Mus musculus GN=Hsp90ab1 PE=1 SV=3	P11499	83284.3	1	13	13	15	0.00289	0.185
exp3_cyt	Aflatoxin B1 aldehyde reductase member 2 OS=Mus musculus GN=Akr7a2 PE=1 SV=3	Q8CG76	40612.5	0.998	2	2	2	0.000385	0.0845
exp3_cyt	Malate dehydrogenase, mitochondrial OS=Mus musculus GN=Mdh2 PE=1 SV=3	P08249	35611.9	1	8	11	16	0.00308	0.331
exp3_cyt	Formimidoyltransferase-cyclodeaminase OS=Mus musculus GN=Ftcd PE=1 SV=1	Q91XD4	58938.7	1	6	6	9	0.00173	0.153
exp3_cyt	Electron transfer flavoprotein subunit alpha, mitochondrial OS=Mus musculus GN=Etfa PE=1 SV=2	Q99LC5	35009.8	1	11	15	16	0.00308	0.402
exp3_cyt	Protein disulfide-isomerase A3 OS=Mus musculus GN=Pdia3 PE=1 SV=2	P27773	56680.4	0.999	2	2	2	0.000385	0.0416
exp3_cyt	Peroxiredoxin-5, mitochondrial OS=Mus musculus GN=Prdx5 PE=1 SV=2	P99029	21897.6	1	8	14	25	0.00481	0.405
exp3_cyt	Tubulin alpha-1B chain OS=Mus musculus GN=Tuba1b PE=1 SV=2	P05213	50151.7	1	3	4	4	0.00077	0.0953
exp3_cyt	Protein disulfide-isomerase OS=Mus musculus GN=P4hb PE=1 SV=2	P09103	57060.6	1	16	17	18	0.00346	0.322
exp3_cyt	Glycine N-methyltransferase OS=Mus musculus GN=Gnmt PE=1 SV=3	Q9QXF8	32675.6	1	9	10	29	0.00558	0.42
exp3_cyt	Sarcosine dehydrogenase, mitochondrial OS=Mus musculus GN=Sardh PE=1 SV=1	Q99LB7	101682	1	16	19	24	0.00462	0.185
exp3_cyt	Apolipoprotein A-I OS=Mus musculus GN=Apoa1 PE=1 SV=1	Q00623	30587.4	1	7	7	8	0.00154	0.242
exp3_cyt	Superoxide dismutase [Cu-Zn] OS=Mus musculus GN=Sod1 PE=1 SV=2	P08228	15941.9	1	8	14	35	0.00674	0.565
exp3_cyt	4-hydroxyphenylpyruvate dioxygenase OS=Mus musculus GN=Hpd PE=1 SV=3	P49429	45054.7	1	3	3	3	0.000577	0.104
exp3_cyt	Glutathione S-transferase A3 OS=Mus musculus GN=Gsta3 PE=1 SV=2	P30115	25361.7	1	7	8	24	0.00462	0.317
exp3_cyt	Aldehyde dehydrogenase X, mitochondrial OS=Mus musculus GN=Aldh1b1 PE=2 SV=1	Q9CZS1	57553.5	0.982	1	1	1	0.000192	0.0289
exp3_cyt	Liver carboxylesterase 31 OS=Mus musculus GN=Es31 PE=1 SV=2	Q63880	63318.9	1	7	8	14	0.00269	0.131
exp3_cyt	Phosphoglycerate mutase 1 OS=Mus musculus GN=Pgam1 PE=1 SV=3	Q9DBJ1	28832.8	1	2	4	6	0.00115	0.138
exp3_cyt	Proteasome subunit alpha type-5 OS=Mus musculus GN=Psma5 PE=1 SV=1	Q9Z2U1	26411.3	0.265	0	0	0	0	0
exp3_cyt	Hemoglobin subunit beta-1 OS=Mus musculus GN=Hbb-b1 PE=1 SV=2	P02088	15840.2	1	5	7	16	0.00308	0.456
exp3_cyt	Bifunctional ATP-dependent dihydroxyacetone kinase/FAD-AMP lyase (cyclizing) OS=Mus musculus GN=Dak PE=2 SV=1	Q8VC30	59692.1	1	15	18	24	0.00462	0.377
exp3_cyt	2-hydroxyacyl-CoA lyase 1 OS=Mus musculus GN=Hacl1 PE=1 SV=2	Q9QXE0	63660.7	1	3	3	3	0.000577	0.0723
exp3_cyt	Glycerol-3-phosphate dehydrogenase [NAD+], cytoplasmic OS=Mus musculus GN=Gpd1 PE=1 SV=3	P13707	37572.7	1	11	13	13	0.0025	0.292
exp3_cyt	Elongation factor 1-beta OS=Mus musculus GN=Eef1b PE=1 SV=5	O70251	24694.1	0.999	2	2	2	0.000385	0.107
exp3_cyt	Plastin-2 OS=Mus musculus GN=Lcp1 PE=1 SV=4	Q61233	70151.9	1	2	2	2	0.000385	0.0303
exp3_cyt	Alpha-1-antitrypsin 1-2 OS=Mus musculus GN=Serpina1b PE=1 SV=2	P22599	45975.8	1	6	7	11	0.00212	0.119
exp3_cyt	Carbonic anhydrase 2 OS=Mus musculus GN=Ca2 PE=1 SV=4	P00920	29033	1	4	4	6	0.00115	0.162
exp3_cyt	Aldo-keto reductase family 1 member C13 OS=Mus musculus GN=Akr1c13 PE=1 SV=2	Q8VC28	37058.5	1	2	3	3	0.000577	0.0805
exp3_cyt	Fructose-1,6-bisphosphatase 1 OS=Mus musculus GN=Fbp1 PE=2 SV=3	Q9QXD6	36913.9	1	12	18	31	0.00597	0.464
exp3_cyt	Nucleoside diphosphate kinase B OS=Mus musculus GN=Nme2 PE=1 SV=1	Q01768	17363.3	1	9	13	25	0.00481	0.651
exp3_cyt	Macrophage migration inhibitory factor OS=Mus musculus GN=Mif PE=1 SV=2	P34884	12504.4	0.998	2	2	3	0.000577	0.139
exp3_cyt	Ferritin light chain 1 OS=Mus musculus GN=Ftl1 PE=1 SV=2	P29391	20802.9	0.998	2	2	2	0.000385	0.213
exp3_cyt	Dihydropyrimidinase OS=Mus musculus GN=Dpys PE=2 SV=2	Q9EQF5	56724.7	1	2	2	2	0.000385	0.0829
exp3_cyt	Annexin A5 OS=Mus musculus GN=Anxa5 PE=1 SV=1	P48036	35754.2	1	10	12	13	0.0025	0.285
exp3_cyt	Kynurenine--oxoglutarate transaminase 3 OS=Mus musculus GN=Ccbl2 PE=1 SV=1	Q71RI9	51127.9	0.998	2	3	6	0.00115	0.044
exp3_cyt	Urocanate hydratase OS=Mus musculus GN=Uroc1 PE=2 SV=2	Q8VC12	74590.3	1	3	3	3	0.000577	0.0459
exp3_cyt	14-3-3 protein beta/alpha OS=Mus musculus GN=Ywhab PE=1 SV=3	Q9CQV8	28087.2	0.978	1	1	2	0.000385	0.0691
exp3_cyt	Glyoxylate reductase/hydroxypyruvate reductase OS=Mus musculus GN=Grhpr PE=1 SV=1	Q91Z53	35329.7	1	6	8	11	0.00212	0.256
exp3_cyt	26S proteasome non-ATPase regulatory subunit 6 OS=Mus musculus GN=Psmd6 PE=2 SV=1	Q99JI4	45538.4	0.5	1	1	1	0.000192	0.0231
exp3_cyt	Carboxymethylenebutenolidase homolog OS=Mus musculus GN=Cmbl PE=2 SV=1	Q8R1G2	27901.2	1	2	2	2	0.000385	0.098
exp3_cyt	3-hydroxyanthranilate 3,4-dioxygenase OS=Mus musculus GN=Haao PE=1 SV=1	Q78JT3	32804.3	1	15	19	22	0.00423	0.507
exp3_cyt	Ribonuclease inhibitor OS=Mus musculus GN=Rnh1 PE=1 SV=1	Q91VI7	49817.9	0.998	2	2	2	0.000385	0.0548
exp3_cyt	Transitional endoplasmic reticulum ATPase OS=Mus musculus GN=Vcp PE=1 SV=4	Q01853	89324.8	1	10	11	11	0.00212	0.145
exp3_cyt	Rab GDP dissociation inhibitor beta OS=Mus musculus GN=Gdi2 PE=1 SV=1	Q61598	50539.1	1	1	1	1	0.000192	0.0247
exp3_cyt	Selenium-binding protein 2 OS=Mus musculus GN=Selenbp2 PE=1 SV=2	Q63836	52610.7	1	27	44	85	0.0164	0.655
exp3_cyt	Alanyl-tRNA synthetase, cytoplasmic OS=Mus musculus GN=Aars PE=1 SV=1	Q8BGQ7	106911	0.372	0	0	0	0	0
exp3_cyt	Alpha-actinin-4 OS=Mus musculus GN=Actn4 PE=1 SV=1	P57780	104980	0.998	2	2	2	0.000385	0.0208
exp3_cyt	Lipoamide acyltransferase component of branched-chain alpha-keto acid dehydrogenase complex, mitochondrial OS=Mus musculus GN=Dbt PE=2 SV=2	P53395	53247.8	0.999	2	3	3	0.000577	0.0602
exp3_cyt	Phenazine biosynthesis-like domain-containing protein 1 OS=Mus musculus GN=Pbld1 PE=2 SV=2	Q9DCG6	32048.4	1	5	6	8	0.00154	0.17
exp3_cyt	Isoamyl acetate-hydrolyzing esterase 1 homolog OS=Mus musculus GN=Iah1 PE=2 SV=1	Q9DB29	27975.1	0.5	1	1	1	0.000192	0.0643
exp3_cyt	Elongation factor 1-delta OS=Mus musculus GN=Eef1d PE=1 SV=3	P57776	31293.4	0.998	2	2	2	0.000385	0.0783
exp3_cyt	Fatty acid synthase OS=Mus musculus GN=Fasn PE=1 SV=2	P19096	272429	1	13	14	17	0.00327	0.0699
exp3_cyt	Alcohol dehydrogenase class-3 OS=Mus musculus GN=Adh5 PE=1 SV=3	P28474	39547.2	1	4	4	8	0.00154	0.134
exp3_cyt	Isovaleryl-CoA dehydrogenase, mitochondrial OS=Mus musculus GN=Ivd PE=1 SV=1	Q9JHI5	46326.5	1	3	4	4	0.00077	0.0778
exp3_cyt	Peroxiredoxin-1 OS=Mus musculus GN=Prdx1 PE=1 SV=1	P35700	22177.5	1	5	5	5	0.000962	0.201
exp3_cyt	Aldehyde dehydrogenase family 8 member A1 OS=Mus musculus GN=Aldh8a1 PE=1 SV=1	Q8BH00	53664.7	1	7	7	8	0.00154	0.222
exp3_cyt	Kynureninase OS=Mus musculus GN=Kynu PE=2 SV=3	Q9CXF0	52327.2	0.999	2	2	2	0.000385	0.056
exp3_cyt	14-3-3 protein epsilon OS=Mus musculus GN=Ywhae PE=1 SV=1	P62259	29175	1	2	3	3	0.000577	0.106
exp3_cyt	Inorganic pyrophosphatase OS=Mus musculus GN=Ppa1 PE=1 SV=1	Q9D819	32667.6	1	5	6	10	0.00192	0.17
exp3_cyt	Ethanolamine-phosphate cytidylyltransferase OS=Mus musculus GN=Pcyt2 PE=1 SV=1	Q922E4	45234.4	0.5	1	1	1	0.000192	0.0149
exp3_cyt	Delta-aminolevulinic acid dehydratase OS=Mus musculus GN=Alad PE=1 SV=1	P10518	36023.7	0.5	1	1	1	0.000192	0.0303
exp3_cyt	Phosphoglycerate kinase 1 OS=Mus musculus GN=Pgk1 PE=1 SV=4	P09411	44551.1	1	15	18	25	0.00481	0.429
exp3_cyt	C-1-tetrahydrofolate synthase, cytoplasmic OS=Mus musculus GN=Mthfd1 PE=1 SV=4	Q922D8	101202	1	6	6	8	0.00154	0.0749
exp3_cyt	Catalase OS=Mus musculus GN=Cat PE=1 SV=4	P24270	59795.9	1	2	2	2	0.000385	0.0436
exp3_cyt	Nicotinate-nucleotide pyrophosphorylase [carboxylating] OS=Mus musculus GN=Qprt PE=2 SV=1	Q91X91	31530	1	4	5	5	0.000962	0.161
exp3_cyt	Actin, aortic smooth muscle OS=Mus musculus GN=Acta2 PE=1 SV=1	P62737	42010.1	1	2	3	4	0.00077	0.149
exp3_cyt	Probable imidazolonepropionase OS=Mus musculus GN=Amdhd1 PE=2 SV=1	Q9DBA8	46488.8	0.998	2	2	2	0.000385	0.0751
exp3_cyt	Proteasome subunit alpha type-2 OS=Mus musculus GN=Psma2 PE=1 SV=2	P49722	25926	0.5	1	1	1	0.000192	0.0598
exp3_cyt	Retinal dehydrogenase 1 OS=Mus musculus GN=Aldh1a1 PE=1 SV=5	P24549	54468.4	1	16	19	38	0.00731	0.465
exp3_cyt	S-adenosylmethionine synthase isoform type-1 OS=Mus musculus GN=Mat1a PE=2 SV=1	Q91X83	43508	1	11	15	30	0.00577	0.328
exp3_cyt	14-3-3 protein zeta/delta OS=Mus musculus GN=Ywhaz PE=1 SV=1	P63101	27771.9	0.998	2	2	2	0.000385	0.135
exp3_cyt	S-formylglutathione hydrolase OS=Mus musculus GN=Esd PE=2 SV=1	Q9R0P3	31320.4	0.994	1	1	1	0.000192	0.0248
exp3_cyt	PCTP-like protein OS=Mus musculus GN=Stard10 PE=1 SV=1	Q9JMD3	32951.5	0.973	0	0	0	0	0
exp3_cyt	Acyl-coenzyme A synthetase ACSM1, mitochondrial OS=Mus musculus GN=Acsm1 PE=1 SV=1	Q91VA0	64761.6	1	1	1	1	0.000192	0.0227
exp3_cyt	Dihydropteridine reductase OS=Mus musculus GN=Qdpr PE=1 SV=2	Q8BVI4	25570.2	0.998	2	2	2	0.000385	0.116
exp3_cyt	Ubiquitin-like modifier-activating enzyme 1 OS=Mus musculus GN=Uba1 PE=1 SV=1	Q02053	117810	1	2	2	2	0.000385	0.0255
exp3_cyt	Leukotriene A-4 hydrolase OS=Mus musculus GN=Lta4h PE=1 SV=4	P24527	69052.1	0.998	2	2	2	0.000385	0.0524
exp3_cyt	Protein disulfide-isomerase A4 OS=Mus musculus GN=Pdia4 PE=1 SV=3	P08003	71984.4	0.5	1	1	1	0.000192	0.0125
exp3_cyt	Carbonic anhydrase 3 OS=Mus musculus GN=Ca3 PE=1 SV=3	P16015	29366.7	1	17	31	86	0.0166	0.681
exp3_cyt	Hydroxymethylglutaryl-CoA synthase, mitochondrial OS=Mus musculus GN=Hmgcs2 PE=1 SV=2	P54869	56824.3	1	6	6	13	0.0025	0.11
exp3_cyt	Carbamoyl-phosphate synthase [ammonia], mitochondrial OS=Mus musculus GN=Cps1 PE=1 SV=2	Q8C196	164621	1	55	78	160	0.0308	0.401
exp3_cyt	Calmodulin OS=Mus musculus GN=Calm1 PE=1 SV=2	P62204	16838	0.34	0	0	0	0	0
exp3_cyt	Cystathionine beta-synthase OS=Mus musculus GN=Cbs PE=2 SV=3	Q91WT9	61544.4	0.999	2	2	2	0.000385	0.041
exp3_cyt	ES1 protein homolog, mitochondrial OS=Mus musculus GN=D10Jhu81e PE=1 SV=1	Q9D172	28089.8	1	3	3	3	0.000577	0.214
exp3_cyt	Glucose-6-phosphate isomerase OS=Mus musculus GN=Gpi PE=1 SV=4	P06745	62768.8	1	6	6	9	0.00173	0.108
exp3_cyt	14-3-3 protein gamma OS=Mus musculus GN=Ywhag PE=1 SV=2	P61982	28303.1	0.5	1	1	1	0.000192	0.0405
exp3_cyt	Glutathione S-transferase Mu 2 OS=Mus musculus GN=Gstm2 PE=1 SV=2	P15626	25718.5	0.998	2	2	2	0.000385	0.317
exp3_cyt	GTP:AMP phosphotransferase, mitochondrial OS=Mus musculus GN=Ak3 PE=1 SV=3	Q9WTP7	25426.9	1	2	2	2	0.000385	0.101
exp3_cyt	Adenylate kinase 2, mitochondrial OS=Mus musculus GN=Ak2 PE=1 SV=5	Q9WTP6	26469.9	0.998	2	3	3	0.000577	0.113
exp3_cyt	T-complex protein 1 subunit epsilon OS=Mus musculus GN=Cct5 PE=1 SV=1	P80316	59625.6	0.998	2	2	2	0.000385	0.0425
exp3_cyt	Non-specific lipid-transfer protein OS=Mus musculus GN=Scp2 PE=1 SV=3	P32020	59126.3	1	7	9	10	0.00192	0.143
exp3_cyt	Beta-lactamase-like protein 2 OS=Mus musculus GN=Lactb2 PE=1 SV=1	Q99KR3	32755.5	0.999	2	2	2	0.000385	0.0903
exp3_cyt	Ornithine carbamoyltransferase, mitochondrial OS=Mus musculus GN=Otc PE=1 SV=1	P11725	39766.5	1	11	14	25	0.00481	0.336
exp3_cyt	Glutathione S-transferase Mu 3 OS=Mus musculus GN=Gstm3 PE=1 SV=2	P19639	25703.1	0.5	1	1	2	0.000385	0.271
exp3_cyt	Bile acid-CoA:amino acid N-acyltransferase OS=Mus musculus GN=Baat PE=1 SV=1	Q91X34	46482.6	0.5	1	1	1	0.000192	0.0619
exp3_cyt	Triosephosphate isomerase OS=Mus musculus GN=Tpi1 PE=1 SV=3	P17751	32191.3	1	9	12	30	0.00577	0.441
exp3_cyt	Proteasome subunit beta type-1 OS=Mus musculus GN=Psmb1 PE=1 SV=1	O09061	26373	0.5	1	1	1	0.000192	0.0375
exp3_cyt	Acyl-CoA synthetase family member 2, mitochondrial OS=Mus musculus GN=Acsf2 PE=2 SV=1	Q8VCW8	67952.3	1	4	4	4	0.00077	0.065
exp3_cyt	Histidine triad nucleotide-binding protein 2, mitochondrial OS=Mus musculus GN=Hint2 PE=2 SV=1	Q9D0S9	17320.2	1	2	3	5	0.000962	0.172
exp3_cyt	Aldehyde dehydrogenase family 1 member L1 OS=Mus musculus GN=Aldh1l1 PE=2 SV=1	Q8R0Y6	98710.5	1	32	43	74	0.0142	0.448
exp3_cyt	Peptidyl-prolyl cis-trans isomerase A OS=Mus musculus GN=Ppia PE=1 SV=2	P17742	17971.8	1	9	12	21	0.00404	0.415
exp3_cyt	3-hydroxyisobutyrate dehydrogenase, mitochondrial OS=Mus musculus GN=Hibadh PE=2 SV=1	Q99L13	35440.6	0.992	1	1	1	0.000192	0.0328
exp3_cyt	T-complex protein 1 subunit gamma OS=Mus musculus GN=Cct3 PE=1 SV=1	P80318	60631.1	0.998	2	2	2	0.000385	0.033
exp3_cyt	Protein NDRG2 OS=Mus musculus GN=Ndrg2 PE=1 SV=1	Q9QYG0	40789.9	1	4	5	5	0.000962	0.121
exp3_cyt	Hemoglobin subunit alpha OS=Mus musculus GN=Hba PE=1 SV=2	P01942	15085.4	1	4	7	13	0.0025	0.331
exp3_cyt	Cytoplasmic aconitate hydratase OS=Mus musculus GN=Aco1 PE=1 SV=3	P28271	98127.4	1	4	4	5	0.000962	0.0562
exp3_cyt	Fumarylacetoacetase OS=Mus musculus GN=Fah PE=1 SV=2	P35505	46176.6	1	5	5	8	0.00154	0.184
exp3_cyt	Calreticulin OS=Mus musculus GN=Calr PE=1 SV=1	P14211	47996.1	1	2	2	2	0.000385	0.0216
exp3_cyt	Farnesyl pyrophosphate synthase OS=Mus musculus GN=Fdps PE=2 SV=1	Q920E5	40583.2	1	3	3	3	0.000577	0.119
exp3_cyt	Phosphoenolpyruvate carboxykinase, cytosolic [GTP] OS=Mus musculus GN=Pck1 PE=2 SV=1	Q9Z2V4	69356.9	1	1	1	1	0.000192	0.0241
exp3_cyt	3-mercaptopyruvate sulfurtransferase OS=Mus musculus GN=Mpst PE=1 SV=3	Q99J99	33023.4	0.998	2	2	2	0.000385	0.0774
exp3_cyt	Major urinary protein 1 OS=Mus musculus GN=Mup1 PE=1 SV=1	P11588	20649.2	1	10	15	26	0.005	0.606
exp3_cyt	T-complex protein 1 subunit delta OS=Mus musculus GN=Cct4 PE=1 SV=3	P80315	58067.8	0.369	0	0	0	0	0
exp3_cyt	T-complex protein 1 subunit beta OS=Mus musculus GN=Cct2 PE=1 SV=4	P80314	57478.8	0.994	1	1	1	0.000192	0.0224
exp3_cyt	T-complex protein 1 subunit eta OS=Mus musculus GN=Cct7 PE=1 SV=1	P80313	59653.2	0.5	1	1	1	0.000192	0.0184
exp3_cyt	Regucalcin OS=Mus musculus GN=Rgn PE=1 SV=1	Q64374	33407.1	1	10	17	49	0.00943	0.375
exp3_cyt	Pyruvate kinase isozymes R/L OS=Mus musculus GN=Pklr PE=2 SV=1	P53657	62309	0.998	2	2	2	0.000385	0.0296
exp3_cyt	Proteasome activator complex subunit 2 OS=Mus musculus GN=Psme2 PE=2 SV=4	P97372	27058.1	0.944	0	0	0	0	0
exp3_cyt	Proteasome activator complex subunit 1 OS=Mus musculus GN=Psme1 PE=2 SV=2	P97371	28673.5	1	3	3	3	0.000577	0.165
exp3_cyt	Glyceraldehyde-3-phosphate dehydrogenase OS=Mus musculus GN=Gapdh PE=1 SV=2	P16858	35810.1	1	15	25	70	0.0135	0.508

## Sheet: MEM - Prot_Quant (KW)
Identification Criteria:
	Scaffold Version: Scaffold_4.8.4
	Quantification Type: iTRAQ 4-Plex
	Peak Quantitation Measurement: Centroided Peak Intensity
	Protein Thresholds: 99.0% minimum and 2 peptides minimum
	Peptide Thresholds: 95.0% minimum
Purity Correction Set:
Quantitation Preferences:
	Minimum Value Preference:
		Use Minimum Absolute Intensity: false
		Minimum Absolute Intensity: 0.0
		Minimum Value: 0.01
	Condenser Preference:
		Use Intensity Weighting: true
		Use Standard Deviation Estimation: true
		Use Non-Exclusive Peptides: false
	View Preference:
		View Type: Log2 Ratio
	Normalization Preference:
		Calculation Type: Median
		Blocking Level: Unique Peptides
		Use Inter Experiment Normalization: true
		Use Intra Sample Normalization: true
		Use Peptide Normalization: true
		Use Protein Average As Reference: true
		Use Iterative Normalization: true
		Spectrum Quality Filter: No filter
Normalization Factors:
	Inter-Experiment Normalization Factors:
		exp1_mem: 0.090
		exp2_mem: 0.039
		exp3_mem: -0.050
	Intra-Sample Normalization Factors:
		exp1_mem:
			Quant 1 (1): 0.267
			Quant 2 (1): -0.191
			Quant 3 (1): -0.387
			Quant 4 (1): 0.343
		exp2_mem:
			Quant 1 (2): 0.344
			Quant 2 (2): -0.279
			Quant 3 (2): -0.287
			Quant 4 (2): 0.169
		exp3_mem:
			Quant 1 (3): -0.221
			Quant 2 (3): -0.003
			Quant 3 (3): -0.338
			Quant 4 (3): 0.535
Quantitated Spectra:
	Total thresholded spectra: 8704
	Total quantitated spectra : 8522
Analysis Settings:
	Analysis Type: Intensity-based
	Experimental design: Between-subjects (Independent Groups)
	Statistical Analysis:
		Statistical test: Kruskal-Wallis Test (p-value)
		Unadjusted Significance Level: p < 0.05
		FWER Correction: Benjamini-Hochberg		Log2 Fold Change	Log2 Fold Change	Log2 Fold Change	Log2 Fold Change	Log2 Fold Change	Log2 Fold Change	Log2 Fold Change	Log2 Fold Change	Log2 Fold Change	Log2 Fold Change	Log2 Fold Change	Log2 Fold Change
				iTRAQ 114	iTRAQ 114	iTRAQ 114	iTRAQ 115	iTRAQ 115	iTRAQ 115	iTRAQ 116	iTRAQ 116	iTRAQ 116	iTRAQ 117	iTRAQ 117	iTRAQ 117
Identified Proteins (349)	Accession No	MW	Kruskal-Wallis Test (p-value) Benjamini-Hochberg (p < 0.01576)	Wt - ND	Wt - ND	Wt - ND	Wt - HFD	Wt - HFD	Wt - HFD	ApoE - ND	ApoE - ND	ApoE - ND	ApoE - HFD	ApoE - HFD	ApoE - HFD
RecName: Full=Carbamoyl-phosphate synthase [ammonia],	Q8C196	165 kDa	< 0.0001	-0.1215	0.0833	-0.0415	0.0452	0.1539	-0.2654	-0.597	-0.252	0.0051	0.0592	-0.4056	-0.1056
RecName: Full=Betaine--homocysteine S-methyltransferase 1.	O35490	45 kDa	< 0.0001	0.1335	-0.0661	-0.0444	0.8459	0.8913	0.7819	-0.1507	-0.0197	-0.1379	0.1661	0.3172	0.3343
RecName: Full=78 kDa glucose-regulated protein; Short=GRP-78;	P20029	72 kDa	< 0.0001	-0.1936	0.0097	0.1484	0.0923	-0.1494	-0.0658	-0.0956	-0.0858	-0.0353	1.0078	0.5045	0.275
RecName: Full=Catalase.	P24270	60 kDa	< 0.0001	-0.0812	-0.0049	0.0916	-0.0532	-0.0027	-0.291	0.2013	0.112	0.2064	-0.9447	-0.6839	-0.6861
RecName: Full=Protein disulfide-isomerase; Short=PDI; AltName:	P09103	57 kDa	< 0.0001	-0.1339	-0.0038	0.1053	-0.039	-0.0883	0.0045	-0.1174	-0.1942	-0.3186	0.5479	0.3897	0.1383
RecName: Full=Uricase; AltName: Full=Urate oxidase.	P25688	35 kDa	< 0.0001	0.3878	-0.0191	-0.3444	-0.435	-0.0442	-0.3136	-0.3189	-1.1341	-0.1465	-0.6818	-0.5356	-0.8336
RecName: Full=3-ketoacyl-CoA thiolase, mitochondrial; AltName:	Q8BWT1	42 kDa	< 0.0001	0.0665	-0.0893	-0.0026	0.4398	0.029	0.1726	0.0714	0.4218	0.287	-0.295	-0.2376	-0.3488
RecName: Full=Hydroxymethylglutaryl-CoA synthase, mitochondrial;	P54869	57 kDa	< 0.0001	0.1855	-0.1785	0.0771	0.1345	0.4635	-0.2413	0.2408	0.1354	0.2338	-0.7215	-0.2987	-0.0679
RecName: Full=Non-specific lipid-transfer protein; Short=NSL-TP;	P32020	59 kDa	< 0.0001	-0.1602	0.0493	0.0584	-0.174	-0.0914	0.2073	0.5958	0.7028	0.1422	-0.4189	-0.6816	-0.4532
RecName: Full=Arginase-1; AltName: Full=Liver-type arginase;	Q61176	35 kDa	< 0.0001	-0.1998	0.248	-0.1345	0.0389	-0.2894	0.0939	0.0319	-0.0661	-0.0899	0.9052	0.7495	0.7779
RecName: Full=Aspartate aminotransferase, mitochondrial;	P05202	47 kDa	< 0.0001	-0.0033	-0.1015	0.0205	0.3437	0.0659	0.167	-0.1484	0.207	0.0745	0.4792	0.6595	0.7285
RecName: Full=Endoplasmin; AltName: Full=94 kDa glucose-regulated	P08113	92 kDa	< 0.0001	-0.0818	-0.0514	0.1268	-0.4266	-0.5353	-0.2115	0.1124	-0.1129	-0.0026	0.2718	0.3946	-0.2474
RecName: Full=Peroxisomal acyl-coenzyme A oxidase 1; Short=AOX;	Q9R0H0	75 kDa	< 0.0001	0.081	0.0124	-0.0397	-0.5451	-0.3079	-0.3898	0.107	0.0283	0.1337	-0.6697	-0.6091	-0.5896
RecName: Full=Glycogen phosphorylase, liver form.	Q9ET01	97 kDa	< 0.0001	0.1995	-0.008	-0.1014	0.1107	-0.0473	0.4225	-0.026	0.1314	-0.2703	-1.5635	-0.9047	-0.5081
RecName: Full=Long-chain-fatty-acid--CoA ligase 1; AltName:	P41216	78 kDa	< 0.0001	-0.0159	0.0218	-0.0592	-0.2038	0.0254	-0.0343	0.1566	-0.0948	-0.0784	-1.3402	-0.9021	-0.6702
RecName: Full=Glutamine synthetase; Short=GS; AltName:	P15105	42 kDa	< 0.0001	0.5746	-0.3619	-0.184	0.4297	0.564	0.5559	-0.0755	0.3588	0.0087	-0.2514	0.1861	0.2013
RecName: Full=Protein disulfide-isomerase A3; AltName: Full=58 kDa	P27773	57 kDa	< 0.0001	-0.1317	0.0679	0.0163	-0.1188	-0.3798	-0.2418	-0.0973	-0.0247	0.0691	0.4984	0.3496	-0.0045
RecName: Full=Fructose-bisphosphate aldolase B; AltName:	Q91Y97	39 kDa	< 0.0001	0.1358	-0.0313	-0.0664	0.4321	0.9463	0.5332	-0.0032	-0.522	-0.2752	0.343	0.5718	1.0183
RecName: Full=UDP-glucuronosyltransferase 2B17; AltName: Full=M-1;	P17717	61 kDa	< 0.0001	0.0113	-0.0293	0.0101	-0.5116	-0.4732	-0.6783	-0.1733	-0.0479	-0.2582	-0.6349	-0.8789	-0.7126
RecName: Full=Calreticulin; AltName: Full=CRP55; AltName:	P14211	48 kDa	< 0.0001	-0.2877	0.1108	0.2481	-0.2179	-0.4278	-0.5621	-0.1889	-0.5161	-0.0773	0.7925	0.4549	-0.3964
RecName: Full=Aldehyde dehydrogenase, mitochondrial; AltName:	P47738	57 kDa	< 0.0001	-0.0427	-0.1709	0.2656	0.0923	0.1706	0.3151	0.3222	0.4443	0.0617	-0.1754	-0.1983	-0.5799
RecName: Full=Glutathione S-transferase Mu 1; AltName: Full=GST	P10649	26 kDa	< 0.0001	-0.1636	0.1822	-0.0389	-0.172	-0.5297	-0.4774	0.3387	0.3307	0.5381	-0.2906	-0.4657	-0.3643
RecName: Full=Carboxylesterase 3; AltName: Full=Fatty acid ethyl	Q8VCT4	62 kDa	< 0.0001	-0.2944	0.199	0.0268	-0.067	-0.2453	0.0109	-0.0069	-0.1794	-0.3405	-0.9693	-0.8159	-0.61
RecName: Full=Major urinary protein 1; Short=MUP 1; Flags:	P11588	21 kDa	< 0.0001	0.023	-0.3441	0.3481	-0.033	0.0323	0.0394	0.8166	1.0777	-0.0433	-0.5657	-0.2121	-0.3303
RecName: Full=Peroxisomal bifunctional enzyme; Short=PBE;	Q9DBM2	78 kDa	< 0.0001	-0.0259	0.0211	-0.065	0.0082	0.4771	0.3444	0.4513	0.2356	0.1317	-0.6822	-0.6115	-0.2339
RecName: Full=Alcohol dehydrogenase 1; AltName: Full=ADH-A2;	P00329	40 kDa	< 0.0001	0.0583	-0.0189	0.0051	-1.2822	-1.0716	-0.992	-0.4652	-0.8562	-0.9042	-1.2077	-0.8965	-0.8172
RecName: Full=Cytochrome P450 2C29; AltName: Full=Aldehyde	Q64458	56 kDa	< 0.0001	-0.0471	-0.1386	0.192	-0.2201	-0.07	-0.5469	0.5174	0.3557	0.3589	-1.5675	-1.427	-0.9276
RecName: Full=Carbonic anhydrase 3; AltName: Full=Carbonate	P16015	29 kDa	< 0.0001	-0.1525	-0.062	0.1476	0.3149	0.1871	0.0851	0.474	0.8665	0.3883	-1.6423	-1.1502	-1.1001
RecName: Full=4-hydroxyphenylpyruvate dioxygenase; AltName:	P49429	45 kDa	< 0.0001	-0.2799	0.0357	0.0787	0.2178	0.3464	0.2874	0.2793	-0.3578	-0.1623	0.5978	0.5592	0.8002
RecName: Full=Alpha-enolase; AltName: Full=2-phospho-D-glycerate	P17182	47 kDa	< 0.0001	0.0266	0.0024	-0.0524	0.3729	0.2361	0.0651	-0.4096	-0.5365	-0.2588	-0.2311	0.0411	0.1218
RecName: Full=Fatty acid-binding protein, liver; AltName: Full=14	P12710	14 kDa	< 0.0001	-0.0324	-0.1557	0.1716	-0.2876	-0.1829	-0.7874	0.3716	0.639	0.3245	-2.317	-1.479	-1.1148
RecName: Full=Fumarate hydratase, mitochondrial; Short=Fumarase;	P97807	54 kDa	< 0.0001	0.1785	-0.0581	-0.01	-0.1329	0.1372	-0.0064	-0.3949	-0.4209	-0.2735	1.6166	0.918	0.8197
RecName: Full=Epoxide hydrolase 1; AltName: Full=Epoxide hydratase;	Q9D379	53 kDa	< 0.0001	-0.2011	0.1937	-0.0391	-0.5418	-0.3967	-0.5483	-0.0299	-0.4487	-0.1096	-1.0956	-1.0949	-0.9003
RecName: Full=Fumarylacetoacetase; Short=FAA; AltName:	P35505	46 kDa	< 0.0001	-0.3677	0.0815	0.0942	0.5402	0.5932	0.5685	0.6178	0.475	0.3899	0.8431	0.9039	0.9847
RecName: Full=Cytochrome P450 1A2; AltName: Full=CYPIA2; AltName:	P00186	58 kDa	< 0.0001	0.0882	-0.2751	0.132	-0.7129	-0.0701	-0.7675	0.5208	0.5879	0.2593	-0.9403	-0.9449	-0.4001
RecName: Full=Sarcosine dehydrogenase, mitochondrial; Short=SarDH;	Q99LB7	102 kDa	< 0.0001	0.1042	-0.4973	0.2746	0.2539	0.2124	0.3247	0.6185	0.5031	0.1444	-0.9132	-0.3346	-0.895
RecName: Full=Ribosome-binding protein 1; AltName: Full=Ribosome	Q99PL5	173 kDa	< 0.0001	0.0481	-0.2252	0.2506	-0.081	0.0908	0.0648	0.12	0.0891	0.1662	0.9376	1.0489	0.4969
RecName: Full=Epoxide hydrolase 2; AltName: Full=Cytosolic epoxide	P34914	62 kDa	< 0.0001	0.1501	-0.1176	-0.0055	-0.0553	0.5594	0.6309	0.6255	0.2785	0.2426	-0.7046	-0.4538	-0.9164
RecName: Full=Protein disulfide-isomerase A4; AltName:	P08003	72 kDa	< 0.0001	-0.1367	0.1467	0.0122	0.0276	-0.2383	-0.2246	-0.1936	-0.4176	-0.351	0.9142	0.6476	0.2316
RecName: Full=Serotransferrin; Short=Transferrin; AltName:	Q921I1	77 kDa	< 0.0001	0.0325	0.1166	-0.3075	-0.048	-0.0364	0.2095	-0.2248	-0.1513	0.0156	1.0142	0.5372	0.5312
RecName: Full=Ornithine aminotransferase, mitochondrial; AltName:	P29758	48 kDa	< 0.0001	0.2059	-0.8329	-0.0749	-0.2022	-0.1341	0.014	0.3917	0.8913	0.2625	-0.3168	-0.1175	-1.4089
RecName: Full=Cytochrome P450 3A11; AltName: Full=CYPIIIA11;	Q64459	58 kDa	< 0.0001	-0.0728	0.0438	0.0153	-1.0553	-1.3682	-1.5614	0.429	0.3284	0.4129	-2.8934	-2.5993	-1.5058
RecName: Full=Glyceraldehyde-3-phosphate dehydrogenase;	P16858	36 kDa	< 0.0001	0.2287	-0.6332	0.0936	0.8282	0.8629	0.8319	0.64	0.6717	0.6888	1.5476	1.8801	1.3485
RecName: Full=60S ribosomal protein L8.	P62918	28 kDa	0.00012	-0.5415	0.2277	0.2426	0.3111	0.2101	0.3698	0.0462	-1.2461	-0.2654	0.661	0.562	0.1462
RecName: Full=Cytochrome P450 2F2; AltName: Full=CYPIIF2; AltName:	P33267	56 kDa	0.00014	0.047	0.2027	-0.257	-0.574	-0.4194	-0.191	-0.1739	-0.0379	-0.2186	-0.343	-0.7327	-0.4014
RecName: Full=40S ribosomal protein S13.	P62301	17 kDa	0.00014	-0.2785	-0.0047	0.2563	0.2137	0.1586	-0.6211	-0.4039	-0.1808	-0.258	0.967	0.2168	0.2444
RecName: Full=Selenium-binding protein 1; AltName: Full=56 kDa	P17563	52 kDa	0.00019	-0.3612	0.2216	-0.0712	0.528	0.1885	0.5729	1.1042	0.2143	0.23	Value missing	-0.6432	-0.7032
RecName: Full=Selenium-binding protein 2; AltName: Full=56 kDa	Q63836	53 kDa	0.00019	-0.3612	0.2216	-0.0712	0.528	0.1885	0.5729	1.1042	0.2143	0.23	Value missing	-0.6432	-0.7032
RecName: Full=Acyl-coenzyme A synthetase ACSM1, mitochondrial;	Q91VA0	65 kDa	0.00023	-0.1107	0.337	-1.1409	0.3317	0.2521	0.7235	0.7454	0.9013	0.3385	1.068	1.1326	1.85
RecName: Full=Fatty aldehyde dehydrogenase; AltName: Full=Aldehyde	P47740	54 kDa	0.00033	0.1057	0.1186	-0.1112	0.4492	0.3509	0.4349	0.7656	0.8471	0.0578	-1.491	-0.3847	0.3308
RecName: Full=Arylacetamide deacetylase.	Q99PG0	45 kDa	0.00037	-0.2891	0.2606	-0.0176	0.208	0.5552	0.1037	0.2661	-0.5388	0.01	-0.3151	-0.7318	-0.5036
RecName: Full=Homogentisate 1,2-dioxygenase; AltName:	O09173	50 kDa	0.00041	-0.0507	0.0773	-0.1039	0.4115	0.4496	0.08	-0.3447	-0.5105	-0.3651	0.1647	-0.3839	0.3746
RecName: Full=Actin, cytoplasmic 1; AltName: Full=Beta-actin;	P60710	42 kDa	0.00042	0.1145	0.0067	-0.1231	-0.3224	-0.5446	-0.059	-0.3937	-0.1015	-0.0957	0.2492	0.217	0.1868
RecName: Full=Glutathione S-transferase A3; AltName: Full=GST	P30115	25 kDa	0.00057	0.3338	-0.2431	-0.0607	-1.1838	-0.0282	-0.6796	0.5334	-0.0616	0.0368	-1.1731	-0.7138	-0.4067
RecName: Full=Very long-chain acyl-CoA synthetase; Short=VLACS;	O35488	70 kDa	0.00057	0.107	-0.018	-0.1224	0.4359	0.3122	0.7045	0.0793	-0.2534	-0.1687	-0.0144	0.701	0.1023
RecName: Full=Cytochrome c oxidase subunit 5A, mitochondrial;	P12787	16 kDa	0.00062	-0.1187	0.1371	0.0704	0.1572	0.0438	0.1298	-0.0126	-0.127	0.0036	0.5443	0.3745	0.7001
RecName: Full=60S ribosomal protein L7a; AltName: Full=Surfeit	P12970	30 kDa	0.00065	0.0715	0.2681	-0.3617	0.8187	0.4435	0.6988	-0.0743	0.7409	0.1513	1.1327	0.5223	1.0168
RecName: Full=L-gulonolactone oxidase; Short=LGO; AltName:	P58710	50 kDa	0.00073	0.0754	-0.0742	0.0357	-0.3408	-0.2123	-0.4138	0.1984	0.4209	0.4762	-0.0659	-0.1978	-0.2681
RecName: Full=L-lactate dehydrogenase A chain; Short=LDH-A;	P06151	36 kDa	0.0011	-0.814	0.3742	0.2065	0.8739	0.8029	0.8469	-0.066	0.4133	0.3767	1.9161	2.6259	1.4591
RecName: Full=Ornithine carbamoyltransferase, mitochondrial;	P11725	40 kDa	0.0012	-0.6682	0.0112	0.2132	0.2558	0.4815	0.3711	0.7545	0.4837	0.2329	0.6539	0.2824	0.4984
RecName: Full=Short-chain specific acyl-CoA dehydrogenase,	Q07417	45 kDa	0.0014	0.3435	-0.2569	0.0106	-0.0955	0.0693	0.3934	0.8709	0.5395	1.0231	-1.3751	-0.163	-0.0591
RecName: Full=Bile acyl-CoA synthetase; Short=BACS; AltName:	Q4LDG0	76 kDa	0.0015	-0.9586	0.2379	0.2963	-0.2342	-0.0856	-0.7613	0.6014	0.0975	0.0002	0.4222	0.3163	0.7445
RecName: Full=Retinol dehydrogenase 7; AltName:	O88451	36 kDa	0.0017	-0.1192	0.0529	0.0278	0.0128	0.32	-0.2007	-0.2219	-0.8358	0.0364	-0.5546	-0.84	-0.6399
RecName: Full=Cytochrome P450 4A12A; AltName: Full=CYPIVA12.	Q91WL5	58 kDa	0.002	0.254	-0.194	0.1304	-0.4739	0.0266	-0.6441	0.056	0.1041	-0.0251	-1.6176	-2.3517	-0.3706
RecName: Full=Ribonuclease UK114; AltName: Full=Heat-responsive	P52760	14 kDa	0.0027	-0.0043	-0.1543	0.2278	0.1447	0.3565	0.0176	0.2988	0.034	0.1341	-0.3705	-0.5037	-0.5074
RecName: Full=60S ribosomal protein L24.	Q8BP67	18 kDa	0.0028	0.5036	-0.3832	0.1923	0.0481	0.1222	0.0863	-0.2729	0.3539	0.2818	1.0232	0.7408	0.542
RecName: Full=Argininosuccinate lyase; Short=ASAL; AltName:	Q91YI0	52 kDa	0.0029	-0.0618	0.1573	-0.0942	0.2233	0.2973	-0.0505	-0.4926	-0.8012	-0.1088	-0.0308	-0.2094	-0.0075
RecName: Full=Protein disulfide-isomerase A6; AltName:	Q922R8	48 kDa	0.003	-0.0558	-0.0159	0.0304	0.2097	-0.0167	0.1509	-0.2886	-0.0321	0.1052	0.8407	0.4023	0.0754
RecName: Full=3-ketoacyl-CoA thiolase B, peroxisomal; AltName:	Q8VCH0	44 kDa	0.0031	-0.4656	0.0718	0.1117	0.1344	0.1122	0.365	0.6103	-0.1383	-0.3362	-1.0546	-2.5712	-0.7936
RecName: Full=Malate dehydrogenase, mitochondrial; Flags:	P08249	36 kDa	0.0032	-0.1177	0.0963	-0.0313	0.0161	-0.0479	-0.4772	0.4021	0.6984	0.5696	0.0068	-0.1597	0.1052
RecName: Full=Apolipoprotein A-I; Short=Apo-AI; Short=ApoA-I;	Q00623	31 kDa	0.0032	-1.1181	0.4013	-0.5281	0.3442	0.0828	0.4873	0.9153	0.5956	0.6436	1.2441	1.1076	1.0123
RecName: Full=60 kDa heat shock protein, mitochondrial; AltName:	P63038	61 kDa	0.0034	0.0821	-0.0785	0.0667	-0.4589	-0.0346	0.2821	0.1841	0.3588	-0.0883	-0.3327	-0.1993	-0.5005
RecName: Full=ATP synthase subunit alpha, mitochondrial; Flags:	Q03265	60 kDa	0.0035	-0.14	0.0693	0.0672	-0.0867	0.2453	-0.1911	0.0025	-0.3502	-0.0346	-0.4793	-0.4239	-0.3389
RecName: Full=ADP/ATP translocase 2; AltName: Full=ADP,ATP carrier	P51881	33 kDa	0.0036	-0.0165	-0.0952	0.1058	-0.1974	0.1002	-0.4873	-0.0412	-0.4361	-0.0712	-0.5272	-0.3102	-0.2959
RecName: Full=Histone H2A type 1-F.	Q8CGP5	14 kDa	0.004	0.0999	0.1899	-0.3057	-0.2941	-0.5937	-0.421	-0.799	-0.8508	-0.5444	1.8381	1.5845	3.0873
RecName: Full=Histone H2A type 1-H.	Q8CGP6	14 kDa	0.004	0.0999	0.1899	-0.3057	-0.2941	-0.5937	-0.421	-0.799	-0.8508	-0.5444	1.8381	1.5845	3.0873
RecName: Full=Cytochrome c oxidase subunit 2; AltName:	P00405	26 kDa	0.0043	0.1118	-0.1232	-0.0413	-0.3638	-0.4655	-0.1131	-0.1399	0.2005	-0.209	0.3726	0.1261	0.3697
RecName: Full=NADPH--cytochrome P450 reductase; Short=CPR;	P37040	77 kDa	0.0044	-0.0966	0.1843	-0.0655	0.4246	-0.322	0.4049	0.0218	0.3279	-0.0974	0.6051	0.1758	0.6004
RecName: Full=ATP synthase subunit d, mitochondrial; Short=ATPase	Q9DCX2	19 kDa	0.0047	-0.1323	0.2631	-0.2422	0.2412	-0.1931	-0.0487	-0.7888	-0.0687	-0.4562	0.0912	-0.4197	0.2862
RecName: Full=GDH/6PGL endoplasmic bifunctional protein; Includes:	Q8CFX1	89 kDa	0.0047	-0.215	-0.07	0.2909	0.1749	0.4349	0.5744	-0.0966	-0.6763	-1.2359	1.1152	1.2756	0.511
RecName: Full=Apolipoprotein E; Short=Apo-E; Flags: Precursor.	P08226	36 kDa	0.0051	-0.0212	0.2037	-0.4254	0.4837	1.7661	0.5723	-1.3484	Value missing	-0.9442	-1.3849	-2.3978	Value missing
RecName: Full=Histone H4.	P62806	11 kDa	0.0053	No data	0.2132	-0.0713	No data	-0.6897	-1.0868	No data	-2.041	-0.7081	No data	1.0916	2.4654
RecName: Full=3-hydroxyisobutyrate dehydrogenase, mitochondrial;	Q99L13	35 kDa	0.0057	-0.6461	0.0541	0.1558	0.6306	1.0447	0.7791	0.5508	0.8252	0.4459	0.6293	0.3623	0.8704
RecName: Full=40S ribosomal protein S10.	P63325	19 kDa	0.0064	0.9452	-0.073	-0.3884	-0.874	-0.3126	-0.443	0.7926	0.2602	0.2628	-2.8163	0.393	0.5562
RecName: Full=Electron transfer flavoprotein-ubiquinone	Q921G7	68 kDa	0.0065	0.2873	0.0668	-0.3658	-0.2306	0.0392	-0.1115	-0.3989	-0.2647	-0.3877	-0.0755	-0.3386	-0.0869
RecName: Full=2,4-dienoyl-CoA reductase, mitochondrial; AltName:	Q9CQ62	36 kDa	0.0069	0.0197	0.0466	-0.101	0.2164	0.1881	0.6527	-0.3784	-0.1097	-0.8044	-0.1544	-0.4168	-0.2935
RecName: Full=2-hydroxyacyl-CoA lyase 1; AltName:	Q9QXE0	64 kDa	0.0074	0.4959	-0.0686	-0.1261	-0.1868	-0.428	-0.2227	-0.3098	0.077	-0.0547	-2.7831	-1.4414	-1.0946
RecName: Full=Delta-1-pyrroline-5-carboxylate dehydrogenase,	Q8CHT0	62 kDa	0.0075	0.1193	0.1856	-0.1475	0.3053	0.1692	0.1141	-0.1499	-0.4452	0.2167	-0.1007	0.5388	0.5095
RecName: Full=Glutathione S-transferase P 1; Short=Gst P1; AltName:	P19157	24 kDa	0.0084	-0.6196	0.0587	0.314	0.1212	-0.012	0.067	0.2044	-0.1575	-0.1496	-0.9911	-0.5902	-0.9998
RecName: Full=Electron transfer flavoprotein subunit alpha,	Q99LC5	35 kDa	0.0085	-0.2595	-0.2646	0.5272	0.1484	0.0579	-0.0627	0.2715	0.7187	0.1298	0.158	-0.2921	-0.297
RecName: Full=Calnexin; Flags: Precursor.	P35564	67 kDa	0.0095	0.1014	0.0318	-0.1135	-0.0852	-0.2084	-0.4395	-0.3366	-0.376	0.1001	-0.0249	0.2053	-0.0071
RecName: Full=Acyl-CoA synthetase family member 2, mitochondrial;	Q8VCW8	68 kDa	0.0097	-0.2912	No data	0.2098	-1.356	No data	-2.7711	-1.2268	No data	-1.2224	-2.6699	No data	-2.3009
RecName: Full=Sorbitol dehydrogenase; AltName: Full=L-iditol	Q64442	38 kDa	0.01	-0.3678	-0.0634	0.1239	1.0059	0.5548	0.36	0.2357	0.2383	0.4251	0.3559	0.8857	0.8876
RecName: Full=40S ribosomal protein S12.	P63323	15 kDa	0.01	-0.1063	0.068	0.1497	-0.3584	-0.634	-0.6132	-0.5591	-0.3265	-0.4126	0.3162	0.1999	0.2718
RecName: Full=Dolichyl-diphosphooligosaccharide--protein	Q91YQ5	69 kDa	0.011	-0.0519	-0.1422	0.0689	-0.6065	-0.1415	-0.3756	-0.0014	-0.0011	-0.3106	0.6283	0.3483	0.3102
RecName: Full=Leucine-rich repeat-containing protein 59.	Q922Q8	35 kDa	0.011	0.0946	-0.1231	0.0741	-0.255	0.18	0.5553	0.2326	0.173	-0.0948	1.2295	0.6218	0.3114
RecName: Full=Carnitine O-palmitoyltransferase 2, mitochondrial;	P52825	74 kDa	0.011	0.3439	0.3595	-0.1844	-0.0913	0.3639	0.3111	0.1637	-0.337	0.0552	-0.1131	-0.2873	-0.205
RecName: Full=NADH-ubiquinone oxidoreductase 75 kDa subunit,	Q91VD9	80 kDa	0.011	0.2536	-0.0177	-0.1389	-0.5585	-0.5481	-1.0988	-0.4604	-0.6498	-0.1706	0.2229	0.0659	-0.1035
RecName: Full=Heterogeneous nuclear ribonucleoproteins A2/B1;	O88569	37 kDa	0.011	-0.3341	0.0806	0.1131	0.6157	0.1373	0.1688	-0.4652	0.0157	0.0199	2.0531	1.0633	1.293
RecName: Full=Cytochrome c, somatic.	P62897	12 kDa	0.012	0.0222	0.0112	-0.0072	0.0344	0.1808	-0.1779	0.1213	0.2337	0.0764	0.4863	0.235	0.5347
RecName: Full=Heat shock cognate 71 kDa protein; AltName: Full=Heat	P63017	71 kDa	0.012	-0.0672	0.1091	-0.1021	0.1604	0.2128	0.161	0.4614	-0.1939	0.164	0.2307	0.6474	0.6598
RecName: Full=Sterol 26-hydroxylase, mitochondrial; AltName:	Q9DBG1	61 kDa	0.012	0.0857	-0.0298	-0.0703	-0.1706	-0.4804	-1.1301	-0.0669	-0.0243	0.2085	-0.4178	0.005	-0.1903
RecName: Full=Eukaryotic translation initiation factor 5A-1;	P63242	17 kDa	0.012	-0.0634	-0.1677	0.5441	-1.1005	-0.4748	-0.982	-0.3305	-0.656	0.0199	-0.7895	-0.8592	-0.8905
RecName: Full=40S ribosomal protein S26.	P62855	13 kDa	0.012	-0.032	-0.0887	0.0528	-0.564	-0.8898	-0.5231	-0.5463	-0.4896	-0.4954	0.3915	0.4979	-0.1281
RecName: Full=Hemoglobin subunit alpha; AltName: Full=Alpha-globin;	P01942	15 kDa	0.013	-0.3269	0.5424	-0.3854	1.2231	0.2596	0.6499	-0.0493	0.4157	1.8138	0.879	0.3225	-0.4703
RecName: Full=Medium-chain specific acyl-CoA dehydrogenase,	P45952	46 kDa	0.013	-0.0853	0.4032	-0.0939	0.8045	0.5881	0.9189	0.4247	0.4729	-0.0379	0.2632	-0.2854	0.5641
RecName: Full=Thiosulfate sulfurtransferase; AltName:	P52196	33 kDa	0.014	No data	-0.095	0.0104	No data	0.0292	0.1211	No data	-0.3073	-0.57	No data	0.1575	0.7086
RecName: Full=Enoyl-CoA delta isomerase 2, mitochondrial; AltName:	Q9WUR2	43 kDa	0.014	No data	0.1604	-0.1624	No data	0.4971	0.3826	No data	0.106	0.1766	No data	0.7695	0.8546
RecName: Full=Peroxisomal multifunctional enzyme type 2;	P51660	79 kDa	0.015	-0.3054	0.1767	0.1152	0.2872	0.0661	-0.209	0.2343	-0.0515	0.3556	-0.2396	-0.0385	0.0069
RecName: Full=Cytochrome c oxidase subunit 4 isoform 1,	P19783	20 kDa	0.015	0.2564	-0.1354	-0.0175	-0.3148	-0.2317	-0.0721	-0.357	0.1161	-0.289	0.3215	-0.0456	0.4159
RecName: Full=Fatty acid synthase; Includes: RecName:	P19096	272 kDa	0.015	0.4977	-0.5821	0.125	0.7194	1.679	0.6224	0.4708	-0.0377	0.5068	0.0894	1.0239	1.0779
RecName: Full=MOSC domain-containing protein 2, mitochondrial;	Q922Q1	38 kDa	0.02	0.132	-0.1762	0.0119	-0.0598	0.4817	0.0226	-0.5778	-0.1724	-0.808	0.513	-0.0088	0.3865
RecName: Full=ATP-binding cassette sub-family D member 3; AltName:	P55096	75 kDa	0.021	-0.5994	-0.1059	0.3096	-0.226	-0.3466	-0.0464	-0.0039	0.0185	-0.3343	-0.1842	-0.6952	-0.4828
RecName: Full=ATP synthase subunit g, mitochondrial; Short=ATPase	Q9CPQ8	11 kDa	0.021	0.2954	0.0861	-0.2982	0.1273	0.1963	0.5013	0.1994	-0.063	-0.1191	0.0405	0.4497	0.6241
RecName: Full=Hydroxymethylglutaryl-CoA lyase, mitochondrial;	P38060	34 kDa	0.021	0.3299	-0.3395	-0.0952	-0.0764	0.2259	-1.716	0.3251	0.4425	1.041	0.1951	0.1634	0.4875
RecName: Full=Cytochrome b5 type B; AltName: Full=Cytochrome b5	Q9CQX2	16 kDa	0.024	No data	-0.3893	0.2109	No data	-0.4949	-0.5897	No data	-0.1337	-0.2876	No data	-1.0436	-1.1973
RecName: Full=Cytochrome P450 2E1; AltName: Full=4-nitrophenol	Q05421	57 kDa	0.025	0.176	-0.2748	0.1274	0.4265	0.4887	-0.1484	-0.1943	-0.0351	0.2388	-0.4944	0.2087	0.0545
RecName: Full=Alpha-aminoadipic semialdehyde synthase,	Q99K67	103 kDa	0.025	0.1731	-0.0213	-0.0914	0.9618	0.5287	0.5327	0.1056	0.6063	0.4374	1.2919	0.8505	1.1591
RecName: Full=Methylmalonate-semialdehyde dehydrogenase	Q9EQ20	58 kDa	0.026	-0.0066	0.077	-0.2051	-0.0067	-0.1527	0.2187	-0.1314	0.228	0.1516	-0.0385	-0.6166	-0.5246
RecName: Full=Tubulin beta-2A chain.	Q7TMM9	50 kDa	0.026	-0.0568	0.0965	-0.0425	-0.8687	-0.2161	-0.5503	0.2998	-0.2807	0.3533	-0.0923	-0.0374	-0.0961
RecName: Full=Tubulin beta-2B chain.	Q9CWF2	50 kDa	0.026	-0.0568	0.0965	-0.0425	-0.8687	-0.2161	-0.5503	0.2998	-0.2807	0.3533	-0.0923	-0.0374	-0.0961
RecName: Full=Hypoxia up-regulated protein 1; Short=GRP-170;	Q9JKR6	111 kDa	0.026	0.1598	-0.0251	-0.1538	-0.8329	-0.378	-0.2111	-0.5123	0.0033	-0.3467	0.7596	-0.1536	0.0296
RecName: Full=Tubulin alpha-1B chain; AltName: Full=Alpha-tubulin	P05213	50 kDa	0.027	0.1953	0.0604	-0.1658	-0.031	-0.3058	-0.6226	-0.4904	-0.5679	-0.1066	-0.5538	-0.2863	-0.5488
RecName: Full=Tubulin alpha-1A chain; AltName: Full=Alpha-tubulin	P68369	50 kDa	0.027	0.1953	0.0604	-0.1658	-0.031	-0.3058	-0.6226	-0.4904	-0.5679	-0.1066	-0.5538	-0.2863	-0.5488
RecName: Full=40S ribosomal protein S8.	P62242	24 kDa	0.027	-0.1845	0.513	0.0215	-0.6522	-0.8071	-0.1958	0.1112	-0.8476	-0.25	0.5178	1.1017	-0.0724
RecName: Full=Peptidyl-prolyl cis-trans isomerase A; Short=PPIase	P17742	18 kDa	0.028	0.0168	-0.0225	-0.0438	-0.6381	0.0971	-0.1248	0.3274	0.4249	0.0044	0.6355	0.0577	0.7253
RecName: Full=Microsomal glutathione S-transferase 1;	Q91VS7	18 kDa	0.029	0.465	-0.2814	0.0065	-0.7984	-0.0836	-0.0117	0.6433	0.4235	0.1422	-0.7547	0.3209	0.0264
RecName: Full=UDP-glucuronosyltransferase 1-6; Short=UDPGT 1-6;	Q64435	60 kDa	0.031	-0.2923	0.2781	-0.067	-0.0928	-0.009	0.1658	-0.1957	-0.2709	-0.6178	-0.0028	-0.8846	-0.0706
RecName: Full=Cystathionine gamma-lyase; AltName:	Q8VCN5	44 kDa	0.031	-0.1707	0.8837	-0.1959	0.0131	-1.5186	0.2982	-0.1303	-0.0702	-0.1853	0.8673	0.2114	1.0401
RecName: Full=Superoxide dismutase [Cu-Zn].	P08228	16 kDa	0.032	-0.0196	-0.0974	0.0781	0.0772	-0.0417	-0.0926	0.0874	0.2062	0.1822	-0.2114	-0.1638	-0.0946
RecName: Full=Stress-70 protein, mitochondrial; AltName: Full=75	P38647	74 kDa	0.034	0.1778	-0.0345	-0.2161	0.0175	0.4388	0.3157	0.2021	0.2628	0.3295	0.5237	0.3019	0.4076
RecName: Full=Mannosyl-oligosaccharide glucosidase; AltName:	Q80UM7	92 kDa	0.034	-0.7876	0.2594	0.5875	0.5071	-0.0135	0.0036	-0.023	-0.0555	-0.0619	1.0866	0.9828	0.4729
RecName: Full=Hemoglobin subunit beta-1; AltName:	P02088	16 kDa	0.036	0.0506	0.5255	-0.7084	0.7005	-0.0231	0.554	0.0912	0.2837	0.8932	0.1934	0.0917	0.09
RecName: Full=Glutaryl-CoA dehydrogenase, mitochondrial; Short=GCD;	Q60759	49 kDa	0.036	0.1555	-0.0355	0.0257	-0.3536	-0.0312	0.0475	0.338	-0.077	-0.2071	-1.6995	-1.5593	-0.3537
RecName: Full=60S ribosomal protein L36a; AltName: Full=60S	P83882	12 kDa	0.036	-0.7089	0.3856	0.5097	0.8731	0.8361	0.8665	0.4083	0.4713	0.4153	1.3228	0.8033	0.8123
RecName: Full=Dehydrogenase/reductase SDR family member 1.	Q99L04	34 kDa	0.037	0.0542	-0.2802	0.1563	-0.2665	0.2963	0.1682	0.261	0.0565	0.1274	0.4841	0.7138	0.3187
RecName: Full=ATP synthase protein 8; AltName: Full=A6L; AltName:	P03930	8 kDa	0.038	-0.0006	No data	0.0027	0.3817	No data	0.5187	0.1609	No data	0.0982	0.6292	No data	0.6863
RecName: Full=Transmembrane protein 205.	Q91XE8	21 kDa	0.038	0.3169	-0.6149	No data	0.2079	0.2296	No data	0.8907	1.4468	No data	0.9487	1.0925	No data
RecName: Full=Sodium/potassium-transporting ATPase subunit alpha-1;	Q8VDN2	113 kDa	0.039	No data	0.3316	-0.5897	No data	0.1887	0.4469	No data	0.0928	0.229	No data	0.7595	0.5318
RecName: Full=Histone H2B type 1-B; AltName: Full=h2B-143.	Q64475	14 kDa	0.04	0.3733	-0.4478	0.1811	-0.1493	0.2116	-0.3886	-0.2367	0.0603	-0.5207	1.4771	1.4894	2.7429
RecName: Full=Serine--pyruvate aminotransferase, mitochondrial;	O35423	46 kDa	0.04	No data	0.0946	-0.0456	No data	-0.9749	-1.0297	No data	-0.8295	-0.7666	No data	-2.3578	-1.9855
RecName: Full=Elongation factor 2; Short=EF-2.	P58252	95 kDa	0.043	-0.1395	-0.0399	0.156	-0.0081	0.1503	0.0931	-0.0049	-0.5917	-0.1862	0.0879	0.079	-0.118
RecName: Full=60S ribosomal protein L3; AltName: Full=J1 protein.	P27659	46 kDa	0.043	0.045	0.05	-0.0476	-2.4997	-0.2132	-0.8882	0.4748	-0.6348	0.2531	-0.2714	0.3257	-0.0445
RecName: Full=Cytochrome P450 2A12; AltName: Full=CYPIIA12;	P56593	56 kDa	0.044	-0.3262	0.0418	0.1381	-0.0461	-0.3335	0.1347	0.3987	0.3929	0.4054	0.4893	0.1107	-0.4835
RecName: Full=Succinate dehydrogenase [ubiquinone] flavoprotein	Q8K2B3	73 kDa	0.046	1.7435	-0.5158	0.5515	-1.1128	-0.3532	-1.4442	-0.8005	-0.5594	-0.0174	-0.1192	-0.467	-0.9856
RecName: Full=Valacyclovir hydrolase; Short=VACVase;	Q8R164	33 kDa	0.046	0.7478	-0.5376	0.1151	-0.0855	-0.0184	0.1629	0.988	0.4308	0.2988	-0.3864	0.4273	0.4262
RecName: Full=Proline dehydrogenase 1, mitochondrial; AltName:	Q9WU79	68 kDa	0.047	No data	-0.1925	0.2116	No data	0.5861	0.2344	No data	0.6955	0.7479	No data	0.8032	1.0715
RecName: Full=Peroxiredoxin-5, mitochondrial; AltName:	P99029	22 kDa	0.048	-0.1514	-0.1009	0.222	0.5529	1.0212	-0.5463	0.8738	0.8958	0.9485	0.8273	0.62	0.6386
RecName: Full=Argininosuccinate synthase; AltName:	P16460	47 kDa	0.05	-0.1383	0.2036	-0.0759	-0.186	0.0348	-0.1424	-0.1424	-0.4903	0.0204	-0.0026	-0.245	-0.334
RecName: Full=Pyruvate carboxylase, mitochondrial; AltName:	Q05920	130 kDa	0.05	0.1697	-0.1292	0.0287	0.0695	0.0884	-0.3169	-0.3537	-0.4903	-0.162	-0.1754	-0.1472	-0.3155
RecName: Full=60S ribosomal protein L10; AltName: Full=Protein QM	Q6ZWV3	25 kDa	0.05	-0.011	-0.1118	0.0952	-0.2062	-0.3447	-0.7535	-0.1483	-0.1853	-0.2633	-0.1197	0.0331	-0.0943
RecName: Full=Staphylococcal nuclease domain-containing protein 1;	Q78PY7	102 kDa	0.051	0.3048	-0.2265	-0.0096	0.3861	0.3202	0.2945	-0.2247	0.0057	-0.5551	-0.143	0.5745	0.2423
RecName: Full=Cytochrome P450 2D26; AltName: Full=CYPIID26.	Q8CIM7	57 kDa	0.052	0.0342	-0.0029	-0.1163	-0.0033	-0.2381	0.0787	0.2555	0.1283	-0.1541	-0.4385	-0.4613	-0.3223
RecName: Full=Succinyl-CoA ligase [ADP/GDP-forming] subunit alpha,	Q9WUM5	36 kDa	0.052	0.2129	-0.1478	-0.097	-0.5054	0.0579	-0.0097	-0.1861	-0.2289	-0.8501	-0.3615	-0.412	-0.2587
RecName: Full=60S ribosomal protein L29.	P47915	18 kDa	0.052	-0.574	0.1729	0.4316	1.2415	0.6742	-1.5841	-0.3995	-0.5212	1.7234	1.7994	0.9339	0.4144
RecName: Full=60S ribosomal protein L19.	P84099	23 kDa	0.054	-0.11	-0.3438	0.5846	-1.84	-0.129	-0.86	0.0491	-0.2721	-1.6437	-0.2263	0.3354	0.5564
RecName: Full=Amine oxidase [flavin-containing] B; AltName:	Q8BW75	59 kDa	0.054	0.1423	-0.0132	-0.1351	-0.0793	0.5366	0.3476	0.2345	-0.0904	-0.0151	0.5148	0.1195	0.533
RecName: Full=Apoptosis-inducing factor 1, mitochondrial; AltName:	Q9Z0X1	67 kDa	0.056	-0.1485	-0.1237	0.5187	0.1613	-0.2075	0.4872	-0.7597	0.0284	-0.5782	0.5788	0.0124	-0.1015
RecName: Full=Cytochrome b-c1 complex subunit 6, mitochondrial;	P99028	10 kDa	0.058	0.1656	-0.1873	0.0241	-0.5082	-0.0913	-0.7949	-0.7444	-0.4312	-0.3824	0.0369	-0.266	-0.0853
RecName: Full=Adenylate kinase 2, mitochondrial; Short=AK 2;	Q9WTP6	26 kDa	0.061	0.6392	-0.1294	-0.4384	-0.1722	-0.0704	-0.0297	-0.3938	-0.3782	-0.9554	-0.4209	-0.0299	0.0159
RecName: Full=40S ribosomal protein S3.	P62908	27 kDa	0.063	0.3671	0.1332	-0.3565	0.1189	-0.0909	0.4733	0.0208	0.0748	0.0239	0.3659	0.4187	0.2804
RecName: Full=Cytochrome b-c1 complex subunit Rieske,	Q9CR68	29 kDa	0.064	0.0218	0.0993	-0.1182	-0.2094	-0.3851	0.0069	-0.3701	0.1514	-0.2499	0.09	0.0112	-0.1528
RecName: Full=60S ribosomal protein L23a.	P62751	18 kDa	0.067	-0.3167	0.0497	0.0513	0.3361	0.0756	0.2266	-0.1642	0.0204	0.0618	0.5137	0.4016	0.1358
RecName: Full=Thioredoxin domain-containing protein 5; AltName:	Q91W90	46 kDa	0.067	-0.0855	-0.0136	0.0336	-0.0532	-0.2419	0.5466	0.2999	0.3876	-0.9784	0.9837	0.3772	0.4384
RecName: Full=ATP-citrate synthase; AltName: Full=ATP-citrate	Q91V92	120 kDa	0.067	0.1758	-0.1958	No data	-0.1838	0.3581	No data	-1.1946	-0.3398	No data	-0.2215	-0.4569	No data
RecName: Full=Major urinary protein 3; Short=MUP 3; AltName:	P04939	21 kDa	0.067	-0.1433	0.0907	-0.0502	0.3122	0.2363	0.3221	-0.4218	0.0084	0.0563	0.3705	-0.0229	0.1127
RecName: Full=Myosin-9; AltName: Full=Cellular myosin heavy chain,	Q8VDD5	226 kDa	0.068	0.2029	-0.2222	0.1104	-0.0141	-0.4933	-0.1985	-0.2741	-0.2833	-0.2575	-0.4501	0.9707	0.0116
RecName: Full=17-beta-hydroxysteroid dehydrogenase 13;	Q8VCR2	34 kDa	0.068	0.0732	0.2935	-0.2312	0.2471	-0.1021	0.2479	-0.2425	-0.2985	-0.0603	-0.4931	-1.1399	-0.3572
RecName: Full=Trifunctional enzyme subunit alpha, mitochondrial;	Q8BMS1	83 kDa	0.069	0.1095	0.0428	-0.1784	0.1474	-0.1108	-0.0011	-0.1559	0.0563	-0.0131	-0.0617	0.1801	0.3186
RecName: Full=3-hydroxyacyl-CoA dehydrogenase type-2; AltName:	O08756	27 kDa	0.069	0.213	0.079	-0.2946	0.5813	0.5759	0.6641	1.0595	0.4375	0.8064	-0.2483	0.8113	0.2418
RecName: Full=Eukaryotic initiation factor 4A-I; Short=eIF-4A-I;	P60843	46 kDa	0.069	No data	-0.2209	0.1743	No data	-0.0773	0.2639	No data	-0.0057	-0.8492	No data	0.2142	0.1455
RecName: Full=60S ribosomal protein L4.	Q9D8E6	47 kDa	0.072	-0.0121	-0.1167	0.1145	-0.038	0.0713	0.0172	0.1248	0.0461	0.1525	0.3103	0.2117	-0.1112
RecName: Full=Cytosol aminopeptidase; AltName: Full=Leucine	Q9CPY7	56 kDa	0.073	0.3591	-0.0054	-0.3488	-0.6807	-0.3124	0.1879	-0.1647	-0.4259	-0.3346	-0.7867	-0.7919	-0.5433
RecName: Full=Cytochrome P450 2C70; AltName: Full=CYPIIC70.	Q91W64	56 kDa	0.073	-0.2983	-0.3156	0.684	0.0365	0.2999	0.5785	-0.4158	-0.9246	-0.6991	0.1004	0.4726	-0.6139
RecName: Full=Hydroxyacyl-coenzyme A dehydrogenase, mitochondrial;	Q61425	34 kDa	0.074	-0.3013	0.0873	0.1366	0.6289	0.637	0.0229	0.0295	0.1677	0.3266	0.2529	0.2191	0.3286
RecName: Full=Retinal dehydrogenase 1; Short=RALDH 1; Short=RalDH1;	P24549	54 kDa	0.074	0.0486	-0.207	0.1228	0.2123	0.4529	0.402	0.6045	-0.4957	0.2467	0.102	1.03	0.1885
RecName: Full=Enoyl-CoA delta isomerase 1, mitochondrial; AltName:	P42125	32 kDa	0.074	0.0378	-0.0905	0.0317	0.3664	0.214	0.2231	-0.0969	0.0895	0.0764	-0.2193	-0.0286	0.1661
RecName: Full=D-beta-hydroxybutyrate dehydrogenase, mitochondrial;	Q80XN0	38 kDa	0.079	0.3477	-0.0019	-0.1321	-0.0811	-0.0938	-0.2714	-0.0688	0.1083	-0.0081	-0.3427	-0.6098	0.0331
RecName: Full=Cytochrome c oxidase subunit 5B, mitochondrial;	P19536	14 kDa	0.08	0.725	-0.14	-0.1212	-1.8205	0.0043	-0.0289	0.1625	-0.492	-0.4449	-0.3114	0.4065	0.1354
RecName: Full=60S ribosomal protein L17.	Q9CPR4	21 kDa	0.082	-0.3805	0.2599	-0.3014	0.167	0.1693	0.5402	0.2645	0.0166	-0.2215	0.9354	0.7471	0.6299
Cytochrome P450 2A5 OS=Mus musculus GN=Cyp2a5 PE=2 SV=1	P20852	57 kDa	0.082	0.1222	-0.2418	No data	-1.0692	-0.1103	No data	0.3944	-0.2648	No data	-0.6616	-1.3309	No data
RecName: Full=Clathrin heavy chain 1.	Q68FD5	192 kDa	0.084	-0.0546	-0.1537	0.1887	-0.1824	-0.0512	-0.2764	-0.3221	-0.3119	-0.291	-0.0008	0.613	-0.08
RecName: Full=Long-chain specific acyl-CoA dehydrogenase,	P51174	48 kDa	0.084	0.0707	0.0408	-0.1554	-0.0137	0.0815	-0.0674	-0.5486	-0.5847	-0.4908	-0.2088	0.1858	0.6328
RecName: Full=Estradiol 17 beta-dehydrogenase 5; AltName:	P70694	37 kDa	0.084	0.0694	0.2331	-0.1661	0.5318	0.7327	0.9086	0.6265	-0.2627	0.0562	0.2846	0.3677	0.4304
RecName: Full=Solute carrier organic anion transporter family	Q9QXZ6	74 kDa	0.085	0.6616	-0.1419	-0.1783	0.218	0.3048	1.1481	-0.1342	0.0196	0.2701	-0.4882	0.1752	-0.7565
RecName: Full=60S ribosomal protein L13; AltName: Full=A52.	P47963	24 kDa	0.086	0.0573	-0.0322	-0.1229	0.0123	-0.0588	-0.4336	-0.2299	-0.1476	0.1903	0.2144	0.3342	0.1186
RecName: Full=40S ribosomal protein S4, X isoform.	P62702	30 kDa	0.087	-0.0517	-0.0087	0.0685	-0.2032	-0.427	-0.2904	-0.1235	0.1239	-0.4149	0.1559	0.2851	-0.0222
RecName: Full=40S ribosomal protein S7.	P62082	22 kDa	0.088	-0.1077	0.0491	0.0609	-0.0588	-0.1628	0.1789	-0.945	-0.1958	-0.2433	-0.03	-0.4227	-0.5942
RecName: Full=Vigilin; AltName: Full=High density	Q8VDJ3	142 kDa	0.089	0.2028	-0.5714	0.6335	0.5647	0.3472	0.8091	0.4743	0.9794	0.3981	1.1519	0.3049	0.3929
RecName: Full=Peroxiredoxin-1; AltName: Full=Macrophage 23 kDa	P35700	22 kDa	0.09	-0.0971	0.0614	-0.0089	0.174	0.0772	-0.0175	0.2746	-0.0779	-0.0334	-0.4685	-0.0381	0.0601
RecName: Full=Elongation factor 1-gamma; Short=EF-1-gamma; AltName:	Q9D8N0	50 kDa	0.09	No data	-0.2996	0.4819	No data	0.6939	0.4225	No data	0.4954	0.7141	No data	2.5517	0.7854
RecName: Full=Very long-chain specific acyl-CoA dehydrogenase,	P50544	71 kDa	0.093	0.037	-0.0729	-0.002	0.6227	0.1566	0.2838	0.4715	0.4059	0.617	-0.7535	0.5907	-0.2348
RecName: Full=CDGSH iron-sulfur domain-containing protein 1;	Q91WS0	12 kDa	0.093	-0.1908	0.1257	-0.1984	0.1003	-0.0901	0.1074	-0.3466	-0.1362	-1.4397	0.1768	0.0161	0.4771
RecName: Full=Cytochrome P450 2C37; AltName: Full=CYPIIC37.	P56654	56 kDa	0.1	0.2055	-0.1846	0.1402	-0.3826	0.5233	-1.4645	0.5567	-0.1946	0.2326	-0.6705	-1.0373	-0.6195
RecName: Full=Protein transport protein Sec23A; AltName:	Q01405	86 kDa	0.1	-0.1134	-0.0026	0.0305	0.2932	0.1727	0.5494	-0.471	0.0388	-0.0432	0.2575	-0.1617	-0.3411
RecName: Full=Peroxisomal acyl-coenzyme A oxidase 2; AltName:	Q9QXD1	77 kDa	0.1	-0.2492	-0.0595	0.1435	-0.5398	-0.328	-0.302	0.0124	-0.9713	-0.6488	-0.16	-0.0812	-0.1893
Glycogen [starch] synthase, liver OS=Mus musculus GN=Gys2 PE=1 SV=2	Q8VCB3	81 kDa	0.1	0.0044	No data	No data	-0.3213	No data	No data	-1.159	No data	No data	-1.7368	No data	No data
RecName: Full=40S ribosomal protein S25.	P62852	14 kDa	0.11	0.0759	-0.1028	0.0479	-1.0199	0.1394	0.0104	0.6355	0.119	0.1682	0.4706	0.2844	0.4563
RecName: Full=Electron transfer flavoprotein subunit beta;	Q9DCW4	28 kDa	0.11	0.0478	-0.1491	0.2975	-0.0559	0.2301	0.2077	0.4373	0.4585	0.2935	0.3607	0.2781	-0.0741
RecName: Full=Enoyl-CoA hydratase, mitochondrial; AltName:	Q8BH95	31 kDa	0.11	0.7835	-0.1261	-0.3614	-0.305	-0.0068	-0.1654	-0.127	-0.5158	0.171	-0.7702	-0.3904	-0.2881
RecName: Full=Actin, aortic smooth muscle; AltName:	P62737	42 kDa	0.11	0.39	0.0444	-0.5372	-0.7664	-0.2136	0.1852	-0.5922	-0.4391	0.1199	0.3172	0.1462	0.0789
RecName: Full=Mitochondrial dicarboxylate carrier; AltName:	Q9QZD8	32 kDa	0.11	0.1165	-0.2047	-0.0353	-0.134	0.2546	-0.1622	-0.0806	0.2017	0.1141	-0.7469	-0.4145	-0.6035
RecName: Full=Serum paraoxonase/arylesterase 1; Short=PON 1;	P52430	40 kDa	0.11	No data	-0.3805	0.3948	No data	-0.2427	-0.9699	No data	0.1324	0.2709	No data	0.0084	-1.8845
RecName: Full=40S ribosomal protein S2; AltName: Full=40S ribosomal	P25444	31 kDa	0.12	0.1442	0.055	-0.1258	-0.2587	-0.0118	0.2722	0.3356	-0.452	-0.41	-0.6524	0.1412	-0.2108
RecName: Full=60S ribosomal protein L13a; AltName:	P19253	23 kDa	0.12	-1.4329	0.155	0.4354	0.3327	-0.0464	-2.5768	-0.2168	-0.0001	-0.089	0.5191	0.0328	0.2466
RecName: Full=Dihydrolipoyl dehydrogenase, mitochondrial; AltName:	O08749	54 kDa	0.13	0.0368	-0.1242	-0.0076	0.4795	0.011	0.7649	-0.0448	0.5208	0.0555	0.4486	0.5158	0.0251
RecName: Full=Receptor expression-enhancing protein 6; AltName:	Q9JM62	22 kDa	0.13	0.543	No data	-0.248	-1.7729	No data	-0.9355	0.2525	No data	-0.4033	-0.8995	No data	0.5276
RecName: Full=Polyadenylate-binding protein 1; Short=PABP-1;	P29341	71 kDa	0.13	No data	-0.0204	No data	No data	1.5979	No data	No data	1.2331	No data	No data	2.1607	No data
RecName: Full=Acetyl-CoA acetyltransferase, mitochondrial; AltName:	Q8QZT1	45 kDa	0.14	0.1829	-0.2359	0.0562	-0.7394	0.2522	0.1572	0.6243	0.192	0.0558	-0.4721	0.0144	-0.2111
RecName: Full=40S ribosomal protein SA; AltName: Full=37 kDa	P14206	?	0.14	No data	-0.0765	-0.0737	No data	-0.2119	0.1003	No data	-0.27	0.1762	No data	0.926	1.1927
RecName: Full=Glutamate dehydrogenase 1, mitochondrial; Short=GDH	P26443	61 kDa	0.15	-0.1368	0.0209	0.0794	0.1649	0.0878	0.034	-0.2787	0.1268	0.087	0.2348	-0.2502	-0.3564
RecName: Full=60S ribosomal protein L5.	P47962	34 kDa	0.15	-0.2614	0.1092	0.2277	0.3228	-0.1167	0.0207	-0.0175	0.2087	-0.2021	-0.0102	0.2763	0.3199
RecName: Full=Isocitrate dehydrogenase [NADP], mitochondrial;	P54071	51 kDa	0.15	-0.0316	0.0686	-0.0746	-0.6758	-0.281	-0.289	-0.0562	-0.0388	-0.3276	-0.426	-0.6097	0.14
RecName: Full=Catechol O-methyltransferase.	O88587	29 kDa	0.15	0.0602	0.0107	-0.0731	0.5878	0.3689	0.5142	-0.2827	0.0103	-0.6539	0.3808	0.163	0.5453
Liver carboxylesterase 31-like OS=Mus musculus GN=Gm4738 PE=2 SV=1	Q8VCU1	63 kDa	0.15	Value missing	0.0652	No data	1.3558	-0.6602	No data	Value missing	-0.7305	No data	Value missing	-0.2934	No data
RecName: Full=ATP synthase subunit beta, mitochondrial; Flags:	P56480	56 kDa	0.16	0.116	-0.042	-0.0956	-0.0596	-0.0325	-0.0297	-0.195	-0.0485	-0.12	-0.2255	-0.169	-0.0141
RecName: Full=40S ribosomal protein S3a; AltName: Full=Protein	P97351	30 kDa	0.16	-0.1268	-0.1249	0.1419	-0.3664	0.0561	0.0894	0.2352	0.2495	0.0896	0.1328	0.262	0.2409
RecName: Full=60S ribosomal protein L6; AltName:	P47911	33 kDa	0.16	-0.352	-0.2692	0.5726	-0.4203	0.3798	-0.5932	0.7361	0.0258	-0.4125	0.6041	0.3611	0.7801
RecName: Full=60S ribosomal protein L31.	P62900	14 kDa	0.16	-0.1749	0.3847	-0.1125	0.2427	-0.0308	0.2637	0.5957	0.081	0.2722	0.4694	0.5168	0.3628
RecName: Full=Liver carboxylesterase 22; Short=Es-22;	Q64176	62 kDa	0.16	-0.2089	0.232	-0.1094	-0.1293	-0.289	0.174	0.4237	0.145	-0.0674	-0.3492	-0.2676	-0.4398
RecName: Full=Cytochrome b-c1 complex subunit 8; AltName:	Q9CQ69	10 kDa	0.16	0.0326	0.0562	-0.1296	0.0373	-0.0276	0.0117	-0.4021	0.057	0.0502	0.3153	0.006	0.7845
RecName: Full=Fibrinogen beta chain; Contains: RecName:	Q8K0E8	55 kDa	0.16	-1.1947	0.4582	No data	0.7034	-0.7103	No data	-0.6155	-1.1301	No data	0.3701	0.9012	No data
RecName: Full=All-trans-retinol 13,14-reductase; AltName:	Q64FW2	67 kDa	0.16	No data	0.0003	No data	No data	-0.751	No data	No data	-0.2339	No data	No data	-2.3784	No data
RecName: Full=Dimethylaniline monooxygenase [N-oxide-forming] 5;	P97872	60 kDa	0.17	-0.134	0.0445	0.0653	0.0094	0.363	-0.0582	-0.0176	-0.5322	0.0362	-0.0223	-0.1657	-0.2968
RecName: Full=60S ribosomal protein L26; AltName:	P61255	17 kDa	0.17	0.0969	-0.1138	0.0568	0.3022	-0.6399	0.051	-0.0564	-0.3084	0.1032	0.2966	0.7287	-0.4244
RecName: Full=ATP synthase-coupling factor 6, mitochondrial;	P97450	12 kDa	0.17	1.7225	-0.4149	0.0765	Value missing	-0.6408	-0.5376	-0.1712	-2.3566	-0.5826	-0.9571	-0.3649	-1.455
RecName: Full=40S ribosomal protein S11.	P62281	18 kDa	0.17	0.0276	0.1508	-0.1537	-0.2422	-0.1643	-0.2024	1.1824	-0.1351	0.1185	Value missing	-0.1276	-0.7312
RecName: Full=60S ribosomal protein L36.	P47964	12 kDa	0.17	0.638	0.1426	-1.0946	0.4169	-1.8204	1.4077	0.6657	2.081	0.4456	1.2206	1.1697	0.8219
RecName: Full=Cytochrome P450 2D10; AltName: Full=CYPIID10;	P24456	57 kDa	0.18	0.0381	0.0914	-0.3336	0.274	0.1845	0.2606	0.0093	0.2103	-0.0843	0.3271	0.0864	0.4168
RecName: Full=60S acidic ribosomal protein P2.	P99027	12 kDa	0.18	0.3097	-0.3562	0.1695	0.312	0.3703	0.2066	0.1686	0.2091	0.2132	0.1724	0.4844	-0.0888
RecName: Full=Glycerol-3-phosphate dehydrogenase [NAD+],	P13707	38 kDa	0.18	-0.2944	-0.116	0.1442	0.5738	0.1495	0.3458	0.1332	0.5276	0.4137	0.5285	0.9431	0.4364
RecName: Full=40S ribosomal protein S28.	P62858	8 kDa	0.18	-0.1382	-0.2001	0.5086	-0.0282	0.4554	0.0303	0.1723	-0.0056	0.3162	0.8498	0.3227	0.4681
RecName: Full=Protein ERGIC-53; AltName: Full=ER-Golgi intermediate	Q9D0F3	58 kDa	0.18	No data	-0.1601	0.3408	No data	0.8279	0.6342	No data	0.8219	-0.1362	No data	0.9056	0.5546
RecName: Full=Transitional endoplasmic reticulum ATPase; Short=TER	Q01853	89 kDa	0.18	-0.6058	0.5046	-0.6835	0.2381	0.387	0.5748	0.7884	0.7245	0.5461	0.5906	0.0003	0.2824
Asialoglycoprotein receptor 1 OS=Mus musculus GN=Asgr1 PE=2 SV=3	P34927	33 kDa	0.18	-0.0972	0.1906	No data	-0.1039	-0.3627	No data	-0.3707	-0.7426	No data	-0.2696	-0.0108	No data
RecName: Full=Peroxisomal membrane protein 2; AltName: Full=22 kDa	P42925	22 kDa	0.18	No data	No data	-0.0005	No data	No data	0.3324	No data	No data	0.5569	No data	No data	0.1215
RecName: Full=Long-chain-fatty-acid--CoA ligase 5; AltName:	Q8JZR0	76 kDa	0.19	-0.8767	0.359	-0.4222	-0.5193	-0.2093	0.3078	-0.1405	-1.2438	-0.3673	-0.1664	-0.5644	-2.5131
RecName: Full=60S ribosomal protein L12.	P35979	18 kDa	0.19	0.0256	-0.054	0.0923	-0.0602	0.0008	0.1597	-0.0435	-0.0009	-0.0369	0.3685	0.3257	0.0801
RecName: Full=Peptidyl-prolyl cis-trans isomerase B; Short=PPIase	P24369	24 kDa	0.2	-0.1302	-0.0354	0.1834	0.0299	-0.7227	-0.1377	-0.6507	-0.4828	0.1455	0.5641	0.5623	-0.7133
RecName: Full=Complement C3; AltName: Full=HSE-MSF; Contains:	P01027	186 kDa	0.2	No data	0.4946	-0.3837	No data	0.014	0.1913	No data	-0.1631	-0.7591	No data	0.0852	0.7195
RecName: Full=40S ribosomal protein S23.	P62267	16 kDa	0.2	-0.072	0.106	-0.0312	0.2516	0.0673	0.0873	-1.3981	-1.1559	0.2454	0.1984	0.0585	0.0827
Cytochrome P450 4V3 OS=Mus musculus GN=Cyp4v3 PE=1 SV=1	Q9DBW0	61 kDa	0.2	-0.2651	0.1476	No data	0.1107	0.2193	No data	0.2052	-0.1048	No data	-0.8707	-0.4886	No data
RecName: Full=40S ribosomal protein S18; AltName: Full=Ke-3;	P62270	18 kDa	0.21	0.3228	-0.3377	0.2744	-0.4746	-0.1177	0.0541	0.492	0.1329	0.0461	-0.0799	0.4687	-0.1371
RecName: Full=60S ribosomal protein L7.	P14148	31 kDa	0.21	-0.234	-0.0057	0.1437	-0.0856	-0.5005	-0.5446	-0.1859	-0.0676	-0.4718	0.3593	-0.0719	-0.0701
RecName: Full=Dihydrolipoyllysine-residue succinyltransferase	Q9D2G2	49 kDa	0.21	No data	0.0854	-0.0664	No data	0.2301	-0.1231	No data	0.2498	0.3285	No data	-0.3058	0.0579
RecName: Full=Peroxiredoxin-6; AltName: Full=1-Cys peroxiredoxin;	O08709	25 kDa	0.21	0.4562	-1.2942	0.0052	0.423	0.5616	1.1215	0.6848	0.7602	0.3138	-0.0047	0.4478	0.6645
RecName: Full=Cytochrome c oxidase subunit 6B1; AltName:	P56391	10 kDa	0.22	-0.0301	0.0249	0.0456	-0.1991	0.0204	-0.3275	-0.314	-0.3916	-0.1809	0.1221	0.1723	-0.2264
RecName: Full=Ubiquitin-40S ribosomal protein S27a; AltName:	P62983	18 kDa	0.22	0.298	-0.1144	-0.2213	0.0576	0.3491	-0.0228	0.1479	0.0462	0.2297	0.1794	0.4836	0.5201
RecName: Full=Ubiquitin-60S ribosomal protein L40; AltName:	P62984	15 kDa	0.22	0.298	-0.1144	-0.2213	0.0576	0.3491	-0.0228	0.1479	0.0462	0.2297	0.1794	0.4836	0.5201
RecName: Full=C-1-tetrahydrofolate synthase, cytoplasmic;	Q922D8	101 kDa	0.22	0.8092	0.2134	-0.9004	-1.038	-0.9721	-0.2716	-1.014	-0.3543	-0.7248	0.2127	-0.4756	-0.0779
RecName: Full=Dimethylaniline monooxygenase [N-oxide-forming] 1;	P50285	60 kDa	0.22	-0.1048	0.3585	-0.1942	-0.2191	-0.473	-0.2983	-0.103	0.3687	-0.0587	-0.2422	-0.9694	-0.5069
RecName: Full=Cytochrome b5.	P56395	15 kDa	0.25	0.0508	-0.0683	-0.0474	0.1862	0.2025	0.1286	0.2308	-0.1538	0.1684	-0.1858	0.0378	-0.0209
RecName: Full=Glutathione S-transferase kappa 1; AltName: Full=GST	Q9DCM2	26 kDa	0.25	0.1417	0.0206	-0.1158	0.0851	-0.0291	0.2248	0.2152	0.2563	0.1761	-0.2501	-0.2042	0.2646
RecName: Full=Elongation factor Tu, mitochondrial; Flags:	Q8BFR5	49 kDa	0.26	-0.1163	-0.0366	0.1319	-0.3415	-0.3819	-0.3419	-0.2172	-0.0782	-0.0766	-0.1063	-0.1449	-0.3133
RecName: Full=Sulfite oxidase, mitochondrial; Flags: Precursor.	Q8R086	61 kDa	0.26	-0.165	0.1372	-0.0367	-0.6207	0.1656	-0.145	0.9649	-0.2757	0.3703	0.135	0.4282	0.5957
RecName: Full=Delta(3,5)-Delta(2,4)-dienoyl-CoA isomerase,	O35459	36 kDa	0.27	-0.1534	0.0376	0.078	0.6181	0.7609	-0.2638	-0.2262	-1.5244	0.183	-0.6519	-0.4171	-0.3557
RecName: Full=Glutathione S-transferase A2; AltName: Full=GST	P10648	26 kDa	0.28	0.0213	-0.2378	0.1728	-0.5329	0.1467	-0.4626	0.3114	-0.295	0.4935	-0.4447	0.2315	-0.2521
RecName: Full=Glutathione S-transferase A1; AltName: Full=GST	P13745	26 kDa	0.28	0.0213	-0.2378	0.1728	-0.5329	0.1467	-0.4626	0.3114	-0.295	0.4935	-0.4447	0.2315	-0.2521
RecName: Full=Cytochrome b-c1 complex subunit 1, mitochondrial;	Q9CZ13	53 kDa	0.29	-0.0311	0.0158	-0.0049	0.0666	0.054	-0.5371	-0.3405	-0.5554	0.0982	0.0235	-0.2732	0.0032
RecName: Full=Cytochrome c oxidase subunit 6C; AltName:	Q9CPQ1	8 kDa	0.29	-0.5817	-0.1271	0.8526	-0.3274	-0.0492	-0.8359	-0.8282	-0.3527	-0.5174	0.1333	-0.1158	0.1262
RecName: Full=Neutral alpha-glucosidase AB; AltName:	Q8BHN3	107 kDa	0.29	0.6121	0.0044	-0.4018	-0.0094	-0.0945	0.5939	-0.382	-0.2706	0.0458	-1.1958	-0.0651	-0.6693
RecName: Full=Solute carrier family 2, facilitated glucose	P14246	57 kDa	0.3	No data	No data	0.0059	No data	No data	0.7599	No data	No data	0.3928	No data	No data	0.7035
RecName: Full=Pyruvate kinase isozymes R/L; AltName: Full=L-PK.	P53657	62 kDa	0.31	0.5871	-0.2912	-0.4191	0.2189	-0.4676	0.6594	-1.4175	-0.1975	0.0955	-1.1777	0.135	-2.2419
RecName: Full=Lipoamide acyltransferase component of branched-chain	P53395	53 kDa	0.32	0.01	0.1807	-0.572	-0.3679	-0.1834	0.0956	-0.4435	0.5999	-0.1422	0.1821	-0.3389	-0.1391
RecName: Full=Glycine N-methyltransferase.	Q9QXF8	33 kDa	0.32	0.1397	0.059	-0.2346	0.0829	0.2837	0.4466	0.1845	-0.2391	-0.1483	-0.5851	0.3321	0.7167
RecName: Full=Microsomal triglyceride transfer protein large	O08601	99 kDa	0.33	0.351	-0.0361	-0.1045	-0.0639	-0.2715	-0.0078	-0.3483	-0.2944	-0.2642	-0.3611	-0.0744	-0.241
RecName: Full=Glycine N-acyltransferase; AltName:	Q91XE0	34 kDa	0.33	-0.0264	-0.1694	0.1895	0.5552	0.4079	0.144	0.5024	0.1996	0.1452	-0.84	0.5757	0.3244
RecName: Full=Regucalcin; Short=RC; AltName: Full=Gluconolactonase;	Q64374	33 kDa	0.35	0.0302	-0.0128	0.0231	-0.1549	0.2174	-1.512	0.2731	-0.0395	1.5377	-0.5519	-0.2773	0.2199
RecName: Full=Histone H1.2; AltName: Full=H1 VAR.1; AltName:	P15864	21 kDa	0.35	-0.4624	3.4311	-0.1732	0.6249	5.218	-0.085	0.0074	Value missing	0.1734	0.3703	Value missing	0.8571
RecName: Full=UDP-glucuronosyltransferase 1-1; Short=UDPGT 1-1;	Q63886	60 kDa	0.36	0.0037	0.0222	-0.0309	-0.3934	0.057	-0.1217	0.2492	0.0482	0.0609	-0.2307	-0.1755	0.035
RecName: Full=60S acidic ribosomal protein P0; AltName: Full=60S	P14869	34 kDa	0.36	0.1956	-0.0828	-0.2085	0.0464	-0.0507	0.3827	0.1321	0.2851	0.0971	-0.0957	-0.0604	-0.0716
RecName: Full=Peroxisomal coenzyme A diphosphatase NUDT7; AltName:	Q99P30	27 kDa	0.36	-0.1	-0.0913	0.1011	0.058	-0.1533	0.3525	0.7483	-0.2501	-0.0596	-0.4686	0.5618	-0.5922
RecName: Full=Prohibitin; AltName: Full=B-cell receptor-associated	P67778	30 kDa	0.37	0.1121	0.1744	-0.2938	-0.9266	-0.568	0.3	0.3644	0.0414	0.23	0.0018	0.0645	-0.1536
RecName: Full=Corticosteroid 11-beta-dehydrogenase isozyme 1;	P50172	32 kDa	0.37	-0.6532	0.1698	0.1629	-0.016	-0.3508	-0.9661	0.1336	-0.2057	-0.4861	-0.2714	-0.6244	-0.2561
RecName: Full=3-ketoacyl-CoA thiolase A, peroxisomal; AltName:	Q921H8	44 kDa	0.37	0.1465	-0.0637	-0.0589	0.2144	0.4244	0.0884	0.3509	1.0971	0.2772	0.091	-0.1853	0.2875
RecName: Full=NADH dehydrogenase [ubiquinone] 1 subunit C2;	Q9CQ54	14 kDa	0.38	No data	-0.4206	0.4017	No data	0.2749	-0.2838	No data	0.1762	-1.3794	No data	-1.5772	-0.2047
RecName: Full=MOSC domain-containing protein 1, mitochondrial;	Q9CW42	38 kDa	0.39	-0.1384	-0.0234	0.0632	-0.0676	0.0583	-0.0381	-0.0685	0.3757	0.1954	1.2005	0.263	0.3934
RecName: Full=Calcium-binding mitochondrial carrier protein	Q9QXX4	74 kDa	0.4	-0.3578	0.2568	-0.0878	-0.1127	0.3655	0.4597	-0.0242	0.125	-0.2906	0.8169	-0.0198	-0.0843
RecName: Full=Adenosylhomocysteinase; Short=AdoHcyase; AltName:	P50247	48 kDa	0.4	0.0091	0.003	0.0064	0.4319	0.6056	0.6255	0.5155	0.6492	0.7646	0.5942	0.3796	0.3598
RecName: Full=ATP synthase subunit b, mitochondrial; Short=ATPase	Q9CQQ7	29 kDa	0.4	0.1253	-0.0421	-0.0503	-1.6383	-0.0164	0.2772	0.6795	0.0438	-0.0273	0.1101	0.0054	0.2391
RecName: Full=Cytochrome P450 2C40; AltName: Full=CYPIIC40.	P56657	56 kDa	0.4	0.9946	-0.1259	-0.3445	-0.1781	-0.2503	0.5132	0.0742	0.2714	0.5493	0.0713	0.4197	-2.1328
RecName: Full=60S ribosomal protein L18.	P35980	22 kDa	0.4	-0.0417	-0.0449	0.0499	-0.2738	0.5831	-0.5759	-0.1338	-0.2314	0.275	0.7304	0.0591	0.0415
RecName: Full=Guanine nucleotide-binding protein subunit	P68040	35 kDa	0.4	0.2928	-0.1691	0.0463	-0.7096	0.2307	-0.2241	-0.458	-0.4739	-0.1167	-0.028	-0.3014	-0.4467
RecName: Full=Glycogen debranching enzyme; AltName: Full=Glycogen	P35573	175 kDa	0.4	0.8487	-0.353	No data	0.1442	-0.2419	No data	-0.4043	0.3824	No data	-0.5004	-0.1478	No data
RecName: Full=Cytochrome P450 2C54; AltName: Full=CYPIIC54.	Q6XVG2	56 kDa	0.41	0.2771	-0.2948	-0.4389	0.1011	0.0586	0.915	0.0394	-0.2173	-0.6114	-1.0383	-0.2569	0.726
RecName: Full=Succinate dehydrogenase [ubiquinone] iron-sulfur	Q9CQA3	32 kDa	0.41	0.1514	-0.214	-0.0215	-0.1228	-0.1228	0.0014	-0.3972	-0.4043	0.0441	-0.1515	-0.0113	-0.035
RecName: Full=10 kDa heat shock protein, mitochondrial;	Q64433	11 kDa	0.41	-0.3825	0.0249	0.41	-0.0478	-0.0663	0.0592	0.1478	0.2994	0.0881	0.3354	-0.1234	-3.5934
RecName: Full=40S ribosomal protein S20.	P60867	13 kDa	0.41	-0.0912	-0.2107	0.1789	0.0134	0.1755	0.2943	0.0903	0.1557	-0.0956	0.3314	0.1498	0.0232
RecName: Full=Triosephosphate isomerase; Short=TIM; AltName:	P17751	32 kDa	0.42	0.0424	-0.3149	0.3345	-0.106	0.2115	0.205	0.385	0.1371	0.2816	0.0451	0.1071	-0.6258
RecName: Full=Glutathione S-transferase theta-1; AltName: Full=GST	Q64471	27 kDa	0.43	0.6685	-0.8667	-0.0858	-0.4817	-0.3726	-0.1007	-0.1204	0.1123	-0.5898	-1.8001	0.0749	-0.2269
RecName: Full=NADH dehydrogenase [ubiquinone] 1 alpha subcomplex	Q9ERS2	17 kDa	0.44	0.3784	-0.4963	0.0667	-0.3958	0.2131	0.1023	-0.5032	-0.3829	-0.3075	-0.6225	0.1895	-0.1558
RecName: Full=Acyl-CoA dehydrogenase family member 11;	Q80XL6	?	0.44	No data	-0.2644	0.3957	No data	0.0831	-1.7933	No data	-2.0206	-0.3292	No data	-1.2209	-0.9165
RecName: Full=Alpha-1-antitrypsin 1-1; Short=AAT; AltName:	P07758	46 kDa	0.46	-0.278	0.0901	0.05	0.1832	0.4635	0.2466	0.5351	-0.2061	0.028	0.1705	0.26	0.2717
RecName: Full=60S ribosomal protein L14.	Q9CR57	24 kDa	0.46	No data	0.005	-0.1585	No data	0.4605	0.8041	No data	0.5307	0.0733	No data	0.4051	0.9499
RecName: Full=Cytochrome P450 2D9; AltName: Full=CYPIID9; AltName:	P11714	57 kDa	0.47	0.5439	0.0003	-0.1959	-0.4178	-0.0868	0.5845	-0.0923	-0.0017	-0.7067	-0.244	-0.401	-0.4657
RecName: Full=Prohibitin-2; AltName: Full=B-cell	O35129	33 kDa	0.48	0.4609	-0.6488	-0.0109	0.2724	0.3693	0.1459	-0.2081	0.3494	0.171	0.1688	-0.1607	-0.3241
RecName: Full=40S ribosomal protein S6; AltName:	P62754	29 kDa	0.48	0.1782	-0.0689	-0.0264	-0.0387	-0.0471	-0.2678	-0.0964	0.0398	-0.1735	0.244	0.1642	-0.0251
RecName: Full=40S ribosomal protein S17.	P63276	16 kDa	0.48	-0.1446	-0.2317	0.2171	-0.145	0.0566	-0.0465	0.0265	0.7434	-0.1095	0.374	Value missing	-0.3206
RecName: Full=40S ribosomal protein S19.	Q9CZX8	16 kDa	0.5	0.4236	-0.2774	0.1674	0.0138	0.5045	-0.0947	-0.0826	0.3039	0.4004	0.5551	0.2769	0.0782
RecName: Full=Dolichyl-diphosphooligosaccharide--protein	Q9DBG6	69 kDa	0.5	0.0886	-0.4875	0.3985	0.0697	0.3676	-0.4538	-0.2651	-0.0135	0.2015	0.4787	0.5107	-0.0042
RecName: Full=25-hydroxycholesterol 7-alpha-hydroxylase;	Q60991	58 kDa	0.52	-0.1396	-0.5948	0.7352	0.7847	0.4421	0.2613	-0.0865	0.467	0.5805	1.0318	0.3929	-0.9545
RecName: Full=Glutathione peroxidase 1; Short=GPx-1; Short=GSHPx-1;	P11352	22 kDa	0.52	-0.2695	-0.0556	0.4462	0.8643	0.2281	0.1527	1.2667	0.6334	-1.0966	-1.0969	0.4469	0.7912
RecName: Full=Liver carboxylesterase 31; Short=Esterase-31;	Q63880	63 kDa	0.53	-0.1979	0.0623	0.0379	-0.3802	-0.2106	0.0233	0.1365	-0.1706	-0.5502	-0.3646	-0.0404	-0.2095
RecName: Full=Methyltransferase-like protein 7B; Flags: Precursor.	Q9DD20	28 kDa	0.53	-0.2185	0.5928	-0.1602	-0.2298	-0.1132	-0.0836	-0.2225	-0.368	-0.0316	0.41	0.0598	0.0063
RecName: Full=40S ribosomal protein S14.	P62264	16 kDa	0.53	-0.111	0.0973	-0.0154	0.1141	-0.2045	0.02	0.1082	-0.1811	-0.2722	-0.5189	0.4589	-0.2042
RecName: Full=60S ribosomal protein L21.	O09167	19 kDa	0.53	0.0334	0.1605	-0.2706	0.4144	0.2238	0.2062	-1.2465	-0.7146	0.3418	0.2727	0.1971	0.2583
RecName: Full=Serum albumin; Flags: Precursor.	P07724	69 kDa	0.54	-0.5563	0.6036	-0.5266	0.1354	-0.5996	0.0754	-0.5355	-0.1804	-0.0422	0.26	-0.4039	-0.442
RecName: Full=60S ribosomal protein L34.	Q9D1R9	13 kDa	0.54	-0.4115	-0.3429	0.403	-3.5638	0.2171	-1.2938	0.3291	-0.1567	-0.2856	0.0645	-0.19	-0.1017
RecName: Full=60S ribosomal protein L22; AltName:	P67984	15 kDa	0.54	No data	-0.1242	No data	No data	0.2812	No data	No data	-0.1865	No data	No data	0.0804	No data
RecName: Full=Trifunctional enzyme subunit beta, mitochondrial;	Q99JY0	51 kDa	0.55	-0.0178	0.1251	-0.1903	-0.0496	0.0459	0.1757	0.2235	0.2104	0.0841	0.0213	0.0575	0.1243
RecName: Full=Cytochrome c1, heme protein, mitochondrial; AltName:	Q9D0M3	35 kDa	0.56	No data	0.1411	-0.1958	No data	-0.0366	-0.2308	No data	-0.2226	-0.1389	No data	-0.4164	0.059
RecName: Full=Membrane-associated progesterone receptor component	O55022	22 kDa	0.57	-0.1287	0.3947	-0.2029	-0.0747	-0.2728	-0.0709	0.1332	-0.184	-0.0732	-0.9025	-0.5737	-0.05
RecName: Full=Cytochrome b-c1 complex subunit 2, mitochondrial;	Q9DB77	48 kDa	0.59	0.0863	0.035	-0.1264	0.0622	-0.0191	-0.5726	-0.3286	0.0292	0.1191	-0.0477	0.2182	0.1488
RecName: Full=Tricarboxylate transport protein, mitochondrial;	P53007	34 kDa	0.59	0.0449	-0.0314	No data	-0.0598	-0.2433	No data	-0.4252	-0.0942	No data	0.0879	-0.0422	No data
RecName: Full=Fructose-1,6-bisphosphatase 1; Short=FBPase 1;	Q9QXD6	37 kDa	0.6	0.1045	-0.0603	0.0446	-1.6781	0.0277	0.3922	0.7397	-0.3644	0.1122	0.1824	0.3118	0.1968
RecName: Full=Estradiol 17-beta-dehydrogenase 12; AltName:	O70503	35 kDa	0.6	0.1557	0.1613	-0.177	-0.1135	-0.003	0.6399	0.0023	0.37	-0.4681	0.2616	-0.0089	0.2643
RecName: Full=Elongation factor 1-alpha 1; Short=EF-1-alpha-1;	P10126	50 kDa	0.61	0.0351	-0.0556	0.0032	-0.2246	0.1032	-0.4153	0.0107	-0.4721	0.1845	-0.1469	-0.0554	-0.4003
RecName: Full=Trans-2,3-enoyl-CoA reductase; Short=TER; AltName:	Q9CY27	36 kDa	0.61	0.8203	-0.3908	-0.0026	-0.1672	0.1598	-0.0018	0.0141	-0.4722	-0.0804	-0.4984	-0.1688	-0.0973
RecName: Full=Cytochrome b-c1 complex subunit 7; AltName:	Q9D855	14 kDa	0.62	-0.2766	0.2991	-0.3086	-2.6773	-0.4119	0.1463	0.2329	-0.04	-0.4356	0.4292	-0.2149	0.6024
RecName: Full=NADH dehydrogenase [ubiquinone] 1 alpha subcomplex	Q62425	9 kDa	0.62	0.1781	0.041	-0.1148	-0.0961	-0.1441	-0.1065	-0.1016	-0.6926	-0.0782	-0.2766	-0.0536	0.1462
RecName: Full=40S ribosomal protein S15; AltName: Full=RIG protein.	P62843	?	0.64	No data	0.0217	-0.0168	No data	0.0898	0.2498	No data	-0.3392	0.0277	No data	0.661	-0.647
RecName: Full=ATP synthase subunit O, mitochondrial; AltName:	Q9DB20	23 kDa	0.65	0.3001	-0.0576	-0.102	-0.4084	-0.2179	0.239	0.0303	0.2708	-0.0929	0.0926	-0.2446	-0.138
RecName: Full=Protein NipSnap homolog 1; Short=NipSnap1.	O55125	33 kDa	0.66	0.1407	-1.1038	0.3149	0.2443	0.1893	0.0954	0.1417	0.0518	-0.0976	-0.2781	0.3534	0.2512
RecName: Full=Liver carboxylesterase 1; AltName: Full=Acyl-coenzyme	Q8VCC2	63 kDa	0.66	0.1683	-0.1311	-0.0931	0.0592	-0.0564	-0.1237	-0.2483	0.3607	-0.1307	-0.3623	-0.2839	0.2363
RecName: Full=Bile acid-CoA:amino acid N-acyltransferase;	Q91X34	46 kDa	0.66	-0.069	0.1478	-0.1257	Value missing	-2.5616	0.801	0.3773	0.4937	0.0353	0.3717	-0.1493	-0.2578
RecName: Full=Alpha-aminoadipic semialdehyde dehydrogenase;	Q9DBF1	59 kDa	0.66	-0.0417	-0.0417	0.1532	0.4655	0.0799	0.077	0.5815	0.3618	-0.5679	-0.6036	0.1026	0.0815
RecName: Full=60S ribosomal protein L10a; AltName: Full=CSA-19;	P53026	25 kDa	0.67	0.0387	0.0491	-0.1427	-0.0423	-0.0653	0.2192	0.1325	0.233	0.1525	0.3895	0.3011	0.2361
RecName: Full=40S ribosomal protein S9.	Q6ZWN5	23 kDa	0.67	-0.3999	-0.0814	0.2841	0.3377	0.1255	-0.92	-0.1028	-0.6896	0.1501	-0.2361	0.0215	-0.2396
RecName: Full=ATP synthase subunit f, mitochondrial.	P56135	10 kDa	0.68	No data	0.1779	-0.1816	No data	0.2415	0.2157	No data	-0.2495	0.2327	No data	0.0998	-0.0251
RecName: Full=Estradiol 17-beta-dehydrogenase 2; AltName:	P51658	42 kDa	0.68	0.1269	-0.224	0.1688	-0.1039	0.3886	0.07	-0.1782	-0.0186	-0.3118	0.3367	-0.1202	-0.0543
RecName: Full=60S ribosomal protein L32.	P62911	16 kDa	0.69	0.2248	-0.0451	-0.0694	-0.2433	-0.0804	-0.5059	-0.0218	-0.2414	-0.1076	-0.2248	-0.4726	-0.1459
RecName: Full=Citrate synthase, mitochondrial; Flags: Precursor.	Q9CZU6	52 kDa	0.72	0.1856	-0.0613	-0.0564	-0.7667	-0.0034	0.0841	0.3984	0.0882	0.0027	0.2364	0.0518	-0.3235
RecName: Full=Isocitrate dehydrogenase [NADP] cytoplasmic;	O88844	47 kDa	0.73	0.1607	-0.2111	0.1074	0.0904	0	-0.0051	0.3629	0.1437	0.3407	-0.0418	0.2372	Value missing
RecName: Full=Alpha-2-macroglobulin; Short=Alpha-2-M; AltName:	Q61838	166 kDa	0.75	No data	-0.0484	0.0698	No data	0.1462	-1.549	No data	-0.1475	0.7811	No data	1.0764	0.6022
RecName: Full=Peroxisomal sarcosine oxidase; Short=PSO; AltName:	Q9D826	44 kDa	0.77	-1.4298	0.2765	0.0983	0.1195	0.6202	-0.2277	0.0875	0.0086	0.1156	0.2646	Value missing	-0.2153
RecName: Full=NADH-cytochrome b5 reductase 3; Short=B5R;	Q9DCN2	34 kDa	0.78	0.7063	-0.1008	-0.1132	-0.238	-0.0767	-0.0695	-0.0438	-0.3444	-0.2034	-2.5272	-0.0261	-0.2531
RecName: Full=ATP synthase subunit e, mitochondrial; Short=ATPase	Q06185	8 kDa	0.79	-0.3727	0.3763	-0.043	-0.3123	0.0091	0.2582	0.8152	0.3705	-0.3112	0.5585	-2.4309	0.4105
RecName: Full=ATP synthase subunit gamma, mitochondrial; AltName:	Q91VR2	33 kDa	0.8	0.5476	-0.2171	0.0583	-0.1094	-0.2236	-1.2101	-0.5232	0.1978	-0.1467	-0.1312	-0.1188	-0.0462
RecName: Full=Glucosidase 2 subunit beta; AltName: Full=80K-H	O08795	59 kDa	0.81	-0.7181	0.3585	-0.2626	-0.854	-0.2621	0.4733	0.6603	-0.6169	-0.7397	0.5743	-0.0502	0.1186
RecName: Full=60S ribosomal protein L27.	P61358	16 kDa	0.82	-0.403	-0.1552	1.4646	-0.2266	0.273	-1.374	-0.0201	-0.4229	0.9454	0.1874	-0.034	-1.0816
RecName: Full=40S ribosomal protein S21.	Q9CQR2	9 kDa	0.83	-0.5022	0.0304	0.4301	-0.7639	0.3195	0.0023	0.606	-0.8863	0.1264	0.8781	0.0985	-0.6542
RecName: Full=60S ribosomal protein L23.	P62830	15 kDa	0.9	0.0523	-0.0423	-0.0332	0.5065	0.0436	-0.4167	-0.5114	-0.2599	0.2096	-0.1213	0.3433	-0.324
RecName: Full=Putative L-aspartate dehydrogenase; AltName:	Q9DCQ2	30 kDa	0.9	-0.1003	-0.1562	0.1729	0.3176	0.0269	-0.1405	0.0506	-0.0963	-0.2147	-0.4305	0.0162	0.025
RecName: Full=Phytanoyl-CoA dioxygenase, peroxisomal; AltName:	O35386	39 kDa	0.91	0.9013	0.049	-0.4011	-0.334	-1.3173	0.5154	0.1427	-0.2405	-0.124	-0.4949	0.1682	-0.1964
RecName: Full=Mitochondrial inner membrane protein; AltName:	Q8CAQ8	84 kDa	0.91	No data	0.1548	-0.2521	No data	0.478	0.0834	No data	0.6468	-0.0142	No data	Value missing	0.5636
RecName: Full=UDP-glucuronosyltransferase 2A3; Short=UDPGT 2A3;	Q8BWQ1	61 kDa	0.92	-0.2794	0.2608	-0.0439	-0.0967	-0.1323	0.1172	0.075	-0.0505	0.0916	0.2023	-0.0536	-0.3705
RecName: Full=60S ribosomal protein L15.	Q9CZM2	24 kDa	0.92	-0.0967	-0.1458	0.3034	0.1018	-0.1078	-0.1239	0.1309	0.1145	-0.0377	-0.0647	0.2272	-0.2053
RecName: Full=Tubulin beta-2C chain.	P68372	50 kDa	0.92	-0.1428	0.0204	0.1026	0.1283	-0.0806	0.1228	0.0602	0.0611	0.0304	0.0728	0.2942	-0.3797
RecName: Full=60S ribosomal protein L27a; AltName: Full=L29.	P14115	17 kDa	0.93	No data	1.356	-0.4331	No data	Value missing	-0.1939	No data	Value missing	-0.2943	No data	2.1816	-1.3514
RecName: Full=Phosphate carrier protein, mitochondrial; AltName:	Q8VEM8	40 kDa	0.94	0.0296	0.0203	-0.0582	0.0737	0.0555	0.1397	-0.0017	-0.0493	0.1424	0.1019	0.0409	-0.0359
RecName: Full=Methylmalonyl-CoA mutase, mitochondrial; Short=MCM;	P16332	83 kDa	0.94	-0.0348	0.0186	0.0118	-0.8023	0.1503	0.1001	0.9705	0.1686	-0.0411	0.2037	-0.3005	0.3361
RecName: Full=ATP synthase subunit delta, mitochondrial; AltName:	Q9D3D9	18 kDa	0.95	0.1821	-0.0295	-0.1626	-0.2333	0.2201	-0.3726	-0.884	0.0043	0.1153	0.307	-0.6389	0.0338
RecName: Full=40S ribosomal protein S24.	P62849	15 kDa	0.95	No data	-0.1444	0.1206	No data	-0.3015	0.2262	No data	-0.031	0.1698	No data	0.3921	-0.1885
RecName: Full=Murinoglobulin-1; Short=MuG1; Flags: Precursor.	P28665	165 kDa	0.96	-0.9825	0.1482	0.2636	0.5624	-0.489	0.0268	-0.151	0.2591	0.1324	0.4027	0.1448	-0.521
RecName: Full=NADH dehydrogenase [ubiquinone] 1 beta subcomplex	Q9DCS9	21 kDa	0.97	-0.1817	0.0439	0.0955	0.7286	-0.5809	-0.0568	-0.3385	0.1564	0.185	0.2203	0.2867	-0.3774

## Sheet: CYT - Prot_Quant (KW)
Identification Criteria:
	Scaffold Version: Scaffold_4.8.4
	Quantification Type: iTRAQ 4-Plex
	Peak Quantitation Measurement: Centroided Peak Intensity
	Protein Thresholds: 99.0% minimum and 2 peptides minimum
	Peptide Thresholds: 95.0% minimum
Purity Correction Set:
Quantitation Preferences:
	Minimum Value Preference:
		Use Minimum Absolute Intensity: false
		Minimum Absolute Intensity: 0.0
		Minimum Value: 0.01
	Condenser Preference:
		Use Intensity Weighting: true
		Use Standard Deviation Estimation: true
		Use Non-Exclusive Peptides: false
	View Preference:
		View Type: Log2 Ratio
	Normalization Preference:
		Calculation Type: Median
		Blocking Level: Unique Peptides
		Use Inter Experiment Normalization: true
		Use Intra Sample Normalization: true
		Use Peptide Normalization: true
		Use Protein Average As Reference: true
		Use Iterative Normalization: true
		Spectrum Quality Filter: No filter
Normalization Factors:
	Inter-Experiment Normalization Factors:
		exp1_cyt: 0.280
		exp2_cyt: -0.042
		exp3_cyt: -0.110
	Intra-Sample Normalization Factors:
		exp1_cyt:
			Quant 1 (1): -0.008
			Quant 2 (1): -0.383
			Quant 3 (1): -0.172
			Quant 4 (1): 0.421
		exp2_cyt:
			Quant 1 (2): -0.033
			Quant 2 (2): -0.067
			Quant 3 (2): -0.182
			Quant 4 (2): 0.296
		exp3_cyt:
			Quant 1 (3): -0.126
			Quant 2 (3): 0.153
			Quant 3 (3): -0.402
			Quant 4 (3): 0.374
Quantitated Spectra:
	Total thresholded spectra: 8992
	Total quantitated spectra : 8703
Analysis Settings:
	Analysis Type: Intensity-based
	Experimental design: Between-subjects (Independent Groups)
	Statistical Analysis:
		Statistical test: Kruskal-Wallis Test (p-value)
		Unadjusted Significance Level: p < 0.05
		FWER Correction: Benjamini-Hochberg
				Log2 Fold Change	Log2 Fold Change	Log2 Fold Change	Log2 Fold Change	Log2 Fold Change	Log2 Fold Change	Log2 Fold Change	Log2 Fold Change	Log2 Fold Change	Log2 Fold Change	Log2 Fold Change	Log2 Fold Change
				iTRAQ 114	iTRAQ 114	iTRAQ 114	iTRAQ 115	iTRAQ 115	iTRAQ 115	iTRAQ 116	iTRAQ 116	iTRAQ 116	iTRAQ 117	iTRAQ 117	iTRAQ 117
Identified Proteins (349)	Accession No	MW	Kruskal-Wallis Test (p-value) Benjamini-Hochberg (p < 0.02088)	Wt - ND	Wt - ND	Wt - ND	Wt - HFD	Wt - HFD	Wt - HFD	ApoE - ND	ApoE - ND	ApoE - ND	ApoE - HFD	ApoE - HFD	ApoE - HFD
RecName: Full=Carbamoyl-phosphate synthase [ammonia],	Q8C196	165 kDa	< 0.0001	-0.091	0.2392	-0.1698	0.2123	-0.13	0.3925	-0.8028	-0.0437	-0.4312	0.2824	-0.239	0.0799
RecName: Full=Carbonic anhydrase 3; AltName: Full=Carbonate	P16015	29 kDa	< 0.0001	-0.0783	-0.0751	0.0858	0.4106	0.7386	0.0119	0.5524	0.2756	0.0953	-1.1026	-1.1916	-0.3302
RecName: Full=Selenium-binding protein 2; AltName: Full=56 kDa	Q63836	53 kDa	< 0.0001	-0.4472	0.0362	0.3154	0.2802	0.1053	0.2526	0.5474	0.5251	0.2167	0.0263	-0.0569	-0.4727
RecName: Full=Glutathione S-transferase Mu 1; AltName: Full=GST	P10649	26 kDa	< 0.0001	-0.2208	0.3749	-0.2245	-0.735	-0.9109	-1.2012	0.1782	-0.0677	0.0188	-0.9829	-1.4656	-0.8768
RecName: Full=Aldehyde dehydrogenase, mitochondrial; AltName:	P47738	57 kDa	< 0.0001	0.2526	-0.1748	-0.0953	0.1732	0.1874	-0.0099	-0.0389	0.0176	0.2602	0.3236	0.8565	0.9283
RecName: Full=Adenosylhomocysteinase; Short=AdoHcyase; AltName:	P50247	48 kDa	< 0.0001	0.0295	-0.2154	0.1607	0.1435	0.1647	-0.1196	-0.0738	0.0846	0.0717	-0.4302	-0.2835	-0.5896
RecName: Full=60 kDa heat shock protein, mitochondrial; AltName:	P63038	61 kDa	< 0.0001	-0.0037	0.0859	-0.1752	0.0574	-0.1023	0.003	-0.3438	-0.3431	0.1595	0.4182	0.5725	0.2137
RecName: Full=Sorbitol dehydrogenase; AltName: Full=L-iditol	Q64442	38 kDa	< 0.0001	0.0123	-0.2452	0.1688	-0.0932	0.1232	-0.282	0.199	0.101	0.0227	-0.8452	-0.5672	-0.7043
RecName: Full=Fatty acid-binding protein, liver; AltName: Full=14	P12710	14 kDa	< 0.0001	-0.2821	0.2766	-0.0246	-0.1692	-0.4315	-0.7204	-0.2282	0.0164	0.1926	-0.664	-1.0691	-0.9788
RecName: Full=Retinal dehydrogenase 1; Short=RALDH 1; Short=RalDH1;	P24549	54 kDa	< 0.0001	0.1176	-0.3468	0.228	-0.3861	0.1196	-0.4097	0.7304	0.794	0.014	-1.0652	-0.7596	-0.625
RecName: Full=Alcohol dehydrogenase 1; AltName: Full=ADH-A2;	P00329	40 kDa	< 0.0001	-0.0118	-0.1098	0.0682	-0.2451	-0.2449	-0.0635	0.1951	0.5444	0.0638	-0.6331	-1.1438	-0.9259
RecName: Full=Alpha-enolase; AltName: Full=2-phospho-D-glycerate	P17182	47 kDa	< 0.0001	0.2097	-0.2351	-0.0397	-0.4518	-0.086	0.1467	0.1995	0.3415	-0.4347	-0.733	-0.6181	-0.4296
RecName: Full=3-ketoacyl-CoA thiolase, mitochondrial; AltName:	Q8BWT1	42 kDa	< 0.0001	0.0686	0.1068	-0.2116	0.2252	-0.009	0.0366	-0.1236	-0.1389	0.0462	0.6118	0.7602	1.1774
RecName: Full=Actin, cytoplasmic 1; AltName: Full=Beta-actin;	P60710	42 kDa	< 0.0001	-0.2091	-0.1445	0.2909	0.0601	0.2026	0.0171	0.5455	0.156	0.0727	0.7066	0.9294	0.6806
RecName: Full=Electron transfer flavoprotein subunit beta;	Q9DCW4	28 kDa	< 0.0001	-0.0069	0.1151	-0.1245	-0.108	-0.1458	-0.3485	-0.089	-0.5597	-0.138	0.2597	0.3071	0.6438
RecName: Full=Major urinary protein 1; Short=MUP 1; Flags:	P11588	21 kDa	< 0.0001	0.1295	-0.357	0.2021	0.32	0.65	-0.0113	1.1063	1.3011	0.6794	-0.1442	-0.0837	-0.0386
RecName: Full=Triosephosphate isomerase; Short=TIM; AltName:	P17751	32 kDa	< 0.0001	-0.1974	0.1422	0.0399	-0.2337	-0.3767	-0.1754	0.041	-0.3293	-0.1437	0.0578	0.3366	0.1045
RecName: Full=10 kDa heat shock protein, mitochondrial;	Q64433	11 kDa	< 0.0001	-0.0373	0.0992	-0.1134	0.0893	-0.369	-0.4456	-1.2494	-0.5019	0.2126	0.6799	0.5043	0.2801
RecName: Full=Fructose-bisphosphate aldolase B; AltName:	Q91Y97	39 kDa	< 0.0001	0.2166	-0.3306	0.0235	-0.2831	-0.2249	0.0616	0.157	0.7949	-0.6148	-0.8365	-0.6239	-0.2503
RecName: Full=S-adenosylmethionine synthase isoform type-1;	Q91X83	43 kDa	< 0.0001	-0.1106	0.0615	0.0371	0.3017	0.3352	0.1963	0.0937	-0.3655	-0.2234	0.857	0.7284	0.7286
RecName: Full=Bifunctional ATP-dependent dihydroxyacetone	Q8VC30	60 kDa	< 0.0001	0.1745	-0.2321	-0.0343	0.6335	0.9012	0.8161	0.4232	-0.1587	-0.1198	-0.2932	0.4751	0.4015
RecName: Full=Glutathione S-transferase A3; AltName: Full=GST	P30115	25 kDa	< 0.0001	0.0318	-0.1773	0.1478	-1.3324	-1.4672	-1.0768	0.3517	0.5821	0.4444	-1.5581	-1.3137	-1.5967
RecName: Full=Ribonuclease UK114; AltName: Full=Heat-responsive	P52760	14 kDa	< 0.0001	-0.0415	0.1506	-0.042	-0.2281	-0.1901	-0.3329	0.2702	-0.0479	0.1347	-0.7351	-0.3903	-0.4627
RecName: Full=Sarcosine dehydrogenase, mitochondrial; Short=SarDH;	Q99LB7	102 kDa	< 0.0001	-0.0522	0.1634	-0.0616	0.3627	0.072	0.0724	-0.6845	-0.4764	0.0661	0.4223	0.4067	0.4306
RecName: Full=Malate dehydrogenase, mitochondrial; Flags:	P08249	36 kDa	< 0.0001	-0.2227	0.1971	0.0479	0.1182	-0.0731	-0.2312	-0.2779	-0.3737	0.1295	0.4893	0.6222	0.6138
RecName: Full=Acetyl-CoA acetyltransferase, mitochondrial; AltName:	Q8QZT1	45 kDa	< 0.0001	0.0615	-0.0572	-0.0009	0.2157	-0.0332	-0.295	-0.6621	-0.2275	0.0926	0.4265	0.4933	0.6291
RecName: Full=Protein disulfide-isomerase; Short=PDI; AltName:	P09103	57 kDa	< 0.0001	-0.0671	-0.1044	0.0708	0.4991	0.3775	-0.0533	0.0064	-0.2116	0.6361	0.6997	1.3252	0.5153
RecName: Full=Fatty acid synthase; Includes: RecName:	P19096	272 kDa	< 0.0001	0.2837	-0.4676	-0.2107	-0.3612	0.1069	0.1946	-0.723	-0.4123	-0.9133	-1.2237	-1.104	-1.1093
RecName: Full=Electron transfer flavoprotein subunit alpha,	Q99LC5	35 kDa	< 0.0001	0.2238	0.1124	-0.2897	-0.0247	-0.0223	-0.2692	-0.0661	-0.1342	0.1471	0.4408	0.4939	0.8892
RecName: Full=Glutamate dehydrogenase 1, mitochondrial; Short=GDH	P26443	61 kDa	< 0.0001	-0.1277	0.1181	-0.0553	0.814	0.6962	0.1812	-0.0458	-0.7537	0.0424	0.9151	1.7024	2.0635
RecName: Full=Pyruvate carboxylase, mitochondrial; AltName:	Q05920	130 kDa	< 0.0001	0.1267	-0.0526	-0.1432	0.173	0.2707	0.5121	0.0721	0.0499	-0.009	0.6481	0.6848	0.7452
RecName: Full=78 kDa glucose-regulated protein; Short=GRP-78;	P20029	72 kDa	< 0.0001	-0.0545	-0.176	0.1356	-0.1729	0.0508	-0.1682	0.0672	-0.4979	0.0199	1.4039	1.304	0.7837
RecName: Full=Ornithine aminotransferase, mitochondrial; AltName:	P29758	48 kDa	< 0.0001	-0.0809	0.2937	-0.2323	0.1839	0.3412	-0.0699	0.3816	-0.1808	0.8903	1.3636	1.7122	1.3874
RecName: Full=Glycerol-3-phosphate dehydrogenase [NAD+],	P13707	38 kDa	< 0.0001	0.3332	-0.5036	-0.0049	-0.2191	0.4957	0.0034	0.2111	0.4589	0.1369	-1.1114	-1.2502	-0.6707
RecName: Full=Annexin A5; AltName: Full=Anchorin CII; AltName:	P48036	36 kDa	< 0.0001	0.0496	-0.0246	0.0033	-0.0393	0.0053	-0.6164	-0.1387	-0.2534	-0.1151	0.3729	0.4512	0.5751
RecName: Full=Serotransferrin; Short=Transferrin; AltName:	Q921I1	77 kDa	< 0.0001	-0.3994	0.6104	-0.2129	0.5273	-0.3731	0.3054	-0.0528	-0.6742	0.2828	1.6506	1.4026	0.9999
RecName: Full=Glutathione S-transferase A2; AltName: Full=GST	P10648	26 kDa	< 0.0001	-0.0323	0.4559	-0.1487	-1.2104	-0.9674	-1.2782	0.3867	0.1259	0.1033	-1.351	-1.3213	-1.0289
RecName: Full=Aspartate aminotransferase, cytoplasmic; AltName:	P05201	46 kDa	< 0.0001	0.0603	0.2214	-0.2461	-0.2978	-0.6246	-0.63	-0.2966	-0.4806	0.2528	1.1573	0.6301	0.2785
RecName: Full=Apolipoprotein A-I; Short=Apo-AI; Short=ApoA-I;	Q00623	31 kDa	< 0.0001	-0.3553	0.6231	-0.2902	0.7915	-0.2816	0.6007	-0.6975	-1.0818	-0.4661	-0.1353	-0.1055	-0.1227
RecName: Full=Cysteine sulfinic acid decarboxylase; AltName:	Q9DBE0	55 kDa	< 0.0001	0.0272	0.1634	-0.0641	-0.9072	-1.8307	-0.8296	0.291	0.4849	0.3684	-1.5715	-0.9354	-1.4172
RecName: Full=ATP synthase subunit beta, mitochondrial; Flags:	P56480	56 kDa	< 0.0001	0.1077	0.0686	-0.2039	-0.5139	-0.5373	-0.6832	-0.6587	-0.6095	-0.119	1.0061	1.1398	1.3675
RecName: Full=Histidine ammonia-lyase; Short=Histidase.	P35492	72 kDa	< 0.0001	-0.0908	0.0582	0.1444	-0.5474	-0.6638	-1.5136	-0.6731	-0.2685	-0.6077	-0.1305	-0.6937	-0.2485
RecName: Full=Flavin reductase (NADPH); Short=FR; AltName:	Q923D2	22 kDa	< 0.0001	0.0575	0.0523	-0.0888	-0.168	-0.4847	-0.1573	0.4494	0.4694	0.4314	0.147	0.2645	0.0576
RecName: Full=Short-chain specific acyl-CoA dehydrogenase,	Q07417	45 kDa	< 0.0001	0.0401	0.0452	-0.0796	-0.1476	-0.5537	-0.6084	-0.2548	-0.5247	0.0098	0.1327	0.6734	0.403
RecName: Full=Carbonic anhydrase 2; AltName: Full=Carbonate	P00920	29 kDa	< 0.0001	0.0891	0.1877	-0.3821	0.6341	-0.259	0.4449	0.3457	0.9281	1.6463	1.7608	0.8147	0.7447
RecName: Full=NADP-dependent malic enzyme; Short=NADP-ME; AltName:	P06801	64 kDa	< 0.0001	0.3299	-2.7119	-0.8889	-1.9017	-0.795	-0.2997	-0.0089	0.6099	-0.9432	-2.2698	-1.4707	-4.4119
RecName: Full=Glutathione S-transferase A4; AltName: Full=GST A4-4;	P24472	26 kDa	< 0.0001	-0.0455	0.094	-0.0429	-0.3951	-0.3352	-0.4072	-0.0423	-0.086	0.1374	-1.3185	-1.0367	-0.5839
RecName: Full=Glyceraldehyde-3-phosphate dehydrogenase;	P16858	36 kDa	0.00016	0.1182	-0.247	0.0989	0.1133	-0.0626	0.0601	-0.3522	0.0988	-0.1615	-0.4125	-0.3803	-0.427
RecName: Full=Peroxiredoxin-1; AltName: Full=Macrophage 23 kDa	P35700	22 kDa	0.00016	-0.0539	0.0432	0.0217	-0.9799	-0.9589	-0.985	-0.4309	0.1312	-0.592	-0.4726	-0.7089	-0.7317
RecName: Full=Epoxide hydrolase 2; AltName: Full=Cytosolic epoxide	P34914	62 kDa	0.00022	0.0447	-0.0818	0.0346	0.3303	0.2829	0.1775	-0.0038	0.1789	0.1354	0.0615	0.0947	0.2285
RecName: Full=Fumarylacetoacetase; Short=FAA; AltName:	P35505	46 kDa	0.00023	0.2494	-0.1245	0.0206	-1.5719	-0.8268	-0.4173	-0.0978	-0.1298	-0.6082	-0.6454	-1.1707	-0.7887
RecName: Full=Glycogen phosphorylase, liver form.	Q9ET01	97 kDa	0.00024	0.1231	-0.1051	-0.0726	-0.3136	0.7533	-0.1608	-0.1652	-0.5907	-0.3419	-0.5467	-0.3292	-0.3167
RecName: Full=Ornithine carbamoyltransferase, mitochondrial;	P11725	40 kDa	0.00025	-0.1383	0.2694	-0.0429	-0.1286	-0.6311	-0.3694	-0.417	-0.2925	0.033	0.1704	0.0144	-0.0654
RecName: Full=Stress-70 protein, mitochondrial; AltName: Full=75	P38647	74 kDa	0.00025	-0.1341	0.2434	0.0205	0.0824	-0.1697	-0.4581	-0.7761	-0.359	0.0022	0.5059	0.0026	0.2887
RecName: Full=Phosphoenolpyruvate carboxykinase, cytosolic [GTP];	Q9Z2V4	69 kDa	0.00033	-0.1863	0.0101	0.2266	-0.0269	0.0888	-0.0092	0.0586	-0.0919	-0.0723	1.0355	0.7996	1.1659
RecName: Full=Alpha-2-macroglobulin; Short=Alpha-2-M; AltName:	Q61838	166 kDa	0.00061	-0.1166	0.8301	-0.3577	0.8325	-1.0821	-0.0326	0.2213	0.9923	1.1347	1.7185	1.0701	1.2042
RecName: Full=Peptidyl-prolyl cis-trans isomerase A; Short=PPIase	P17742	18 kDa	0.00071	-0.1661	0.1955	0.0051	-0.4316	-0.5378	-0.7897	0.1239	-0.2176	0.2211	0.1748	0.0051	-0.2127
RecName: Full=Glycine N-methyltransferase.	Q9QXF8	33 kDa	0.00083	-0.2376	0.204	-0.0165	-0.6716	-0.3322	-0.4092	0.1288	-0.1275	0.0166	-0.0205	-0.3601	-0.1903
RecName: Full=Peroxisomal coenzyme A diphosphatase NUDT7; AltName:	Q99P30	27 kDa	0.00086	-0.2045	-0.75	0.3936	-0.3022	-0.2198	-0.0525	0.1702	0.3011	0.2143	1.2944	0.8276	0.0816
RecName: Full=Calreticulin; AltName: Full=CRP55; AltName:	P14211	48 kDa	0.00089	0.2046	-1.3026	0.0376	-0.2632	0.0423	-0.3655	0.1274	0.3353	0.8257	1.1443	1.6386	0.3612
RecName: Full=4-aminobutyrate aminotransferase, mitochondrial;	P61922	56 kDa	0.001	-0.0908	0.0139	0.1465	-0.0551	-0.1727	-0.0813	-0.2405	-0.3305	-0.4805	0.5247	0.2868	0.3375
RecName: Full=Farnesyl pyrophosphate synthase; Short=FPP synthase;	Q920E5	41 kDa	0.0011	0.4462	-0.4012	-0.2396	-2.0893	-1.714	-0.3422	-0.2246	0.1496	0.1052	-0.3706	-0.171	-1.5897
RecName: Full=Dimethylglycine dehydrogenase, mitochondrial;	Q9DBT9	97 kDa	0.0012	0.2396	-0.0141	-0.2415	0.326	0.1556	0.0847	-0.3074	-0.2062	-0.1108	-0.1781	0.1795	0.5461
RecName: Full=Cystathionine gamma-lyase; AltName:	Q8VCN5	44 kDa	0.0012	0.3824	-0.4209	-0.1161	-2.7475	-0.8993	-0.6029	0.1024	-0.0669	-0.723	-1.5006	-1.9605	-0.9434
RecName: Full=Acetyl-CoA acetyltransferase, cytosolic; AltName:	Q8CAY6	41 kDa	0.0014	-0.0516	0.1389	-0.0452	-0.1559	0.0743	-0.061	0.1435	0.4042	0.1969	-0.2021	-0.5428	-0.0785
RecName: Full=Aldehyde dehydrogenase family 8 member A1; AltName:	Q8BH00	54 kDa	0.0014	-0.1248	0.3405	-0.0546	-0.2246	-0.0769	0.1334	0.2654	-0.3306	-0.259	-0.6879	-0.3231	-0.7054
RecName: Full=Cytosolic 10-formyltetrahydrofolate dehydrogenase;	Q8R0Y6	99 kDa	0.0017	-0.0115	-0.1093	0.0598	-0.2731	-0.0764	-0.085	-0.0002	-0.1173	-0.2617	-0.1585	-0.1402	-0.1545
RecName: Full=Carbonyl reductase [NADPH] 1; AltName:	P48758	31 kDa	0.0017	-0.0083	0.3016	-0.2359	-0.5967	Value missing	-0.6908	-0.3433	-0.4803	-0.3407	-0.2267	-0.0963	0.395
RecName: Full=Isocitrate dehydrogenase [NADP] cytoplasmic;	O88844	47 kDa	0.0018	-0.1597	-0.0079	0.1118	-0.0818	-0.21	-0.362	0.2366	-0.2773	0.1199	-0.529	0.0524	-0.3135
RecName: Full=Isovaleryl-CoA dehydrogenase, mitochondrial;	Q9JHI5	46 kDa	0.0018	-0.3336	0.1653	0.0918	-0.0759	-0.2458	-0.3329	0.0256	-0.2505	-0.0137	0.7101	0.582	0.3746
RecName: Full=Peroxiredoxin-5, mitochondrial; AltName:	P99029	22 kDa	0.0023	-0.0428	0.1459	-0.1666	-0.1171	-0.4085	0.0555	0.0588	-0.0187	-0.0159	0.3011	0.2521	0.3306
RecName: Full=Indolethylamine N-methyltransferase; Short=Indolamine	P40936	29 kDa	0.0024	0.2406	-0.1647	-0.0756	-0.0122	0.5087	0.3979	0.3051	0.8779	-0.0766	-1.5054	-1.0907	-0.3559
RecName: Full=Kynureninase; AltName: Full=L-kynurenine hydrolase.	Q9CXF0	52 kDa	0.0024	-0.041	-0.1051	0.1033	0.0579	0.7964	-0.107	-0.4022	-0.4074	-1.1806	0.4048	0.1079	0.5076
RecName: Full=Glutathione S-transferase P 1; Short=Gst P1; AltName:	P19157	24 kDa	0.003	-0.2136	0.0172	0.2411	-0.0902	-0.089	-0.2853	-0.1409	0.0561	-0.3277	-0.4569	-0.8297	-0.6569
RecName: Full=Copper transport protein ATOX1; AltName: Full=Metal	O08997	7 kDa	0.0032	0.1017	0.2619	-0.3481	0.3208	0.361	0.7025	0.3536	0.1665	-0.2591	0.5752	0.6698	1.279
RecName: Full=Alcohol dehydrogenase [NADP+]; AltName: Full=Aldehyde	Q9JII6	37 kDa	0.0033	0.0868	-0.049	-0.0672	-0.3325	-0.0168	0.0082	0.5689	0.2639	0.0124	-0.1052	-0.0536	-0.0155
RecName: Full=Protein disulfide-isomerase A4; AltName:	P08003	72 kDa	0.0035	-0.1429	0.1092	0.0544	0.6237	0.314	0.183	-0.2196	0.0228	0.3692	1.7088	2.0233	0.4136
RecName: Full=Thioredoxin; Short=Trx; AltName: Full=ATL-derived	P10639	12 kDa	0.0039	0.0487	-0.4938	0.1185	-0.2573	0.3849	-0.1024	0.7461	0.105	0.455	0.1358	0.5222	0.1609
RecName: Full=Annexin A6; AltName: Full=67 kDa calelectrin;	P14824	76 kDa	0.0041	-0.034	0.0921	-0.0077	-0.0056	-0.1256	0.1545	-0.1333	-0.0554	-0.6821	-0.4931	-1.2735	-0.4487
RecName: Full=Alpha-1-antitrypsin 1-2; Short=AAT; AltName:	P22599	46 kDa	0.0042	0.0531	0.0483	-0.0445	0.3511	-0.49	0.2318	0.4643	0.7668	0.6736	1.1654	0.8961	0.7401
RecName: Full=Elongation factor 1-alpha 1; Short=EF-1-alpha-1;	P10126	50 kDa	0.0044	-0.3	-0.3003	0.441	0.3499	0.3083	0.0495	0.0837	0.3427	0.0174	0.6498	0.5675	0.3197
RecName: Full=Dihydropteridine reductase; AltName: Full=HDHPR;	Q8BVI4	26 kDa	0.0044	-0.0823	0.4116	-0.0424	-1.4591	-0.3707	-0.3795	-0.1979	-1.095	-1.6075	-1.3323	-1.2812	-1.0927
RecName: Full=Catalase.	P24270	60 kDa	0.0047	0.36	-0.5926	-0.1376	-0.8767	-1.6801	-0.4635	-0.1267	0.5525	-0.3579	-0.4883	-0.0731	-0.1891
RecName: Full=2-hydroxyacyl-CoA lyase 1; AltName:	Q9QXE0	64 kDa	0.0048	0.1837	0.0108	-0.2442	-0.6553	-1.0152	-0.526	-0.6562	-0.5642	-0.6254	-0.5332	-0.244	0.0724
RecName: Full=Superoxide dismutase [Cu-Zn].	P08228	16 kDa	0.0066	-0.2697	0.2063	0.0252	-0.1169	-0.4439	-0.512	-0.2539	-0.457	-0.01	-0.072	0.0499	-0.1974
RecName: Full=Inorganic pyrophosphatase; AltName:	Q9D819	33 kDa	0.0068	-0.1213	0.0245	0.0812	0.0058	-0.0201	-0.0166	0.0764	-0.2784	-0.0107	0.3292	0.5634	0.3694
RecName: Full=Acyl-coenzyme A synthetase ACSM1, mitochondrial;	Q91VA0	65 kDa	0.0068	0.1761	-0.1227	-0.4496	-0.1108	-0.4144	0.124	-0.4928	-0.032	-0.1892	0.3543	0.6015	0.3361
RecName: Full=Translationally-controlled tumor protein; Short=TCTP;	P63028	19 kDa	0.0074	-0.3301	0.0885	0.1299	0.3352	0.402	0.921	0.1618	-0.787	-3.0354	0.9055	0.9952	0.3674
RecName: Full=Fructose-1,6-bisphosphatase 1; Short=FBPase 1;	Q9QXD6	37 kDa	0.0075	0.056	-0.013	-0.0284	-0.0534	0.0789	-0.0113	-0.0381	-0.0986	-0.1085	0.0967	0.0867	0.0755
RecName: Full=Estradiol 17 beta-dehydrogenase 5; AltName:	P70694	37 kDa	0.0081	0.0401	-0.5261	0.2349	0.1831	0.241	0.1367	0.3037	0.4066	0.1823	-0.1933	0.2753	-0.0988
RecName: Full=Phosphoglycerate kinase 1.	P09411	45 kDa	0.0088	-0.0647	0.0705	0.0175	-0.2602	-0.2269	-0.3864	-0.0426	-0.4873	-0.0639	-0.1233	0.0607	0.0236
RecName: Full=Non-specific lipid-transfer protein; Short=NSL-TP;	P32020	59 kDa	0.009	-0.1981	0.2186	-0.0534	-0.239	-0.1648	-0.5282	0.0721	-0.4057	0.1487	0.4536	0.0274	-0.0082
RecName: Full=Glutathione S-transferase theta-1; AltName: Full=GST	Q64471	27 kDa	0.009	-0.0016	No data	No data	-1.9051	No data	No data	0.0741	No data	No data	-2.1546	No data	No data
RecName: Full=Histidine triad nucleotide-binding protein 2,	Q9D0S9	17 kDa	0.0093	0.0065	0.1027	-0.192	0.4473	0.4371	0.2303	-0.1705	0.0747	-0.1057	0.4508	0.2832	1.0049
RecName: Full=Ketohexokinase; AltName: Full=Hepatic fructokinase.	P97328	33 kDa	0.01	0.3207	-0.3885	0.0196	0.3882	0.6263	1.0569	0.8099	0.5072	0.0009	-0.0383	0.5892	0.7623
RecName: Full=Methylmalonate-semialdehyde dehydrogenase	Q9EQ20	58 kDa	0.011	-0.0428	0.3307	-0.2805	0.0072	-0.2018	-0.4076	-0.5401	-0.3473	0.0531	0.0578	-0.2185	0.3864
RecName: Full=Liver carboxylesterase 31; Short=Esterase-31;	Q63880	63 kDa	0.011	0.1978	-0.5235	0.0367	0.3399	0.6797	0.0803	0.301	-0.15	0.6633	0.1995	0.6203	0.207
RecName: Full=Hemopexin; Flags: Precursor.	Q91X72	51 kDa	0.011	-0.466	0.4542	No data	0.2747	-0.8534	No data	-3.7414	-0.6323	No data	2.0499	1.3484	No data
RecName: Full=Lactoylglutathione lyase; AltName:	Q9CPU0	21 kDa	0.013	-0.0268	-0.0123	0.0502	-0.1212	-0.2428	-0.291	0.3675	0.0432	0.0981	-0.4336	-0.0722	-0.2376
RecName: Full=Macrophage migration inhibitory factor; Short=MIF;	P34884	12 kDa	0.013	0.0687	0.1555	-0.1424	-0.8716	-0.6243	-0.4338	0.1992	0.6052	-0.2306	-0.4814	-1.5119	-0.0569
RecName: Full=Pyruvate kinase isozymes R/L; AltName: Full=L-PK.	P53657	62 kDa	0.013	-0.0536	No data	0.1518	0.1259	No data	0.4862	-0.4923	No data	-0.6668	-0.6598	No data	-1.222
RecName: Full=Adenylyl cyclase-associated protein 1; Short=CAP 1.	P40124	52 kDa	0.014	0.0346	0.3199	-0.4429	0.0995	-0.0986	0.3127	-0.1742	-1.2368	-0.0913	0.3666	1.0916	0.5799
RecName: Full=Serine--pyruvate aminotransferase, mitochondrial;	O35423	46 kDa	0.016	-0.0742	0.1269	No data	-1.5867	-1.189	No data	-0.8094	-1.0041	No data	1.4991	0.3033	No data
RecName: Full=Sepiapterin reductase; Short=SPR.	Q64105	28 kDa	0.018	-0.205	-0.0074	0.2102	0.3968	0.3869	-0.261	-0.0717	0.0282	0.2757	0.3714	0.6948	0.6922
RecName: Full=Lipoamide acyltransferase component of branched-chain	P53395	53 kDa	0.018	-0.0146	0.1088	-0.0596	0.4198	0.7821	0.3306	-2.4653	0.1386	-0.2552	0.9106	0.1645	0.5414
RecName: Full=Aldehyde dehydrogenase, cytosolic 1; AltName:	O35945	55 kDa	0.018	0.1749	No data	-0.1543	-0.3122	No data	-0.1416	0.7341	No data	0.1712	-0.7415	No data	-0.5811
RecName: Full=Ubiquitin-40S ribosomal protein S27a; AltName:	P62983	18 kDa	0.02	0.0687	-0.0546	-0.0224	-0.5	-0.3754	-0.4132	0.2115	0.468	-0.068	-0.2874	-0.0988	-0.1542
RecName: Full=Ubiquitin-60S ribosomal protein L40; AltName:	P62984	15 kDa	0.02	0.0687	-0.0546	-0.0224	-0.5	-0.3754	-0.4132	0.2115	0.468	-0.068	-0.2874	-0.0988	-0.1542
RecName: Full=UTP--glucose-1-phosphate uridylyltransferase;	Q91ZJ5	57 kDa	0.02	-0.0895	0.1157	0.0809	-0.2413	-0.8033	-0.4783	-0.2141	0.3721	-0.5146	-1.0657	-0.696	-0.2176
RecName: Full=Glutathione peroxidase 1; Short=GPx-1; Short=GSHPx-1;	P11352	22 kDa	0.022	-0.1355	0.1144	-0.0176	-0.249	-0.3129	-0.3478	0.0557	-0.2127	-0.071	0.0536	-0.0196	0.1431
RecName: Full=Arginase-1; AltName: Full=Liver-type arginase;	Q61176	35 kDa	0.022	0.3458	-0.23	-0.2231	-0.5815	-0.334	0.0481	0.1988	0.584	-0.3441	-0.5042	-0.1026	0.0083
RecName: Full=Alpha-1-antitrypsin 1-1; Short=AAT; AltName:	P07758	46 kDa	0.022	0.3494	-0.5008	0.2887	0.2801	0.4149	0.3266	0.7016	0.9541	1.5731	1.1657	0.8224	0.2995
RecName: Full=Hydroxymethylglutaryl-CoA synthase, mitochondrial;	P54869	57 kDa	0.023	0.0936	-0.0899	-0.0825	0.3644	0.0536	0.0263	-0.3641	0.0176	-0.0658	-0.078	0.1887	0.1882
RecName: Full=Acyl-CoA-binding protein; Short=ACBP; AltName:	P31786	10 kDa	0.024	-0.6064	0.3825	0.164	-0.1061	-0.6565	-1.0581	-0.168	-1.0092	-0.1108	0.5723	0.3447	0.0637
RecName: Full=Glutathione S-transferase Mu 6; AltName: Full=GST	O35660	26 kDa	0.027	-0.0472	0.0836	No data	-0.6629	-0.4591	No data	1.0608	0.4408	No data	-0.2865	-0.4066	No data
RecName: Full=ES1 protein homolog, mitochondrial; Flags: Precursor.	Q9D172	28 kDa	0.028	0.0643	0.1104	-0.1618	0.501	0.4967	0.279	-0.1149	0.3141	0.496	0.8944	0.4368	0.9527
RecName: Full=Proteasome subunit alpha type-1; AltName:	Q9R1P4	30 kDa	0.029	No data	0.0183	-0.022	No data	0.7024	0.3399	No data	-0.176	-0.759	No data	0.2939	0.3308
RecName: Full=4-hydroxyphenylpyruvate dioxygenase; AltName:	P49429	45 kDa	0.03	0.0873	-0.4692	1.3502	-0.5784	-0.4241	Value missing	-0.6606	-0.0344	-1.1432	-1.1179	-0.9188	0.4124
RecName: Full=Probable imidazolonepropionase; AltName:	Q9DBA8	46 kDa	0.031	-0.2726	-0.1221	0.2885	-0.6999	-0.7039	-0.0846	-0.2245	-0.2687	-0.8168	-0.8134	-1.6838	-1.165
RecName: Full=Glyoxylate reductase/hydroxypyruvate reductase.	Q91Z53	35 kDa	0.032	-0.2076	0.0085	0.1878	0.1037	-0.2496	0.0203	0.1806	-0.2694	0.0056	0.2674	0.482	0.1496
RecName: Full=Transketolase; Short=TK; AltName: Full=P68.	P40142	68 kDa	0.034	0.2433	-0.5066	No data	-0.9476	-0.4917	No data	-0.057	-0.0991	No data	-1.6211	-1.3317	No data
RecName: Full=Ubiquitin carboxyl-terminal hydrolase 5; AltName:	P56399	96 kDa	0.034	0.0448	-0.0894	No data	-0.6361	-0.0911	No data	-0.1485	-0.9964	No data	0.0903	0.2207	No data
RecName: Full=Hemoglobin subunit beta-1; AltName:	P02088	16 kDa	0.038	0.2873	0.0989	-0.4791	0.2094	-0.3937	0.6458	0.0481	1.439	0.5648	-0.3989	0.1448	-0.2642
RecName: Full=Tetratricopeptide repeat protein 38; Short=TPR repeat	A3KMP2	52 kDa	0.038	-0.0563	No data	0.088	-0.5212	No data	-0.5028	-0.1795	No data	-0.3175	0.7055	No data	0.3373
RecName: Full=Glutathione S-transferase Mu 2; AltName: Full=GST	P15626	26 kDa	0.04	-0.3049	0.3072	0.3118	-0.7511	-0.4511	-0.1996	-0.5624	-2.4966	-0.8524	-0.5425	Value missing	-0.9573
RecName: Full=Proteasome subunit alpha type-2; AltName:	P49722	26 kDa	0.041	-0.2853	No data	0.4895	0.229	No data	0.3147	0.6499	No data	0.3669	1.2783	No data	0.8081
RecName: Full=Glutathione S-transferase omega-1; Short=GSTO-1;	O09131	27 kDa	0.044	0.1181	0.2068	-0.1603	-0.5589	-0.1884	-0.8644	-0.2831	-0.4185	-0.1274	0.0522	-0.3021	-0.0159
RecName: Full=26S proteasome non-ATPase regulatory subunit 6;	Q99JI4	46 kDa	0.044	-0.2487	-0.0179	0.4009	-0.0588	0.4052	0.1741	1.2609	0.6687	0.7067	0.5993	0.218	0.2223
RecName: Full=Aconitate hydratase, mitochondrial; Short=Aconitase;	Q99KI0	85 kDa	0.047	0.0326	-0.0835	No data	-1.0508	-0.1248	No data	-0.8033	-0.8125	No data	-0.049	-1.321	No data
RecName: Full=Tubulin alpha-1B chain; AltName: Full=Alpha-tubulin	P05213	50 kDa	0.048	-0.3368	-0.2255	0.5041	0.062	0.2927	0.0423	0.9936	0.6447	0.312	0.5419	0.7394	0.6159
RecName: Full=Omega-amidase NIT2; AltName: Full=Nitrilase homolog	Q9JHW2	30 kDa	0.049	-0.038	0.4313	-0.1997	-1.2574	-0.9799	0.1223	-0.1119	-0.0682	-0.7969	0.0911	0.1002	0.4789
RecName: Full=Alpha-aminoadipic semialdehyde synthase,	Q99K67	103 kDa	0.05	-0.0953	No data	0.1807	-0.0989	No data	-0.2562	-0.9258	No data	-0.2665	0.3246	No data	0.208
RecName: Full=Kynurenine--oxoglutarate transaminase 3; AltName:	Q71RI9	51 kDa	0.057	-0.2567	-0.2586	1.0261	-0.5702	Value missing	-1.4225	-0.1033	-0.4152	0.8276	-0.3902	-0.3135	-1.695
RecName: Full=4-trimethylaminobutyraldehyde dehydrogenase;	Q9JLJ2	53 kDa	0.058	Value missing	0.2541	0.5219	0.5742	0.021	0.8203	0.3537	0.9793	-0.1662	-0.2373	-0.7024	-0.2575
RecName: Full=Actin, aortic smooth muscle; AltName:	P62737	42 kDa	0.061	0.0128	0.0769	-0.3927	-0.0655	-0.0785	0.4245	0.0317	0.0346	-0.5649	0.7917	0.4494	0.5775
RecName: Full=Alanyl-tRNA synthetase, cytoplasmic; AltName:	Q8BGQ7	107 kDa	0.063	0.3346	Value missing	No data	0.1845	0.8081	No data	-0.1361	-0.5075	No data	0.3999	0.8748	No data
RecName: Full=Acyl-protein thioesterase 1; Short=APT-1; AltName:	P97823	25 kDa	0.063	0.1098	No data	-0.075	0.2755	No data	0.4149	0.1173	No data	0.3391	0.1492	No data	-1.307
RecName: Full=Urocanate hydratase; Short=Urocanase; AltName:	Q8VC12	75 kDa	0.068	0.3904	-0.3324	0.0743	-0.7902	-0.4169	0.2864	-0.5727	-0.2603	-1.07	-0.2771	-1.1957	-0.8343
RecName: Full=Transaldolase.	Q93092	37 kDa	0.07	0.1117	-0.1132	-0.0597	-0.4173	0.0849	-0.7223	0.2412	-0.1418	0.4106	0.2339	0.9134	0.265
RecName: Full=L-lactate dehydrogenase A chain; Short=LDH-A;	P06151	36 kDa	0.072	-0.0053	-0.3681	0.2448	-0.0588	0.2521	0.0466	0.4203	0.3287	-0.0321	-0.192	-0.1258	-0.0865
RecName: Full=Ribonuclease inhibitor; AltName:	Q91VI7	50 kDa	0.072	0.1096	0.173	-0.2159	-0.0264	0.5631	0.1513	0.8408	0.1698	0.5551	0.5897	0.5265	0.5205
RecName: Full=Argininosuccinate synthase; AltName:	P16460	47 kDa	0.073	-0.0717	0.6484	-0.5372	-1.0688	-0.9471	-0.5505	-0.3267	-0.2644	-0.3569	-0.5283	-0.7625	-0.4909
RecName: Full=3-hydroxyanthranilate 3,4-dioxygenase; AltName:	Q78JT3	33 kDa	0.075	0.0625	0.0837	-0.0682	-0.0799	-0.1094	-0.0983	-0.0015	-0.3557	-0.0651	-0.2361	-0.0177	0.1375
RecName: Full=Dihydropyrimidinase; Short=DHP; Short=DHPase;	Q9EQF5	57 kDa	0.077	-0.0872	0.7598	-0.2098	0.0297	0.1532	-0.0704	-0.349	-0.6274	-0.4614	-0.8379	-1.5979	-1.9874
RecName: Full=3-mercaptopyruvate sulfurtransferase; Short=MST.	Q99J99	33 kDa	0.079	0.0281	-0.0129	-0.0377	-0.0428	0.1161	0.38	-0.206	-0.2903	-0.1652	0.3459	-0.0906	0.5748
RecName: Full=Aldehyde oxidase; AltName: Full=Retinal oxidase.	O54754	147 kDa	0.083	0.0019	No data	No data	0.1535	No data	No data	1.0782	No data	No data	-0.3917	No data	No data
RecName: Full=Phenazine biosynthesis-like domain-containing protein	Q9DCG6	32 kDa	0.085	-0.0281	-0.0518	0.0513	-0.4316	0.2157	0.1252	0.0845	-0.2279	-0.3587	-0.5774	-0.1647	-0.2031
RecName: Full=Adenylate kinase 2, mitochondrial; Short=AK 2;	Q9WTP6	26 kDa	0.086	0.0432	No data	-0.0268	0.1155	No data	0.4334	0.5044	No data	0.146	-1.5528	No data	-0.3706
RecName: Full=Aldehyde dehydrogenase X, mitochondrial; AltName:	Q9CZS1	58 kDa	0.088	-0.0337	No data	0.1476	-0.242	No data	0.2994	-0.0899	No data	-0.5313	1.1298	No data	-0.1813
RecName: Full=S-formylglutathione hydrolase; Short=FGH; AltName:	Q9R0P3	31 kDa	0.091	-0.0743	0.0101	0.108	-0.5028	0.1803	0.2001	-0.0694	-0.4966	0.0893	0.2874	0.2353	0.0005
RecName: Full=Aldo-keto reductase family 1 member C18; AltName:	Q8K023	37 kDa	0.096	0.2745	-0.4792	0.215	0.0172	-0.3844	-0.2473	0.1051	0.6555	0.2887	0.206	0.5404	0.3579
RecName: Full=SEC14-like protein 2; AltName:	Q99J08	46 kDa	0.1	-0.3973	0.4966	-0.0611	0.4071	-0.1822	0.0305	0.4829	0.0924	0.1316	0.2456	0.4795	0.7476
RecName: Full=Aldo-keto reductase family 1 member C13.	Q8VC28	37 kDa	0.1	-0.1402	-0.1227	0.3376	-0.4825	-0.0896	-0.2741	0.8086	-0.6259	0.4848	0.1722	0.5874	-1.2291
RecName: Full=Proteasome activator complex subunit 1; AltName:	P97371	29 kDa	0.11	-0.0793	0.1463	-0.0519	-0.2174	-0.2536	-0.1409	0.183	-0.9358	-0.2967	-0.533	0.1145	-0.2445
RecName: Full=Cofilin-1; AltName: Full=Cofilin, non-muscle isoform.	P18760	19 kDa	0.12	0.0821	-0.2357	-0.1204	-0.0511	0.0364	0.1511	0.0997	-0.2557	0.2474	0.3149	0.7877	0.0495
RecName: Full=Ethanolamine-phosphate cytidylyltransferase; AltName:	Q922E4	45 kDa	0.12	0.1425	No data	-0.2339	-0.222	No data	-0.0606	0.6104	No data	0.0306	-0.5753	No data	-2.9208
RecName: Full=Ubiquitin-conjugating enzyme E2 L3; AltName:	P68037	18 kDa	0.13	-0.0425	0.0104	0.0303	-0.1404	0.021	-0.5691	0.1465	0.1755	0.3023	0.4836	0.7653	-0.2417
RecName: Full=Peroxiredoxin-2; AltName: Full=Thiol-specific	Q61171	22 kDa	0.13	-0.0424	No data	0.0733	-0.0081	No data	0.2999	0.4651	No data	0.0558	0.7136	No data	0.3356
RecName: Full=Tubulin beta-2A chain.	Q7TMM9	50 kDa	0.14	-0.2843	0.0895	0.2625	0.0407	-0.0925	0.4853	0.895	0.4021	0.1311	0.1643	0.4913	0.2012
RecName: Full=Tubulin beta-2B chain.	Q9CWF2	50 kDa	0.14	-0.2843	0.0895	0.2625	0.0407	-0.0925	0.4853	0.895	0.4021	0.1311	0.1643	0.4913	0.2012
RecName: Full=Protein disulfide-isomerase A3; AltName: Full=58 kDa	P27773	57 kDa	0.14	0.2456	-0.2633	-0.1471	-0.2956	-0.1802	-0.0643	-0.7707	0.0765	-0.4014	0.3308	0.5113	0.0008
RecName: Full=L-xylulose reductase; Short=XR; AltName:	Q91X52	26 kDa	0.15	-0.0151	-0.4557	0.463	-0.4316	0.132	-0.1363	0.3695	0.4162	-0.2226	-0.7952	-0.6433	-0.1873
RecName: Full=14-3-3 protein epsilon; Short=14-3-3E.	P62259	29 kDa	0.16	0.043	No data	-0.0772	-0.7554	No data	-0.2526	-0.0887	No data	-1.4819	-1.0148	No data	-0.6884
RecName: Full=UMP-CMP kinase; AltName: Full=Cytidine monophosphate	Q9DBP5	22 kDa	0.16	0.135	-0.1957	-0.263	0.1259	0.7528	0.4649	0.4408	0.3586	0.1442	0.3234	0.2699	0.4626
RecName: Full=Serine protease inhibitor A3K; Short=Serpin A3K;	P07759	47 kDa	0.16	-0.0411	0.059	0.002	0.4801	0.2382	0.7839	0.1551	0.4192	0.2141	0.7447	0.6039	-0.0338
RecName: Full=Cytoplasmic aconitate hydratase; Short=Aconitase;	P28271	98 kDa	0.17	-0.1556	0.2101	-0.0261	-0.1472	-0.2719	-0.0696	-0.122	-0.4331	-0.2411	-0.3922	-0.2705	-0.2643
RecName: Full=1,4-alpha-glucan-branching enzyme; AltName:	Q9D6Y9	80 kDa	0.17	-0.0611	0.3275	-0.1049	-0.1716	-0.184	-0.3042	-0.1449	-0.3225	-0.1769	-0.7045	-0.2471	-0.2539
RecName: Full=PCTP-like protein; Short=PCTP-L; AltName: Full=START	Q9JMD3	33 kDa	0.17	-0.2384	0.7936	No data	-0.6249	-0.5223	No data	0.0514	-0.812	No data	-0.1832	0.0402	No data
RecName: Full=Calmodulin; Short=CaM.	P62204	17 kDa	0.17	-0.0845	0.1255	No data	0.2161	0.4182	No data	0.4575	-0.2054	No data	-0.5063	-0.0235	No data
RecName: Full=Cystathionine beta-synthase; AltName:	Q91WT9	62 kDa	0.19	-0.6936	No data	1.2222	1.4962	No data	0.2148	0.5499	No data	1.1942	1.8372	No data	0.5459
RecName: Full=Catechol O-methyltransferase.	O88587	29 kDa	0.19	0.0936	-0.041	-0.1559	-0.1697	-0.0417	0.0762	-0.2	-0.0017	-0.5974	0.1614	0.0023	0.7367
RecName: Full=Nucleoside diphosphate kinase B; Short=NDK B;	Q01768	17 kDa	0.2	-0.0617	-0.0799	0.1546	-0.2392	0.1183	-0.1418	0.2168	-0.0305	-0.0033	0.1891	-0.0489	-0.0215
RecName: Full=Acyl-CoA synthetase family member 2, mitochondrial;	Q8VCW8	68 kDa	0.2	0.428	0.3459	-0.5371	0.3136	-1.099	0.2912	0.0302	0.1718	-0.1239	-0.7669	0.4051	0.5998
RecName: Full=Adenylate kinase isoenzyme 4, mitochondrial; AltName:	Q9WUR9	25 kDa	0.2	0.7315	No data	-0.6534	0.031	No data	-0.7189	Value missing	No data	-0.0245	-1.1871	No data	-0.4963
RecName: Full=Cytosol aminopeptidase; AltName: Full=Leucine	Q9CPY7	56 kDa	0.21	-0.0713	0.0876	-0.0019	-0.0045	0.259	0.0972	-0.0395	-0.0976	0.015	0.0585	-0.1163	0.0623
RecName: Full=Plastin-2; AltName: Full=65 kDa macrophage protein;	Q61233	70 kDa	0.21	-0.3614	0.3308	0.009	0.3011	-0.6863	-0.5755	-0.2297	-0.8947	-0.2955	-0.675	0.7587	0.0308
Cell division control protein 42 homolog OS=Mus musculus GN=Cdc42 PE=1 SV=2	P60766	21 kDa	0.21	-0.0102	No data	No data	-1.0661	No data	No data	-0.176	No data	No data	-0.1838	No data	No data
RecName: Full=Superoxide dismutase [Mn], mitochondrial; Flags:	P09671	25 kDa	0.21	No data	No data	0.0019	No data	No data	-2.8579	No data	No data	-0.5153	No data	No data	-0.3572
RecName: Full=Bifunctional purine biosynthesis protein PURH;	Q9CWJ9	64 kDa	0.21	-0.0008	No data	No data	-0.6966	No data	No data	0.245	No data	No data	-0.3576	No data	No data
RecName: Full=Proteasome subunit alpha type-7; AltName:	Q9Z2U0	28 kDa	0.22	0.0007	No data	No data	-1.0317	No data	No data	-0.7304	No data	No data	-0.4042	No data	No data
RecName: Full=Glutamate--cysteine ligase catalytic subunit;	P97494	73 kDa	0.23	0.1097	0.1975	-0.4236	-0.3408	-0.1883	0.075	0.3158	-0.1978	0.0148	-0.9468	-0.1293	-0.2088
RecName: Full=Sulfotransferase 1A1; Short=ST1A1; AltName: Full=Aryl	P52840	34 kDa	0.24	0.0025	-0.3554	0.1344	-0.0563	0.8332	-0.6749	-0.3894	0.0441	0.0183	-0.6301	-0.506	-0.412
RecName: Full=Elongation factor 1-beta; Short=EF-1-beta.	O70251	25 kDa	0.24	-0.1258	-0.1189	0.2682	-0.1063	-0.5032	-1.6925	0.0271	-0.0821	0.2922	0.1335	0.0013	-0.1524
RecName: Full=Medium-chain specific acyl-CoA dehydrogenase,	P45952	46 kDa	0.24	0.0014	No data	No data	-3.2235	No data	No data	-0.7777	No data	No data	-0.8202	No data	No data
RecName: Full=T-complex protein 1 subunit beta; Short=TCP-1-beta;	P80314	57 kDa	0.25	0.0909	-0.7845	0.5793	0.4165	0.5184	0.3805	0.706	0.6542	0.1538	0.2961	0.016	-0.8544
RecName: Full=Bile acid-CoA:amino acid N-acyltransferase;	Q91X34	46 kDa	0.25	0.1106	No data	-0.205	0.011	No data	0.549	-0.0961	No data	0.1307	-0.2493	No data	-0.9397
RecName: Full=26S proteasome non-ATPase regulatory subunit 11;	Q8BG32	47 kDa	0.26	0.0668	No data	-0.1262	0.3518	No data	0.9002	0.1037	No data	-0.7497	-0.0534	No data	0.5031
RecName: Full=Regucalcin; Short=RC; AltName: Full=Gluconolactonase;	Q64374	33 kDa	0.28	0.121	-0.2811	0.1628	0.0399	0.1701	0.0214	0.2483	0.0793	0.1452	-0.2267	0.3718	0.0067
RecName: Full=Carboxylesterase 3; AltName: Full=Fatty acid ethyl	Q8VCT4	62 kDa	0.28	0.3776	No data	-0.4458	-0.0222	No data	-0.5249	-0.1949	No data	0.3491	-0.802	No data	0.0252
RecName: Full=Heat shock cognate 71 kDa protein; AltName: Full=Heat	P63017	71 kDa	0.29	-0.0136	-0.0677	0.0516	-0.155	-0.024	-0.1676	-0.0936	-0.0654	-0.0182	0.1281	-0.049	0.1283
RecName: Full=3-hydroxyisobutyrate dehydrogenase, mitochondrial;	Q99L13	35 kDa	0.29	0.0066	0.189	-0.3694	-0.1509	-0.1218	-0.038	-0.4122	-0.2409	-0.2879	-0.4819	-2.6869	-0.1113
RecName: Full=14-3-3 protein zeta/delta; AltName: Full=Protein	P63101	28 kDa	0.29	-0.2905	No data	0.4591	0.4004	No data	0.3274	0.5344	No data	-0.2808	0.5294	No data	0.8996
RecName: Full=Alanine aminotransferase 1; Short=ALT1; AltName:	Q8QZR5	55 kDa	0.32	-0.3572	0.2382	0.0656	0.163	0.2173	0.0875	0.3669	-0.233	0.148	0.0821	-0.0215	0.0591
RecName: Full=Glycerol kinase; Short=GK; Short=Glycerokinase;	Q64516	61 kDa	0.32	0.0012	No data	No data	-0.0689	No data	No data	0.4144	No data	No data	-0.3692	No data	No data
RecName: Full=Alpha-actinin-4; AltName: Full=F-actin cross-linking	P57780	105 kDa	0.33	-0.216	0.5285	-0.5048	-0.1006	0.2464	0.8317	-0.2821	-0.3415	-0.1905	0.1378	-0.0789	0.3711
RecName: Full=Rab GDP dissociation inhibitor beta; Short=Rab GDI	Q61598	51 kDa	0.34	-0.0668	0.0674	-0.0672	-0.2585	-0.4932	0.4706	-0.493	-0.767	-0.7212	0.1628	0.1337	-0.2646
RecName: Full=Mitochondrial peptide methionine sulfoxide reductase;	Q9D6Y7	26 kDa	0.34	-0.2684	0.2884	0.1046	0.0315	0.1469	0.2022	0.598	-0.3375	0.3635	0.561	0.398	0.2554
RecName: Full=Adenosine kinase; Short=AK; AltName: Full=Adenosine	P55264	40 kDa	0.35	0.1384	-0.156	-0.0214	-0.099	0.3008	0.0885	0.5131	-0.3402	0.3648	-0.0464	0.4331	-0.0024
RecName: Full=Ester hydrolase C11orf54 homolog.	Q91V76	35 kDa	0.35	0.1716	-0.3197	-0.0589	-0.1306	0.4001	0.0681	0.5251	-0.0051	0.0812	-0.6002	-0.1956	0.4326
RecName: Full=Beta-lactamase-like protein 2.	Q99KR3	33 kDa	0.35	0.1105	0.0259	-0.1663	-0.2709	-0.2944	-0.0317	0.0194	0.0429	0.0567	-0.1834	-0.1464	-2.3296
RecName: Full=Alpha-aminoadipic semialdehyde dehydrogenase;	Q9DBF1	59 kDa	0.36	-0.1661	0.0834	0.0575	0.0687	0.191	-0.3136	-0.0541	-0.0783	0.0187	-0.2976	-0.2835	-0.21
RecName: Full=Histidine triad nucleotide-binding protein 1;	P70349	14 kDa	0.36	-0.2124	0.1315	0.0605	-0.4506	-0.0755	0.0494	0.1414	-0.1219	0.0901	0.3348	0.2092	-0.0822
RecName: Full=Thymosin beta-4; Short=T beta 4; Contains: RecName:	P20065	6 kDa	0.36	-0.0088	0.1118	-0.0524	-0.3977	0.0952	0.0813	0.2693	1.7278	0.3826	0.313	0.2107	0.4576
RecName: Full=Endoplasmin; AltName: Full=94 kDa glucose-regulated	P08113	92 kDa	0.37	No data	No data	-0.0004	No data	No data	-0.1664	No data	No data	-0.1446	No data	No data	0.7773
3-oxo-5-beta-steroid 4-dehydrogenase OS=Mus musculus GN=Akr1d1 PE=2 SV=1	Q8VCX1	37 kDa	0.37	-0.0073	No data	No data	-0.5812	No data	No data	0.321	No data	No data	-0.018	No data	No data
RecName: Full=Protein DJ-1; AltName: Full=Parkinson disease protein	Q99LX0	20 kDa	0.38	0.1509	0.0342	-0.1959	-0.3813	0.2103	0.0258	0.0637	-0.9015	-0.47	-0.7755	0.0025	0.154
RecName: Full=Glutathione S-transferase Mu 3; AltName: Full=GST	P19639	26 kDa	0.39	0.0009	No data	No data	-0.4586	No data	No data	0.9813	No data	No data	Value missing	No data	No data
RecName: Full=Cathepsin B; AltName: Full=Cathepsin B1; Contains:	P10605	37 kDa	0.4	-0.0225	0.0627	No data	0.2439	0.0161	No data	0.007	0.0363	No data	-0.6322	0.3753	No data
RecName: Full=Glucose-6-phosphate isomerase; Short=GPI; AltName:	P06745	63 kDa	0.41	0.1853	-0.1736	-0.0728	-0.14	0.0151	0.0311	-0.0596	-0.182	-0.2998	-0.5147	0.0414	-0.0071
RecName: Full=Pterin-4-alpha-carbinolamine dehydratase; Short=PHS;	P61458	12 kDa	0.41	0.289	-0.7308	0.3488	-0.0963	0.4125	0.1861	0.2819	0.4344	0.0412	-0.3027	0.1969	-0.9236
RecName: Full=Guanidinoacetate N-methyltransferase.	O35969	26 kDa	0.41	0.0714	-0.2263	0.0504	0.1839	0.4417	-0.1519	0.0779	0.1408	-0.6517	0.0379	0.1276	0.4352
RecName: Full=T-complex protein 1 subunit delta; Short=TCP-1-delta;	P80315	58 kDa	0.42	-0.0047	No data	No data	-0.3364	No data	No data	-0.0108	No data	No data	-1.8626	No data	No data
RecName: Full=Nicotinate-nucleotide pyrophosphorylase	Q91X91	32 kDa	0.44	-0.1447	0.0964	0.0829	-0.1691	-0.145	-0.064	-0.0399	-0.7201	-0.0125	0.2119	-0.0216	-0.5013
RecName: Full=Profilin-1; AltName: Full=Profilin I.	P62962	15 kDa	0.44	-0.0249	-0.1161	0.0291	0.0186	-0.1433	0.1992	0.3575	0.0945	0.0171	0.0627	0.476	0.0259
RecName: Full=UPF0585 protein C16orf13 homolog.	Q9DCS2	23 kDa	0.44	-0.105	0.1216	-0.0122	-0.0058	-0.2646	-1.3042	0.9288	-0.2074	0.5062	-1.2299	0.5917	-0.0737
RecName: Full=Leukotriene A-4 hydrolase; Short=LTA-4 hydrolase;	P24527	69 kDa	0.44	-0.4702	No data	0.2262	0.3398	No data	-0.8683	0.1106	No data	0.0275	0.6948	No data	0.4161
RecName: Full=Destrin; AltName: Full=Actin-depolymerizing factor;	Q9R0P5	19 kDa	0.46	-0.1478	No data	0.4569	0.1426	No data	0.1541	0.1573	No data	0.1546	0.4933	No data	0.0549
RecName: Full=Phenylalanine-4-hydroxylase; Short=PAH; AltName:	P16331	52 kDa	0.48	-0.2077	0.2983	-0.0356	0.1655	0.3608	0.2708	0.2198	0.2375	0.2611	0.2025	0.0841	0.0916
RecName: Full=Proteasome activator complex subunit 2; AltName:	P97372	27 kDa	0.48	0.0016	No data	No data	-0.2248	No data	No data	0.5249	No data	No data	0.3699	No data	No data
RecName: Full=T-complex protein 1 subunit epsilon;	P80316	60 kDa	0.5	0.7276	No data	-0.3318	0.187	No data	1.0612	-0.1469	No data	0.4025	0.1577	No data	-0.0252
RecName: Full=14-3-3 protein beta/alpha; AltName: Full=Protein	Q9CQV8	28 kDa	0.52	-0.0437	0.1357	-0.0345	-0.2058	0.595	0.1553	0.1772	-0.2296	-0.1861	0.3869	-0.0431	0.2559
FGGY carbohydrate kinase domain-containing protein OS=Mus musculus GN=Fggy PE=2 SV=1	A2AJL3	60 kDa	0.54	0.0167	No data	No data	-1.1961	No data	No data	-1.564	No data	No data	-0.4842	No data	No data
RecName: Full=Parathymosin.	Q9D0J8	11 kDa	0.56	-0.3501	0.8932	No data	-0.1154	0.1023	No data	-0.4883	-1.5666	No data	0.22	-0.3087	No data
RecName: Full=T-complex protein 1 subunit eta; Short=TCP-1-eta;	P80313	60 kDa	0.56	0.0203	No data	-0.0332	0.0166	No data	-0.1539	-1.2266	No data	0.0715	-0.0506	No data	-0.8315
RecName: Full=Serine hydroxymethyltransferase, cytosolic;	P50431	53 kDa	0.58	-0.1963	No data	0.395	0.1431	No data	0.2378	0.1442	No data	-0.3891	-0.2464	No data	-0.215
RecName: Full=Heat shock protein HSP 90-beta; AltName: Full=Heat	P11499	83 kDa	0.61	-0.0882	-0.0654	0.2017	-0.2168	-0.0292	0.5584	0.2876	0.0981	-0.2158	0.2625	0.1856	-0.3177
RecName: Full=Transitional endoplasmic reticulum ATPase; Short=TER	Q01853	89 kDa	0.61	-0.0042	0.0423	0.0106	-0.2943	-0.1559	-0.0776	-0.0794	-0.2013	-0.2089	0.0347	-0.1618	-0.1697
RecName: Full=Bile salt sulfotransferase 1; AltName:	P52843	33 kDa	0.62	0.1504	-0.2111	0.1102	-0.4649	0.0463	0.7256	0.2154	0.9238	Value missing	0.6891	-0.6376	0.494
RecName: Full=Serum albumin; Flags: Precursor.	P07724	69 kDa	0.66	-0.3863	0.9155	-0.5563	0.3173	-0.759	0.1448	-0.5135	0.1423	0.4444	0.5033	-0.2098	-0.2347
RecName: Full=Methylmalonyl-CoA mutase, mitochondrial; Short=MCM;	P16332	83 kDa	0.66	-0.1024	0.2281	0.0398	0.3171	-0.5545	0.2604	0.0741	0.9568	-0.1455	0.1219	0.0724	0.5657
RecName: Full=Phosphoglucomutase-1; Short=PGM 1; AltName:	Q9D0F9	61 kDa	0.67	0.0102	-0.0682	0.0744	-0.3494	0.1149	-0.2021	0.1679	-0.4739	-0.0783	-0.3847	0.0477	-0.2941
RecName: Full=Proteasome subunit beta type-1; AltName:	O09061	26 kDa	0.67	-0.1154	1.0982	-0.3016	-0.2676	-2.0771	0.2491	-0.2336	0.6929	-0.9678	-0.2061	-1.0866	-0.0957
Proteasome subunit beta type-5 OS=Mus musculus GN=Psmb5 PE=1 SV=3	O55234	29 kDa	0.68	0.0133	No data	No data	-0.2267	No data	No data	-0.2834	No data	No data	0.0766	No data	No data
RecName: Full=Malate dehydrogenase, cytoplasmic; AltName:	P14152	36 kDa	0.69	-0.1066	0.0898	0.0608	-0.0397	-0.2307	0.0279	0.0937	-0.2754	-0.1805	-0.2304	-0.018	-0.2652
RecName: Full=Eukaryotic initiation factor 4A-I; Short=eIF-4A-I;	P60843	46 kDa	0.69	-0.0176	No data	0.0297	-0.0279	No data	0.2384	0.5188	No data	Value missing	0.1906	No data	0.5672
RecName: Full=Maleylacetoacetate isomerase; Short=MAAI; AltName:	Q9WVL0	24 kDa	0.71	-0.0961	0.1052	0.0105	0.2695	0.0113	0.0862	-0.1064	-0.0189	0.1017	-0.0444	-0.0128	-0.1873
RecName: Full=Phosphoglycerate mutase 1; AltName:	Q9DBJ1	29 kDa	0.73	-0.0087	0.0705	-0.0709	-0.2921	0.0402	0.1399	0.3396	-0.7687	-0.4437	-0.5989	0.1552	0.1435
RecName: Full=Alcohol dehydrogenase class-3; AltName: Full=Alcohol	P28474	40 kDa	0.74	-0.1385	0.1618	-0.001	0.247	-0.1127	-0.554	0.0227	0.1649	0.1677	-0.2834	0.3742	-0.0457
RecName: Full=GTP:AMP phosphotransferase, mitochondrial; AltName:	Q9WTP7	25 kDa	0.75	-0.5685	0.4053	0.1447	0.6489	0.1259	-0.0736	0.3914	0.1863	0.0385	0.4228	0.2116	0.5858
RecName: Full=T-complex protein 1 subunit gamma; Short=TCP-1-gamma;	P80318	61 kDa	0.76	No data	No data	0.0045	No data	No data	0.5706	No data	No data	0.2812	No data	No data	Value missing
RecName: Full=Heat shock protein HSP 90-alpha; AltName: Full=Heat	P07901	85 kDa	0.77	0.0135	-0.1962	0.0837	0.023	-0.1043	-0.0461	-0.0152	0.1117	-0.1624	-0.0496	0.3109	0.0362
RecName: Full=Carboxymethylenebutenolidase homolog.	Q8R1G2	28 kDa	0.77	0.2606	-0.0456	-1.4602	-0.2904	0.1522	-0.0182	0.4253	-0.3225	-0.36	-0.3401	-0.0251	1.1038
RecName: Full=14-3-3 protein gamma; Contains: RecName: Full=14-3-3	P61982	28 kDa	0.77	-0.0133	No data	0.0269	-0.4444	No data	-0.0131	0.3003	No data	-0.1172	0.0235	No data	0.3265
RecName: Full=Ribosyldihydronicotinamide dehydrogenase [quinone];	Q9JI75	26 kDa	0.78	0.2192	-0.2056	0.0047	-0.5801	0.3698	0.3413	0.5496	-0.0381	0.0825	0.0999	0.0479	0.1092
RecName: Full=Hemoglobin subunit alpha; AltName: Full=Alpha-globin;	P01942	15 kDa	0.79	-0.3427	0.4685	-0.3082	0.7292	-0.6681	0.331	-0.878	0.7547	0.8688	0.6228	0.076	0.0266
RecName: Full=Delta-aminolevulinic acid dehydratase; Short=ALADH;	P10518	36 kDa	0.79	0.2015	0.028	-0.3092	0.3857	0.2298	Value missing	0.1029	0.3745	0.6563	-0.7665	0.1175	0.9778
RecName: Full=Cathepsin D; Flags: Precursor.	P18242	45 kDa	0.79	-0.3966	-0.1327	0.7637	-0.2724	-0.1572	0.0236	-0.5637	0.0144	-0.3135	0.058	-0.323	-0.5756
Heat shock 70 kDa protein 4 OS=Mus musculus GN=Hspa4 PE=1 SV=1	Q61316	94 kDa	0.81	0.0109	No data	No data	0.0035	No data	No data	0.303	No data	No data	0.2874	No data	No data
RecName: Full=Uroporphyrinogen decarboxylase; Short=UPD;	P70697	41 kDa	0.82	-0.0279	0.1774	-0.104	-0.2481	0.5063	-0.3355	-0.0078	-0.1975	0.0838	0.2704	-0.4312	0.0863
RecName: Full=Tubulin beta-2C chain.	P68372	50 kDa	0.83	-0.1544	-0.3086	0.3779	-0.0039	0.2544	0.6535	-0.1927	0.37	Value missing	0.2632	-0.0678	0.0981
RecName: Full=Protein NDRG2; AltName: Full=Protein Ndr2.	Q9QYG0	41 kDa	0.84	-0.0775	-0.0343	0.1078	-0.0417	0.1831	0.2603	0.2531	-0.0308	-0.2049	0.1634	0.0216	0.0388
RecName: Full=Abhydrolase domain-containing protein 14B; AltName:	Q8VCR7	22 kDa	0.84	-0.3801	0.135	-0.0169	1.2393	0.0932	-0.6851	0.4468	-0.0972	-0.0144	-0.7973	0.111	0.7004
RecName: Full=Trans-1,2-dihydrobenzene-1,2-diol dehydrogenase;	Q9DBB8	36 kDa	0.84	0.2611	-0.1779	-1.1796	-0.1071	0.4809	0.3528	-0.1883	0.0455	0.0476	-0.0688	-0.113	0.2441
RecName: Full=Isoamyl acetate-hydrolyzing esterase 1 homolog.	Q9DB29	28 kDa	0.84	-0.1639	0.289	0.1633	-0.1234	-0.0869	-0.4167	-0.0238	-0.6609	-0.2157	-0.7294	-0.1554	-0.0266
RecName: Full=C-1-tetrahydrofolate synthase, cytoplasmic;	Q922D8	101 kDa	0.85	-0.1791	0.3433	0.0341	-0.0214	-0.3824	0.2233	0.0067	-0.1706	-0.2214	0.023	0.0927	-0.4515
RecName: Full=Aflatoxin B1 aldehyde reductase member 2; AltName:	Q8CG76	41 kDa	0.86	-0.2266	No data	0.3552	-0.3801	No data	0.0298	0.1366	No data	-0.1741	0.2143	No data	-0.6007
RecName: Full=Peroxiredoxin-6; AltName: Full=1-Cys peroxiredoxin;	O08709	25 kDa	0.89	-0.2533	0.0713	0.121	0.0634	-0.0705	-0.0889	0.4257	-0.2602	0.0116	-0.3448	0.1884	0.0305
RecName: Full=Formimidoyltransferase-cyclodeaminase; AltName:	Q91XD4	59 kDa	0.89	-0.1027	0.2775	0.0536	-0.0484	-0.2802	-0.1805	0.0525	-0.3055	-0.3403	-0.3695	0.121	0.0542
RecName: Full=Proteasome subunit alpha type-5; AltName:	Q9Z2U1	26 kDa	0.91	0.0081	No data	No data	0.1857	No data	No data	0.2078	No data	No data	0.1608	No data	No data
RecName: Full=Elongation factor 1-gamma; Short=EF-1-gamma; AltName:	Q9D8N0	50 kDa	0.94	-0.1799	-0.0597	0.1485	-0.1113	0.1178	0.0805	0.1458	-0.1401	-0.1063	0.3053	0.0045	-0.1678
RecName: Full=Ferritin light chain 1; AltName: Full=Ferritin L	P29391	21 kDa	0.98	-0.5743	0.6204	-0.0175	0.302	-0.2538	Value missing	-0.5624	-0.569	0.699	0.4391	-0.1472	-0.4174
RecName: Full=Elongation factor 1-delta; Short=EF-1-delta.	P57776	31 kDa	0.99	-0.2699	-0.1211	0.3368	0.0097	-0.2447	0.5307	0.0775	0.061	-0.2542	-0.1999	0.0941	-0.0351
RecName: Full=Ubiquitin-like modifier-activating enzyme 1; AltName:	Q02053	118 kDa	1	Value missing	-0.0983	0.1035	Value missing	0.049	0.1151	2.3932	-2.104	-0.0351	Value missing	0.2771	-0.5629

## Sheet: MEM - Prot_Quant (PER)
membrane_experiments_as_one_231111, Samples report created on 01/12/2018
Experiment: membrane_experiments_as_one_231111
	Identification Criteria:
		Scaffold Version: Scaffold_4.8.4
		Quantification Type: iTRAQ 4-Plex
		Peak Quantitation Measurement: Centroided Peak Intensity
		Protein Thresholds: 99.0% minimum and 2 peptides minimum
		Peptide Thresholds: 95.0% minimum
	Purity Correction Set:
	Quantitation Preferences:
		Minimum Value Preference:
			Use Minimum Absolute Intensity: false
			Minimum Absolute Intensity: 0.0
			Minimum Value: 0.01
		Condenser Preference:
			Use Intensity Weighting: true
			Use Standard Deviation Estimation: true
			Use Non-Exclusive Peptides: false
		View Preference:
			View Type: Log2 Ratio
		Normalization Preference:
			Calculation Type: Median
			Blocking Level: Unique Peptides
			Use Inter Experiment Normalization: true
			Use Intra Sample Normalization: true
			Use Peptide Normalization: true
			Use Protein Average As Reference: true
			Use Iterative Normalization: true
			Spectrum Quality Filter: No filter
	Normalization Factors:
		Inter-Experiment Normalization Factors:
			exp1_mem: 0.090
			exp2_mem: 0.039
			exp3_mem: -0.050
		Intra-Sample Normalization Factors:
			exp1_mem:
				Quant 1 (1): 0.267
				Quant 2 (1): -0.191
				Quant 3 (1): -0.387
				Quant 4 (1): 0.343
			exp2_mem:
				Quant 1 (2): 0.344
				Quant 2 (2): -0.279
				Quant 3 (2): -0.287
				Quant 4 (2): 0.169
			exp3_mem:
				Quant 1 (3): -0.221
				Quant 2 (3): -0.003
				Quant 3 (3): -0.338
				Quant 4 (3): 0.535
	Quantitated Spectra:
		Total thresholded spectra: 8704
		Total quantitated spectra : 8522
	Analysis Settings:
		Analysis Type: Intensity-based
		Experimental design: Between-subjects (Independent Groups)
		Statistical Analysis:
			Statistical test: Permutation Test (p-value)
			Unadjusted Significance Level: p < 0.05
			FWER Correction: Benjamini-Hochberg
				Log2 Fold Change	Log2 Fold Change	Log2 Fold Change	Log2 Fold Change	Log2 Fold Change	Log2 Fold Change	Log2 Fold Change	Log2 Fold Change	Log2 Fold Change	Log2 Fold Change	Log2 Fold Change	Log2 Fold Change
				iTRAQ 114	iTRAQ 114	iTRAQ 114	iTRAQ 115	iTRAQ 115	iTRAQ 115	iTRAQ 116	iTRAQ 116	iTRAQ 116	iTRAQ 117	iTRAQ 117	iTRAQ 117
Identified Proteins (349)	Accession No	MW	Permutation Test (p-value) Benjamini-Hochberg (p < 0.01318)	Wt - ND	Wt - ND	Wt - ND	Wt - HFD	Wt - HFD	Wt - HFD	ApoE - ND	ApoE - ND	ApoE - ND	ApoE - HFD	ApoE - HFD	ApoE - HFD
RecName: Full=Betaine--homocysteine S-methyltransferase 1.	O35490	45 kDa	< 0.0001	0.1335	-0.0661	-0.0444	0.8459	0.8913	0.7819	-0.1507	-0.0197	-0.1379	0.1661	0.3172	0.3343
RecName: Full=78 kDa glucose-regulated protein; Short=GRP-78;	P20029	72 kDa	< 0.0001	-0.1936	0.0097	0.1484	0.0923	-0.1494	-0.0658	-0.0956	-0.0858	-0.0353	1.0078	0.5045	0.275
RecName: Full=Catalase.	P24270	60 kDa	< 0.0001	-0.0812	-0.0049	0.0916	-0.0532	-0.0027	-0.291	0.2013	0.112	0.2064	-0.9447	-0.6839	-0.6861
RecName: Full=Protein disulfide-isomerase; Short=PDI; AltName:	P09103	57 kDa	< 0.0001	-0.1339	-0.0038	0.1053	-0.039	-0.0883	0.0045	-0.1174	-0.1942	-0.3186	0.5479	0.3897	0.1383
RecName: Full=Non-specific lipid-transfer protein; Short=NSL-TP;	P32020	59 kDa	< 0.0001	-0.1602	0.0493	0.0584	-0.174	-0.0914	0.2073	0.5958	0.7028	0.1422	-0.4189	-0.6816	-0.4532
RecName: Full=Arginase-1; AltName: Full=Liver-type arginase;	Q61176	35 kDa	< 0.0001	-0.1998	0.248	-0.1345	0.0389	-0.2894	0.0939	0.0319	-0.0661	-0.0899	0.9052	0.7495	0.7779
RecName: Full=Aspartate aminotransferase, mitochondrial;	P05202	47 kDa	< 0.0001	-0.0033	-0.1015	0.0205	0.3437	0.0659	0.167	-0.1484	0.207	0.0745	0.4792	0.6595	0.7285
RecName: Full=Peroxisomal acyl-coenzyme A oxidase 1; Short=AOX;	Q9R0H0	75 kDa	< 0.0001	0.081	0.0124	-0.0397	-0.5451	-0.3079	-0.3898	0.107	0.0283	0.1337	-0.6697	-0.6091	-0.5896
RecName: Full=Glycogen phosphorylase, liver form.	Q9ET01	97 kDa	< 0.0001	0.1995	-0.008	-0.1014	0.1107	-0.0473	0.4225	-0.026	0.1314	-0.2703	-1.5635	-0.9047	-0.5081
RecName: Full=Long-chain-fatty-acid--CoA ligase 1; AltName:	P41216	78 kDa	< 0.0001	-0.0159	0.0218	-0.0592	-0.2038	0.0254	-0.0343	0.1566	-0.0948	-0.0784	-1.3402	-0.9021	-0.6702
RecName: Full=Fructose-bisphosphate aldolase B; AltName:	Q91Y97	39 kDa	< 0.0001	0.1358	-0.0313	-0.0664	0.4321	0.9463	0.5332	-0.0032	-0.522	-0.2752	0.343	0.5718	1.0183
RecName: Full=UDP-glucuronosyltransferase 2B17; AltName: Full=M-1;	P17717	61 kDa	< 0.0001	0.0113	-0.0293	0.0101	-0.5116	-0.4732	-0.6783	-0.1733	-0.0479	-0.2582	-0.6349	-0.8789	-0.7126
RecName: Full=Carboxylesterase 3; AltName: Full=Fatty acid ethyl	Q8VCT4	62 kDa	< 0.0001	-0.2944	0.199	0.0268	-0.067	-0.2453	0.0109	-0.0069	-0.1794	-0.3405	-0.9693	-0.8159	-0.61
RecName: Full=3-ketoacyl-CoA thiolase B, peroxisomal; AltName:	Q8VCH0	44 kDa	< 0.0001	-0.4656	0.0718	0.1117	0.1344	0.1122	0.365	0.6103	-0.1383	-0.3362	-1.0546	-2.5712	-0.7936
RecName: Full=Peroxisomal bifunctional enzyme; Short=PBE;	Q9DBM2	78 kDa	< 0.0001	-0.0259	0.0211	-0.065	0.0082	0.4771	0.3444	0.4513	0.2356	0.1317	-0.6822	-0.6115	-0.2339
RecName: Full=Alcohol dehydrogenase 1; AltName: Full=ADH-A2;	P00329	40 kDa	< 0.0001	0.0583	-0.0189	0.0051	-1.2822	-1.0716	-0.992	-0.4652	-0.8562	-0.9042	-1.2077	-0.8965	-0.8172
RecName: Full=Cytochrome P450 2C29; AltName: Full=Aldehyde	Q64458	56 kDa	< 0.0001	-0.0471	-0.1386	0.192	-0.2201	-0.07	-0.5469	0.5174	0.3557	0.3589	-1.5675	-1.427	-0.9276
RecName: Full=Carbonic anhydrase 3; AltName: Full=Carbonate	P16015	29 kDa	< 0.0001	-0.1525	-0.062	0.1476	0.3149	0.1871	0.0851	0.474	0.8665	0.3883	-1.6423	-1.1502	-1.1001
RecName: Full=4-hydroxyphenylpyruvate dioxygenase; AltName:	P49429	45 kDa	< 0.0001	-0.2799	0.0357	0.0787	0.2178	0.3464	0.2874	0.2793	-0.3578	-0.1623	0.5978	0.5592	0.8002
RecName: Full=Alpha-enolase; AltName: Full=2-phospho-D-glycerate	P17182	47 kDa	< 0.0001	0.0266	0.0024	-0.0524	0.3729	0.2361	0.0651	-0.4096	-0.5365	-0.2588	-0.2311	0.0411	0.1218
RecName: Full=Cytochrome P450 2F2; AltName: Full=CYPIIF2; AltName:	P33267	56 kDa	< 0.0001	0.047	0.2027	-0.257	-0.574	-0.4194	-0.191	-0.1739	-0.0379	-0.2186	-0.343	-0.7327	-0.4014
RecName: Full=Fatty acid-binding protein, liver; AltName: Full=14	P12710	14 kDa	< 0.0001	-0.0324	-0.1557	0.1716	-0.2876	-0.1829	-0.7874	0.3716	0.639	0.3245	-2.317	-1.479	-1.1148
RecName: Full=Actin, cytoplasmic 1; AltName: Full=Beta-actin;	P60710	42 kDa	< 0.0001	0.1145	0.0067	-0.1231	-0.3224	-0.5446	-0.059	-0.3937	-0.1015	-0.0957	0.2492	0.217	0.1868
RecName: Full=Fumarate hydratase, mitochondrial; Short=Fumarase;	P97807	54 kDa	< 0.0001	0.1785	-0.0581	-0.01	-0.1329	0.1372	-0.0064	-0.3949	-0.4209	-0.2735	1.6166	0.918	0.8197
RecName: Full=Cytochrome c oxidase subunit 5A, mitochondrial;	P12787	16 kDa	< 0.0001	-0.1187	0.1371	0.0704	0.1572	0.0438	0.1298	-0.0126	-0.127	0.0036	0.5443	0.3745	0.7001
RecName: Full=Cytochrome P450 1A2; AltName: Full=CYPIA2; AltName:	P00186	58 kDa	< 0.0001	0.0882	-0.2751	0.132	-0.7129	-0.0701	-0.7675	0.5208	0.5879	0.2593	-0.9403	-0.9449	-0.4001
RecName: Full=Sarcosine dehydrogenase, mitochondrial; Short=SarDH;	Q99LB7	102 kDa	< 0.0001	0.1042	-0.4973	0.2746	0.2539	0.2124	0.3247	0.6185	0.5031	0.1444	-0.9132	-0.3346	-0.895
RecName: Full=Ribosome-binding protein 1; AltName: Full=Ribosome	Q99PL5	173 kDa	< 0.0001	0.0481	-0.2252	0.2506	-0.081	0.0908	0.0648	0.12	0.0891	0.1662	0.9376	1.0489	0.4969
RecName: Full=Epoxide hydrolase 2; AltName: Full=Cytosolic epoxide	P34914	62 kDa	< 0.0001	0.1501	-0.1176	-0.0055	-0.0553	0.5594	0.6309	0.6255	0.2785	0.2426	-0.7046	-0.4538	-0.9164
RecName: Full=Protein disulfide-isomerase A4; AltName:	P08003	72 kDa	< 0.0001	-0.1367	0.1467	0.0122	0.0276	-0.2383	-0.2246	-0.1936	-0.4176	-0.351	0.9142	0.6476	0.2316
RecName: Full=Ribonuclease UK114; AltName: Full=Heat-responsive	P52760	14 kDa	< 0.0001	-0.0043	-0.1543	0.2278	0.1447	0.3565	0.0176	0.2988	0.034	0.1341	-0.3705	-0.5037	-0.5074
RecName: Full=Histone H2A type 1-F.	Q8CGP5	14 kDa	< 0.0001	0.0999	0.1899	-0.3057	-0.2941	-0.5937	-0.421	-0.799	-0.8508	-0.5444	1.8381	1.5845	3.0873
RecName: Full=Histone H2A type 1-H.	Q8CGP6	14 kDa	< 0.0001	0.0999	0.1899	-0.3057	-0.2941	-0.5937	-0.421	-0.799	-0.8508	-0.5444	1.8381	1.5845	3.0873
RecName: Full=Cytochrome P450 3A11; AltName: Full=CYPIIIA11;	Q64459	58 kDa	< 0.0001	-0.0728	0.0438	0.0153	-1.0553	-1.3682	-1.5614	0.429	0.3284	0.4129	-2.8934	-2.5993	-1.5058
RecName: Full=Glyceraldehyde-3-phosphate dehydrogenase;	P16858	36 kDa	< 0.0001	0.2287	-0.6332	0.0936	0.8282	0.8629	0.8319	0.64	0.6717	0.6888	1.5476	1.8801	1.3485
RecName: Full=Histone H2B type 1-B; AltName: Full=h2B-143.	Q64475	14 kDa	< 0.0001	0.3733	-0.4478	0.1811	-0.1493	0.2116	-0.3886	-0.2367	0.0603	-0.5207	1.4771	1.4894	2.7429
RecName: Full=2-hydroxyacyl-CoA lyase 1; AltName:	Q9QXE0	64 kDa	< 0.0001	0.4959	-0.0686	-0.1261	-0.1868	-0.428	-0.2227	-0.3098	0.077	-0.0547	-2.7831	-1.4414	-1.0946
RecName: Full=L-lactate dehydrogenase A chain; Short=LDH-A;	P06151	36 kDa	< 0.0001	-0.814	0.3742	0.2065	0.8739	0.8029	0.8469	-0.066	0.4133	0.3767	1.9161	2.6259	1.4591
RecName: Full=Glutathione S-transferase Mu 1; AltName: Full=GST	P10649	26 kDa	0.0001	-0.1636	0.1822	-0.0389	-0.172	-0.5297	-0.4774	0.3387	0.3307	0.5381	-0.2906	-0.4657	-0.3643
RecName: Full=Glutathione S-transferase P 1; Short=Gst P1; AltName:	P19157	24 kDa	0.00012	-0.6196	0.0587	0.314	0.1212	-0.012	0.067	0.2044	-0.1575	-0.1496	-0.9911	-0.5902	-0.9998
RecName: Full=Selenium-binding protein 1; AltName: Full=56 kDa	P17563	52 kDa	0.00015	-0.3612	0.2216	-0.0712	0.528	0.1885	0.5729	1.1042	0.2143	0.23	Value missing	-0.6432	-0.7032
RecName: Full=Selenium-binding protein 2; AltName: Full=56 kDa	Q63836	53 kDa	0.00015	-0.3612	0.2216	-0.0712	0.528	0.1885	0.5729	1.1042	0.2143	0.23	Value missing	-0.6432	-0.7032
RecName: Full=Acyl-coenzyme A synthetase ACSM1, mitochondrial;	Q91VA0	65 kDa	0.00018	-0.1107	0.337	-1.1409	0.3317	0.2521	0.7235	0.7454	0.9013	0.3385	1.068	1.1326	1.85
RecName: Full=Major urinary protein 1; Short=MUP 1; Flags:	P11588	21 kDa	0.00031	0.023	-0.3441	0.3481	-0.033	0.0323	0.0394	0.8166	1.0777	-0.0433	-0.5657	-0.2121	-0.3303
RecName: Full=Argininosuccinate lyase; Short=ASAL; AltName:	Q91YI0	52 kDa	0.00035	-0.0618	0.1573	-0.0942	0.2233	0.2973	-0.0505	-0.4926	-0.8012	-0.1088	-0.0308	-0.2094	-0.0075
RecName: Full=Serotransferrin; Short=Transferrin; AltName:	Q921I1	77 kDa	0.00038	0.0325	0.1166	-0.3075	-0.048	-0.0364	0.2095	-0.2248	-0.1513	0.0156	1.0142	0.5372	0.5312
RecName: Full=GDH/6PGL endoplasmic bifunctional protein; Includes:	Q8CFX1	89 kDa	0.0004	-0.215	-0.07	0.2909	0.1749	0.4349	0.5744	-0.0966	-0.6763	-1.2359	1.1152	1.2756	0.511
RecName: Full=Histone H4.	P62806	11 kDa	0.00041	No data	0.2132	-0.0713	No data	-0.6897	-1.0868	No data	-2.041	-0.7081	No data	1.0916	2.4654
RecName: Full=MOSC domain-containing protein 2, mitochondrial;	Q922Q1	38 kDa	0.00052	0.132	-0.1762	0.0119	-0.0598	0.4817	0.0226	-0.5778	-0.1724	-0.808	0.513	-0.0088	0.3865
RecName: Full=L-gulonolactone oxidase; Short=LGO; AltName:	P58710	50 kDa	0.00055	0.0754	-0.0742	0.0357	-0.3408	-0.2123	-0.4138	0.1984	0.4209	0.4762	-0.0659	-0.1978	-0.2681
RecName: Full=Retinol dehydrogenase 7; AltName:	O88451	36 kDa	0.00065	-0.1192	0.0529	0.0278	0.0128	0.32	-0.2007	-0.2219	-0.8358	0.0364	-0.5546	-0.84	-0.6399
RecName: Full=Calreticulin; AltName: Full=CRP55; AltName:	P14211	48 kDa	0.00074	-0.2877	0.1108	0.2481	-0.2179	-0.4278	-0.5621	-0.1889	-0.5161	-0.0773	0.7925	0.4549	-0.3964
RecName: Full=Short-chain specific acyl-CoA dehydrogenase,	Q07417	45 kDa	0.00089	0.3435	-0.2569	0.0106	-0.0955	0.0693	0.3934	0.8709	0.5395	1.0231	-1.3751	-0.163	-0.0591
RecName: Full=Dolichyl-diphosphooligosaccharide--protein	Q91YQ5	69 kDa	0.00094	-0.0519	-0.1422	0.0689	-0.6065	-0.1415	-0.3756	-0.0014	-0.0011	-0.3106	0.6283	0.3483	0.3102
RecName: Full=Heterogeneous nuclear ribonucleoproteins A2/B1;	O88569	37 kDa	0.00096	-0.3341	0.0806	0.1131	0.6157	0.1373	0.1688	-0.4652	0.0157	0.0199	2.0531	1.0633	1.293
RecName: Full=Fumarylacetoacetase; Short=FAA; AltName:	P35505	46 kDa	0.00098	-0.3677	0.0815	0.0942	0.5402	0.5932	0.5685	0.6178	0.475	0.3899	0.8431	0.9039	0.9847
RecName: Full=Glutathione S-transferase A3; AltName: Full=GST	P30115	25 kDa	0.001	0.3338	-0.2431	-0.0607	-1.1838	-0.0282	-0.6796	0.5334	-0.0616	0.0368	-1.1731	-0.7138	-0.4067
RecName: Full=Very long-chain acyl-CoA synthetase; Short=VLACS;	O35488	70 kDa	0.001	0.107	-0.018	-0.1224	0.4359	0.3122	0.7045	0.0793	-0.2534	-0.1687	-0.0144	0.701	0.1023
RecName: Full=60S ribosomal protein L7a; AltName: Full=Surfeit	P12970	30 kDa	0.001	0.0715	0.2681	-0.3617	0.8187	0.4435	0.6988	-0.0743	0.7409	0.1513	1.1327	0.5223	1.0168
RecName: Full=NADH-ubiquinone oxidoreductase 75 kDa subunit,	Q91VD9	80 kDa	0.0014	0.2536	-0.0177	-0.1389	-0.5585	-0.5481	-1.0988	-0.4604	-0.6498	-0.1706	0.2229	0.0659	-0.1035
RecName: Full=Enoyl-CoA delta isomerase 2, mitochondrial; AltName:	Q9WUR2	43 kDa	0.0015	No data	0.1604	-0.1624	No data	0.4971	0.3826	No data	0.106	0.1766	No data	0.7695	0.8546
RecName: Full=60S ribosomal protein L24.	Q8BP67	18 kDa	0.0017	0.5036	-0.3832	0.1923	0.0481	0.1222	0.0863	-0.2729	0.3539	0.2818	1.0232	0.7408	0.542
RecName: Full=Endoplasmin; AltName: Full=94 kDa glucose-regulated	P08113	92 kDa	0.0018	-0.0818	-0.0514	0.1268	-0.4266	-0.5353	-0.2115	0.1124	-0.1129	-0.0026	0.2718	0.3946	-0.2474
RecName: Full=60S ribosomal protein L8.	P62918	28 kDa	0.0019	-0.5415	0.2277	0.2426	0.3111	0.2101	0.3698	0.0462	-1.2461	-0.2654	0.661	0.562	0.1462
RecName: Full=Uricase; AltName: Full=Urate oxidase.	P25688	35 kDa	0.002	0.3878	-0.0191	-0.3444	-0.435	-0.0442	-0.3136	-0.3189	-1.1341	-0.1465	-0.6818	-0.5356	-0.8336
RecName: Full=40S ribosomal protein S12.	P63323	15 kDa	0.002	-0.1063	0.068	0.1497	-0.3584	-0.634	-0.6132	-0.5591	-0.3265	-0.4126	0.3162	0.1999	0.2718
RecName: Full=Serine--pyruvate aminotransferase, mitochondrial;	O35423	46 kDa	0.0021	No data	0.0946	-0.0456	No data	-0.9749	-1.0297	No data	-0.8295	-0.7666	No data	-2.3578	-1.9855
RecName: Full=Cytochrome c oxidase subunit 2; AltName:	P00405	26 kDa	0.0022	0.1118	-0.1232	-0.0413	-0.3638	-0.4655	-0.1131	-0.1399	0.2005	-0.209	0.3726	0.1261	0.3697
RecName: Full=Apolipoprotein A-I; Short=Apo-AI; Short=ApoA-I;	Q00623	31 kDa	0.0023	-1.1181	0.4013	-0.5281	0.3442	0.0828	0.4873	0.9153	0.5956	0.6436	1.2441	1.1076	1.0123
RecName: Full=Cytochrome P450 4A12A; AltName: Full=CYPIVA12.	Q91WL5	58 kDa	0.0024	0.254	-0.194	0.1304	-0.4739	0.0266	-0.6441	0.056	0.1041	-0.0251	-1.6176	-2.3517	-0.3706
RecName: Full=Tubulin beta-2A chain.	Q7TMM9	50 kDa	0.0026	-0.0568	0.0965	-0.0425	-0.8687	-0.2161	-0.5503	0.2998	-0.2807	0.3533	-0.0923	-0.0374	-0.0961
RecName: Full=Tubulin beta-2B chain.	Q9CWF2	50 kDa	0.0026	-0.0568	0.0965	-0.0425	-0.8687	-0.2161	-0.5503	0.2998	-0.2807	0.3533	-0.0923	-0.0374	-0.0961
RecName: Full=60S ribosomal protein L36a; AltName: Full=60S	P83882	12 kDa	0.0029	-0.7089	0.3856	0.5097	0.8731	0.8361	0.8665	0.4083	0.4713	0.4153	1.3228	0.8033	0.8123
RecName: Full=ATP synthase subunit alpha, mitochondrial; Flags:	Q03265	60 kDa	0.003	-0.14	0.0693	0.0672	-0.0867	0.2453	-0.1911	0.0025	-0.3502	-0.0346	-0.4793	-0.4239	-0.3389
RecName: Full=Arylacetamide deacetylase.	Q99PG0	45 kDa	0.003	-0.2891	0.2606	-0.0176	0.208	0.5552	0.1037	0.2661	-0.5388	0.01	-0.3151	-0.7318	-0.5036
RecName: Full=3-hydroxyisobutyrate dehydrogenase, mitochondrial;	Q99L13	35 kDa	0.003	-0.6461	0.0541	0.1558	0.6306	1.0447	0.7791	0.5508	0.8252	0.4459	0.6293	0.3623	0.8704
RecName: Full=40S ribosomal protein S26.	P62855	13 kDa	0.003	-0.032	-0.0887	0.0528	-0.564	-0.8898	-0.5231	-0.5463	-0.4896	-0.4954	0.3915	0.4979	-0.1281
RecName: Full=Alpha-aminoadipic semialdehyde synthase,	Q99K67	103 kDa	0.003	0.1731	-0.0213	-0.0914	0.9618	0.5287	0.5327	0.1056	0.6063	0.4374	1.2919	0.8505	1.1591
RecName: Full=Cytochrome b5 type B; AltName: Full=Cytochrome b5	Q9CQX2	16 kDa	0.003	No data	-0.3893	0.2109	No data	-0.4949	-0.5897	No data	-0.1337	-0.2876	No data	-1.0436	-1.1973
RecName: Full=Glutaryl-CoA dehydrogenase, mitochondrial; Short=GCD;	Q60759	49 kDa	0.0032	0.1555	-0.0355	0.0257	-0.3536	-0.0312	0.0475	0.338	-0.077	-0.2071	-1.6995	-1.5593	-0.3537
RecName: Full=Apolipoprotein E; Short=Apo-E; Flags: Precursor.	P08226	36 kDa	0.0034	-0.0212	0.2037	-0.4254	0.4837	1.7661	0.5723	-1.3484	Value missing	-0.9442	-1.3849	-2.3978	Value missing
RecName: Full=Malate dehydrogenase, mitochondrial; Flags:	P08249	36 kDa	0.004	-0.1177	0.0963	-0.0313	0.0161	-0.0479	-0.4772	0.4021	0.6984	0.5696	0.0068	-0.1597	0.1052
RecName: Full=Fatty acid synthase; Includes: RecName:	P19096	272 kDa	0.004	0.4977	-0.5821	0.125	0.7194	1.679	0.6224	0.4708	-0.0377	0.5068	0.0894	1.0239	1.0779
RecName: Full=Epoxide hydrolase 1; AltName: Full=Epoxide hydratase;	Q9D379	53 kDa	0.0041	-0.2011	0.1937	-0.0391	-0.5418	-0.3967	-0.5483	-0.0299	-0.4487	-0.1096	-1.0956	-1.0949	-0.9003
RecName: Full=Protein disulfide-isomerase A3; AltName: Full=58 kDa	P27773	57 kDa	0.005	-0.1317	0.0679	0.0163	-0.1188	-0.3798	-0.2418	-0.0973	-0.0247	0.0691	0.4984	0.3496	-0.0045
RecName: Full=Cytochrome b-c1 complex subunit 8; AltName:	Q9CQ69	10 kDa	0.005	0.0326	0.0562	-0.1296	0.0373	-0.0276	0.0117	-0.4021	0.057	0.0502	0.3153	0.006	0.7845
RecName: Full=Acyl-CoA synthetase family member 2, mitochondrial;	Q8VCW8	68 kDa	0.009	-0.2912	No data	0.2098	-1.356	No data	-2.7711	-1.2268	No data	-1.2224	-2.6699	No data	-2.3009
RecName: Full=Proline dehydrogenase 1, mitochondrial; AltName:	Q9WU79	68 kDa	0.009	No data	-0.1925	0.2116	No data	0.5861	0.2344	No data	0.6955	0.7479	No data	0.8032	1.0715
RecName: Full=Mitochondrial dicarboxylate carrier; AltName:	Q9QZD8	32 kDa	0.01	0.1165	-0.2047	-0.0353	-0.134	0.2546	-0.1622	-0.0806	0.2017	0.1141	-0.7469	-0.4145	-0.6035
RecName: Full=3-ketoacyl-CoA thiolase, mitochondrial; AltName:	Q8BWT1	42 kDa	0.011	0.0665	-0.0893	-0.0026	0.4398	0.029	0.1726	0.0714	0.4218	0.287	-0.295	-0.2376	-0.3488
RecName: Full=Ornithine aminotransferase, mitochondrial; AltName:	P29758	48 kDa	0.011	0.2059	-0.8329	-0.0749	-0.2022	-0.1341	0.014	0.3917	0.8913	0.2625	-0.3168	-0.1175	-1.4089
RecName: Full=Sorbitol dehydrogenase; AltName: Full=L-iditol	Q64442	38 kDa	0.011	-0.3678	-0.0634	0.1239	1.0059	0.5548	0.36	0.2357	0.2383	0.4251	0.3559	0.8857	0.8876
RecName: Full=Thiosulfate sulfurtransferase; AltName:	P52196	33 kDa	0.011	No data	-0.095	0.0104	No data	0.0292	0.1211	No data	-0.3073	-0.57	No data	0.1575	0.7086
RecName: Full=ATP-binding cassette sub-family D member 3; AltName:	P55096	75 kDa	0.013	-0.5994	-0.1059	0.3096	-0.226	-0.3466	-0.0464	-0.0039	0.0185	-0.3343	-0.1842	-0.6952	-0.4828
RecName: Full=Peroxiredoxin-5, mitochondrial; AltName:	P99029	22 kDa	0.014	-0.1514	-0.1009	0.222	0.5529	1.0212	-0.5463	0.8738	0.8958	0.9485	0.8273	0.62	0.6386
RecName: Full=Medium-chain specific acyl-CoA dehydrogenase,	P45952	46 kDa	0.014	-0.0853	0.4032	-0.0939	0.8045	0.5881	0.9189	0.4247	0.4729	-0.0379	0.2632	-0.2854	0.5641
RecName: Full=Elongation factor 2; Short=EF-2.	P58252	95 kDa	0.015	-0.1395	-0.0399	0.156	-0.0081	0.1503	0.0931	-0.0049	-0.5917	-0.1862	0.0879	0.079	-0.118
RecName: Full=Leucine-rich repeat-containing protein 59.	Q922Q8	35 kDa	0.015	0.0946	-0.1231	0.0741	-0.255	0.18	0.5553	0.2326	0.173	-0.0948	1.2295	0.6218	0.3114
RecName: Full=Eukaryotic translation initiation factor 5A-1;	P63242	17 kDa	0.015	-0.0634	-0.1677	0.5441	-1.1005	-0.4748	-0.982	-0.3305	-0.656	0.0199	-0.7895	-0.8592	-0.8905
RecName: Full=ATP synthase protein 8; AltName: Full=A6L; AltName:	P03930	8 kDa	0.015	-0.0006	No data	0.0027	0.3817	No data	0.5187	0.1609	No data	0.0982	0.6292	No data	0.6863
RecName: Full=Dehydrogenase/reductase SDR family member 1.	Q99L04	34 kDa	0.016	0.0542	-0.2802	0.1563	-0.2665	0.2963	0.1682	0.261	0.0565	0.1274	0.4841	0.7138	0.3187
RecName: Full=Myosin-9; AltName: Full=Cellular myosin heavy chain,	Q8VDD5	226 kDa	0.018	0.2029	-0.2222	0.1104	-0.0141	-0.4933	-0.1985	-0.2741	-0.2833	-0.2575	-0.4501	0.9707	0.0116
Glycogen [starch] synthase, liver OS=Mus musculus GN=Gys2 PE=1 SV=2	Q8VCB3	81 kDa	0.018	0.0044	No data	No data	-0.3213	No data	No data	-1.159	No data	No data	-1.7368	No data	No data
RecName: Full=Glutamine synthetase; Short=GS; AltName:	P15105	42 kDa	0.019	0.5746	-0.3619	-0.184	0.4297	0.564	0.5559	-0.0755	0.3588	0.0087	-0.2514	0.1861	0.2013
RecName: Full=Sterol 26-hydroxylase, mitochondrial; AltName:	Q9DBG1	61 kDa	0.019	0.0857	-0.0298	-0.0703	-0.1706	-0.4804	-1.1301	-0.0669	-0.0243	0.2085	-0.4178	0.005	-0.1903
RecName: Full=D-beta-hydroxybutyrate dehydrogenase, mitochondrial;	Q80XN0	38 kDa	0.021	0.3477	-0.0019	-0.1321	-0.0811	-0.0938	-0.2714	-0.0688	0.1083	-0.0081	-0.3427	-0.6098	0.0331
RecName: Full=2,4-dienoyl-CoA reductase, mitochondrial; AltName:	Q9CQ62	36 kDa	0.021	0.0197	0.0466	-0.101	0.2164	0.1881	0.6527	-0.3784	-0.1097	-0.8044	-0.1544	-0.4168	-0.2935
RecName: Full=Aldehyde dehydrogenase, mitochondrial; AltName:	P47738	57 kDa	0.022	-0.0427	-0.1709	0.2656	0.0923	0.1706	0.3151	0.3222	0.4443	0.0617	-0.1754	-0.1983	-0.5799
RecName: Full=Superoxide dismutase [Cu-Zn].	P08228	16 kDa	0.024	-0.0196	-0.0974	0.0781	0.0772	-0.0417	-0.0926	0.0874	0.2062	0.1822	-0.2114	-0.1638	-0.0946
RecName: Full=Bile acyl-CoA synthetase; Short=BACS; AltName:	Q4LDG0	76 kDa	0.025	-0.9586	0.2379	0.2963	-0.2342	-0.0856	-0.7613	0.6014	0.0975	0.0002	0.4222	0.3163	0.7445
RecName: Full=Cystathionine gamma-lyase; AltName:	Q8VCN5	44 kDa	0.025	-0.1707	0.8837	-0.1959	0.0131	-1.5186	0.2982	-0.1303	-0.0702	-0.1853	0.8673	0.2114	1.0401
RecName: Full=Carbamoyl-phosphate synthase [ammonia],	Q8C196	165 kDa	0.027	-0.1215	0.0833	-0.0415	0.0452	0.1539	-0.2654	-0.597	-0.252	0.0051	0.0592	-0.4056	-0.1056
RecName: Full=ATP synthase subunit d, mitochondrial; Short=ATPase	Q9DCX2	19 kDa	0.027	-0.1323	0.2631	-0.2422	0.2412	-0.1931	-0.0487	-0.7888	-0.0687	-0.4562	0.0912	-0.4197	0.2862
RecName: Full=Mannosyl-oligosaccharide glucosidase; AltName:	Q80UM7	92 kDa	0.03	-0.7876	0.2594	0.5875	0.5071	-0.0135	0.0036	-0.023	-0.0555	-0.0619	1.0866	0.9828	0.4729
RecName: Full=Solute carrier organic anion transporter family	Q9QXZ6	74 kDa	0.033	0.6616	-0.1419	-0.1783	0.218	0.3048	1.1481	-0.1342	0.0196	0.2701	-0.4882	0.1752	-0.7565
RecName: Full=Hemoglobin subunit alpha; AltName: Full=Alpha-globin;	P01942	15 kDa	0.034	-0.3269	0.5424	-0.3854	1.2231	0.2596	0.6499	-0.0493	0.4157	1.8138	0.879	0.3225	-0.4703
RecName: Full=60 kDa heat shock protein, mitochondrial; AltName:	P63038	61 kDa	0.034	0.0821	-0.0785	0.0667	-0.4589	-0.0346	0.2821	0.1841	0.3588	-0.0883	-0.3327	-0.1993	-0.5005
RecName: Full=60S ribosomal protein L17.	Q9CPR4	21 kDa	0.034	-0.3805	0.2599	-0.3014	0.167	0.1693	0.5402	0.2645	0.0166	-0.2215	0.9354	0.7471	0.6299
RecName: Full=ATP synthase subunit g, mitochondrial; Short=ATPase	Q9CPQ8	11 kDa	0.036	0.2954	0.0861	-0.2982	0.1273	0.1963	0.5013	0.1994	-0.063	-0.1191	0.0405	0.4497	0.6241
RecName: Full=60S ribosomal protein L13; AltName: Full=A52.	P47963	24 kDa	0.037	0.0573	-0.0322	-0.1229	0.0123	-0.0588	-0.4336	-0.2299	-0.1476	0.1903	0.2144	0.3342	0.1186
RecName: Full=Transmembrane protein 205.	Q91XE8	21 kDa	0.037	0.3169	-0.6149	No data	0.2079	0.2296	No data	0.8907	1.4468	No data	0.9487	1.0925	No data
RecName: Full=Apoptosis-inducing factor 1, mitochondrial; AltName:	Q9Z0X1	67 kDa	0.04	-0.1485	-0.1237	0.5187	0.1613	-0.2075	0.4872	-0.7597	0.0284	-0.5782	0.5788	0.0124	-0.1015
RecName: Full=17-beta-hydroxysteroid dehydrogenase 13;	Q8VCR2	34 kDa	0.04	0.0732	0.2935	-0.2312	0.2471	-0.1021	0.2479	-0.2425	-0.2985	-0.0603	-0.4931	-1.1399	-0.3572
RecName: Full=Elongation factor 1-gamma; Short=EF-1-gamma; AltName:	Q9D8N0	50 kDa	0.042	No data	-0.2996	0.4819	No data	0.6939	0.4225	No data	0.4954	0.7141	No data	2.5517	0.7854
RecName: Full=ATP-citrate synthase; AltName: Full=ATP-citrate	Q91V92	120 kDa	0.045	0.1758	-0.1958	No data	-0.1838	0.3581	No data	-1.1946	-0.3398	No data	-0.2215	-0.4569	No data
RecName: Full=ADP/ATP translocase 2; AltName: Full=ADP,ATP carrier	P51881	33 kDa	0.046	-0.0165	-0.0952	0.1058	-0.1974	0.1002	-0.4873	-0.0412	-0.4361	-0.0712	-0.5272	-0.3102	-0.2959
RecName: Full=Prohibitin; AltName: Full=B-cell receptor-associated	P67778	30 kDa	0.048	0.1121	0.1744	-0.2938	-0.9266	-0.568	0.3	0.3644	0.0414	0.23	0.0018	0.0645	-0.1536
RecName: Full=60S ribosomal protein L10; AltName: Full=Protein QM	Q6ZWV3	25 kDa	0.049	-0.011	-0.1118	0.0952	-0.2062	-0.3447	-0.7535	-0.1483	-0.1853	-0.2633	-0.1197	0.0331	-0.0943
RecName: Full=Cytochrome b-c1 complex subunit 6, mitochondrial;	P99028	10 kDa	0.049	0.1656	-0.1873	0.0241	-0.5082	-0.0913	-0.7949	-0.7444	-0.4312	-0.3824	0.0369	-0.266	-0.0853
RecName: Full=Glycerol-3-phosphate dehydrogenase [NAD+],	P13707	38 kDa	0.05	-0.2944	-0.116	0.1442	0.5738	0.1495	0.3458	0.1332	0.5276	0.4137	0.5285	0.9431	0.4364
RecName: Full=CDGSH iron-sulfur domain-containing protein 1;	Q91WS0	12 kDa	0.05	-0.1908	0.1257	-0.1984	0.1003	-0.0901	0.1074	-0.3466	-0.1362	-1.4397	0.1768	0.0161	0.4771
RecName: Full=Cytochrome P450 2E1; AltName: Full=4-nitrophenol	Q05421	57 kDa	0.052	0.176	-0.2748	0.1274	0.4265	0.4887	-0.1484	-0.1943	-0.0351	0.2388	-0.4944	0.2087	0.0545
RecName: Full=Sodium/potassium-transporting ATPase subunit alpha-1;	Q8VDN2	113 kDa	0.052	No data	0.3316	-0.5897	No data	0.1887	0.4469	No data	0.0928	0.229	No data	0.7595	0.5318
RecName: Full=Carnitine O-palmitoyltransferase 2, mitochondrial;	P52825	74 kDa	0.055	0.3439	0.3595	-0.1844	-0.0913	0.3639	0.3111	0.1637	-0.337	0.0552	-0.1131	-0.2873	-0.205
RecName: Full=Cytochrome c, somatic.	P62897	12 kDa	0.056	0.0222	0.0112	-0.0072	0.0344	0.1808	-0.1779	0.1213	0.2337	0.0764	0.4863	0.235	0.5347
RecName: Full=Cytochrome P450 2C70; AltName: Full=CYPIIC70.	Q91W64	56 kDa	0.058	-0.2983	-0.3156	0.684	0.0365	0.2999	0.5785	-0.4158	-0.9246	-0.6991	0.1004	0.4726	-0.6139
RecName: Full=Hemoglobin subunit beta-1; AltName:	P02088	16 kDa	0.059	0.0506	0.5255	-0.7084	0.7005	-0.0231	0.554	0.0912	0.2837	0.8932	0.1934	0.0917	0.09
RecName: Full=40S ribosomal protein S13.	P62301	17 kDa	0.06	-0.2785	-0.0047	0.2563	0.2137	0.1586	-0.6211	-0.4039	-0.1808	-0.258	0.967	0.2168	0.2444
RecName: Full=Tubulin alpha-1B chain; AltName: Full=Alpha-tubulin	P05213	50 kDa	0.06	0.1953	0.0604	-0.1658	-0.031	-0.3058	-0.6226	-0.4904	-0.5679	-0.1066	-0.5538	-0.2863	-0.5488
RecName: Full=Tubulin alpha-1A chain; AltName: Full=Alpha-tubulin	P68369	50 kDa	0.06	0.1953	0.0604	-0.1658	-0.031	-0.3058	-0.6226	-0.4904	-0.5679	-0.1066	-0.5538	-0.2863	-0.5488
RecName: Full=60S ribosomal protein L31.	P62900	14 kDa	0.061	-0.1749	0.3847	-0.1125	0.2427	-0.0308	0.2637	0.5957	0.081	0.2722	0.4694	0.5168	0.3628
RecName: Full=All-trans-retinol 13,14-reductase; AltName:	Q64FW2	67 kDa	0.062	No data	0.0003	No data	No data	-0.751	No data	No data	-0.2339	No data	No data	-2.3784	No data
RecName: Full=Methylmalonate-semialdehyde dehydrogenase	Q9EQ20	58 kDa	0.065	-0.0066	0.077	-0.2051	-0.0067	-0.1527	0.2187	-0.1314	0.228	0.1516	-0.0385	-0.6166	-0.5246
RecName: Full=Amine oxidase [flavin-containing] B; AltName:	Q8BW75	59 kDa	0.065	0.1423	-0.0132	-0.1351	-0.0793	0.5366	0.3476	0.2345	-0.0904	-0.0151	0.5148	0.1195	0.533
RecName: Full=Major urinary protein 3; Short=MUP 3; AltName:	P04939	21 kDa	0.066	-0.1433	0.0907	-0.0502	0.3122	0.2363	0.3221	-0.4218	0.0084	0.0563	0.3705	-0.0229	0.1127
RecName: Full=Homogentisate 1,2-dioxygenase; AltName:	O09173	50 kDa	0.067	-0.0507	0.0773	-0.1039	0.4115	0.4496	0.08	-0.3447	-0.5105	-0.3651	0.1647	-0.3839	0.3746
RecName: Full=UDP-glucuronosyltransferase 1-6; Short=UDPGT 1-6;	Q64435	60 kDa	0.067	-0.2923	0.2781	-0.067	-0.0928	-0.009	0.1658	-0.1957	-0.2709	-0.6178	-0.0028	-0.8846	-0.0706
RecName: Full=NADPH--cytochrome P450 reductase; Short=CPR;	P37040	77 kDa	0.068	-0.0966	0.1843	-0.0655	0.4246	-0.322	0.4049	0.0218	0.3279	-0.0974	0.6051	0.1758	0.6004
RecName: Full=Peroxisomal acyl-coenzyme A oxidase 2; AltName:	Q9QXD1	77 kDa	0.068	-0.2492	-0.0595	0.1435	-0.5398	-0.328	-0.302	0.0124	-0.9713	-0.6488	-0.16	-0.0812	-0.1893
RecName: Full=Cytosol aminopeptidase; AltName: Full=Leucine	Q9CPY7	56 kDa	0.069	0.3591	-0.0054	-0.3488	-0.6807	-0.3124	0.1879	-0.1647	-0.4259	-0.3346	-0.7867	-0.7919	-0.5433
RecName: Full=Protein transport protein Sec23A; AltName:	Q01405	86 kDa	0.069	-0.1134	-0.0026	0.0305	0.2932	0.1727	0.5494	-0.471	0.0388	-0.0432	0.2575	-0.1617	-0.3411
RecName: Full=Adenylate kinase 2, mitochondrial; Short=AK 2;	Q9WTP6	26 kDa	0.07	0.6392	-0.1294	-0.4384	-0.1722	-0.0704	-0.0297	-0.3938	-0.3782	-0.9554	-0.4209	-0.0299	0.0159
RecName: Full=Hydroxymethylglutaryl-CoA lyase, mitochondrial;	P38060	34 kDa	0.07	0.3299	-0.3395	-0.0952	-0.0764	0.2259	-1.716	0.3251	0.4425	1.041	0.1951	0.1634	0.4875
RecName: Full=40S ribosomal protein S10.	P63325	19 kDa	0.073	0.9452	-0.073	-0.3884	-0.874	-0.3126	-0.443	0.7926	0.2602	0.2628	-2.8163	0.393	0.5562
Cytochrome P450 2A5 OS=Mus musculus GN=Cyp2a5 PE=2 SV=1	P20852	57 kDa	0.075	0.1222	-0.2418	No data	-1.0692	-0.1103	No data	0.3944	-0.2648	No data	-0.6616	-1.3309	No data
RecName: Full=Cytochrome P450 2A12; AltName: Full=CYPIIA12;	P56593	56 kDa	0.078	-0.3262	0.0418	0.1381	-0.0461	-0.3335	0.1347	0.3987	0.3929	0.4054	0.4893	0.1107	-0.4835
RecName: Full=Cytochrome P450 2D10; AltName: Full=CYPIID10;	P24456	57 kDa	0.08	0.0381	0.0914	-0.3336	0.274	0.1845	0.2606	0.0093	0.2103	-0.0843	0.3271	0.0864	0.4168
RecName: Full=Long-chain specific acyl-CoA dehydrogenase,	P51174	48 kDa	0.082	0.0707	0.0408	-0.1554	-0.0137	0.0815	-0.0674	-0.5486	-0.5847	-0.4908	-0.2088	0.1858	0.6328
RecName: Full=Calnexin; Flags: Precursor.	P35564	67 kDa	0.083	0.1014	0.0318	-0.1135	-0.0852	-0.2084	-0.4395	-0.3366	-0.376	0.1001	-0.0249	0.2053	-0.0071
RecName: Full=Adenosylhomocysteinase; Short=AdoHcyase; AltName:	P50247	48 kDa	0.084	0.0091	0.003	0.0064	0.4319	0.6056	0.6255	0.5155	0.6492	0.7646	0.5942	0.3796	0.3598
RecName: Full=60S ribosomal protein L19.	P84099	23 kDa	0.088	-0.11	-0.3438	0.5846	-1.84	-0.129	-0.86	0.0491	-0.2721	-1.6437	-0.2263	0.3354	0.5564
RecName: Full=40S ribosomal protein S11.	P62281	18 kDa	0.088	0.0276	0.1508	-0.1537	-0.2422	-0.1643	-0.2024	1.1824	-0.1351	0.1185	Value missing	-0.1276	-0.7312
RecName: Full=10 kDa heat shock protein, mitochondrial;	Q64433	11 kDa	0.091	-0.3825	0.0249	0.41	-0.0478	-0.0663	0.0592	0.1478	0.2994	0.0881	0.3354	-0.1234	-3.5934
RecName: Full=40S ribosomal protein S7.	P62082	22 kDa	0.092	-0.1077	0.0491	0.0609	-0.0588	-0.1628	0.1789	-0.945	-0.1958	-0.2433	-0.03	-0.4227	-0.5942
RecName: Full=Fatty aldehyde dehydrogenase; AltName: Full=Aldehyde	P47740	54 kDa	0.095	0.1057	0.1186	-0.1112	0.4492	0.3509	0.4349	0.7656	0.8471	0.0578	-1.491	-0.3847	0.3308
RecName: Full=Liver carboxylesterase 22; Short=Es-22;	Q64176	62 kDa	0.099	-0.2089	0.232	-0.1094	-0.1293	-0.289	0.174	0.4237	0.145	-0.0674	-0.3492	-0.2676	-0.4398
RecName: Full=Membrane-associated progesterone receptor component	O55022	22 kDa	0.1	-0.1287	0.3947	-0.2029	-0.0747	-0.2728	-0.0709	0.1332	-0.184	-0.0732	-0.9025	-0.5737	-0.05
RecName: Full=Very long-chain specific acyl-CoA dehydrogenase,	P50544	71 kDa	0.1	0.037	-0.0729	-0.002	0.6227	0.1566	0.2838	0.4715	0.4059	0.617	-0.7535	0.5907	-0.2348
RecName: Full=Clathrin heavy chain 1.	Q68FD5	192 kDa	0.1	-0.0546	-0.1537	0.1887	-0.1824	-0.0512	-0.2764	-0.3221	-0.3119	-0.291	-0.0008	0.613	-0.08
RecName: Full=Peroxisomal multifunctional enzyme type 2;	P51660	79 kDa	0.1	-0.3054	0.1767	0.1152	0.2872	0.0661	-0.209	0.2343	-0.0515	0.3556	-0.2396	-0.0385	0.0069
RecName: Full=40S ribosomal protein S4, X isoform.	P62702	30 kDa	0.1	-0.0517	-0.0087	0.0685	-0.2032	-0.427	-0.2904	-0.1235	0.1239	-0.4149	0.1559	0.2851	-0.0222
RecName: Full=60S ribosomal protein L23a.	P62751	18 kDa	0.1	-0.3167	0.0497	0.0513	0.3361	0.0756	0.2266	-0.1642	0.0204	0.0618	0.5137	0.4016	0.1358
RecName: Full=Hypoxia up-regulated protein 1; Short=GRP-170;	Q9JKR6	111 kDa	0.1	0.1598	-0.0251	-0.1538	-0.8329	-0.378	-0.2111	-0.5123	0.0033	-0.3467	0.7596	-0.1536	0.0296
RecName: Full=40S ribosomal protein S8.	P62242	24 kDa	0.1	-0.1845	0.513	0.0215	-0.6522	-0.8071	-0.1958	0.1112	-0.8476	-0.25	0.5178	1.1017	-0.0724
RecName: Full=Catechol O-methyltransferase.	O88587	29 kDa	0.1	0.0602	0.0107	-0.0731	0.5878	0.3689	0.5142	-0.2827	0.0103	-0.6539	0.3808	0.163	0.5453
RecName: Full=Trifunctional enzyme subunit beta, mitochondrial;	Q99JY0	51 kDa	0.11	-0.0178	0.1251	-0.1903	-0.0496	0.0459	0.1757	0.2235	0.2104	0.0841	0.0213	0.0575	0.1243
RecName: Full=Valacyclovir hydrolase; Short=VACVase;	Q8R164	33 kDa	0.11	0.7478	-0.5376	0.1151	-0.0855	-0.0184	0.1629	0.988	0.4308	0.2988	-0.3864	0.4273	0.4262
RecName: Full=Peroxisomal membrane protein 2; AltName: Full=22 kDa	P42925	22 kDa	0.11	No data	No data	-0.0005	No data	No data	0.3324	No data	No data	0.5569	No data	No data	0.1215
RecName: Full=Fibrinogen beta chain; Contains: RecName:	Q8K0E8	55 kDa	0.11	-1.1947	0.4582	No data	0.7034	-0.7103	No data	-0.6155	-1.1301	No data	0.3701	0.9012	No data
RecName: Full=Polyadenylate-binding protein 1; Short=PABP-1;	P29341	71 kDa	0.11	No data	-0.0204	No data	No data	1.5979	No data	No data	1.2331	No data	No data	2.1607	No data
RecName: Full=Electron transfer flavoprotein subunit alpha,	Q99LC5	35 kDa	0.12	-0.2595	-0.2646	0.5272	0.1484	0.0579	-0.0627	0.2715	0.7187	0.1298	0.158	-0.2921	-0.297
RecName: Full=40S ribosomal protein S25.	P62852	14 kDa	0.12	0.0759	-0.1028	0.0479	-1.0199	0.1394	0.0104	0.6355	0.119	0.1682	0.4706	0.2844	0.4563
RecName: Full=Cytochrome b-c1 complex subunit 7; AltName:	Q9D855	14 kDa	0.12	-0.2766	0.2991	-0.3086	-2.6773	-0.4119	0.1463	0.2329	-0.04	-0.4356	0.4292	-0.2149	0.6024
RecName: Full=Succinyl-CoA ligase [ADP/GDP-forming] subunit alpha,	Q9WUM5	36 kDa	0.12	0.2129	-0.1478	-0.097	-0.5054	0.0579	-0.0097	-0.1861	-0.2289	-0.8501	-0.3615	-0.412	-0.2587
RecName: Full=60S ribosomal protein L34.	Q9D1R9	13 kDa	0.12	-0.4115	-0.3429	0.403	-3.5638	0.2171	-1.2938	0.3291	-0.1567	-0.2856	0.0645	-0.19	-0.1017
RecName: Full=Peptidyl-prolyl cis-trans isomerase B; Short=PPIase	P24369	24 kDa	0.13	-0.1302	-0.0354	0.1834	0.0299	-0.7227	-0.1377	-0.6507	-0.4828	0.1455	0.5641	0.5623	-0.7133
RecName: Full=Cytochrome c oxidase subunit 5B, mitochondrial;	P19536	14 kDa	0.13	0.725	-0.14	-0.1212	-1.8205	0.0043	-0.0289	0.1625	-0.492	-0.4449	-0.3114	0.4065	0.1354
Asialoglycoprotein receptor 1 OS=Mus musculus GN=Asgr1 PE=2 SV=3	P34927	33 kDa	0.13	-0.0972	0.1906	No data	-0.1039	-0.3627	No data	-0.3707	-0.7426	No data	-0.2696	-0.0108	No data
RecName: Full=Staphylococcal nuclease domain-containing protein 1;	Q78PY7	102 kDa	0.14	0.3048	-0.2265	-0.0096	0.3861	0.3202	0.2945	-0.2247	0.0057	-0.5551	-0.143	0.5745	0.2423
RecName: Full=Elongation factor Tu, mitochondrial; Flags:	Q8BFR5	49 kDa	0.14	-0.1163	-0.0366	0.1319	-0.3415	-0.3819	-0.3419	-0.2172	-0.0782	-0.0766	-0.1063	-0.1449	-0.3133
RecName: Full=60S ribosomal protein L21.	O09167	19 kDa	0.14	0.0334	0.1605	-0.2706	0.4144	0.2238	0.2062	-1.2465	-0.7146	0.3418	0.2727	0.1971	0.2583
RecName: Full=Dimethylaniline monooxygenase [N-oxide-forming] 1;	P50285	60 kDa	0.14	-0.1048	0.3585	-0.1942	-0.2191	-0.473	-0.2983	-0.103	0.3687	-0.0587	-0.2422	-0.9694	-0.5069
RecName: Full=Dihydrolipoyl dehydrogenase, mitochondrial; AltName:	O08749	54 kDa	0.14	0.0368	-0.1242	-0.0076	0.4795	0.011	0.7649	-0.0448	0.5208	0.0555	0.4486	0.5158	0.0251
RecName: Full=Estradiol 17 beta-dehydrogenase 5; AltName:	P70694	37 kDa	0.14	0.0694	0.2331	-0.1661	0.5318	0.7327	0.9086	0.6265	-0.2627	0.0562	0.2846	0.3677	0.4304
RecName: Full=Hydroxyacyl-coenzyme A dehydrogenase, mitochondrial;	Q61425	34 kDa	0.15	-0.3013	0.0873	0.1366	0.6289	0.637	0.0229	0.0295	0.1677	0.3266	0.2529	0.2191	0.3286
RecName: Full=Protein disulfide-isomerase A6; AltName:	Q922R8	48 kDa	0.15	-0.0558	-0.0159	0.0304	0.2097	-0.0167	0.1509	-0.2886	-0.0321	0.1052	0.8407	0.4023	0.0754
RecName: Full=Ubiquitin-40S ribosomal protein S27a; AltName:	P62983	18 kDa	0.15	0.298	-0.1144	-0.2213	0.0576	0.3491	-0.0228	0.1479	0.0462	0.2297	0.1794	0.4836	0.5201
RecName: Full=Ubiquitin-60S ribosomal protein L40; AltName:	P62984	15 kDa	0.15	0.298	-0.1144	-0.2213	0.0576	0.3491	-0.0228	0.1479	0.0462	0.2297	0.1794	0.4836	0.5201
RecName: Full=60S ribosomal protein L3; AltName: Full=J1 protein.	P27659	46 kDa	0.15	0.045	0.05	-0.0476	-2.4997	-0.2132	-0.8882	0.4748	-0.6348	0.2531	-0.2714	0.3257	-0.0445
RecName: Full=Receptor expression-enhancing protein 6; AltName:	Q9JM62	22 kDa	0.15	0.543	No data	-0.248	-1.7729	No data	-0.9355	0.2525	No data	-0.4033	-0.8995	No data	0.5276
RecName: Full=60S acidic ribosomal protein P0; AltName: Full=60S	P14869	34 kDa	0.16	0.1956	-0.0828	-0.2085	0.0464	-0.0507	0.3827	0.1321	0.2851	0.0971	-0.0957	-0.0604	-0.0716
RecName: Full=40S ribosomal protein S2; AltName: Full=40S ribosomal	P25444	31 kDa	0.16	0.1442	0.055	-0.1258	-0.2587	-0.0118	0.2722	0.3356	-0.452	-0.41	-0.6524	0.1412	-0.2108
RecName: Full=Enoyl-CoA hydratase, mitochondrial; AltName:	Q8BH95	31 kDa	0.16	0.7835	-0.1261	-0.3614	-0.305	-0.0068	-0.1654	-0.127	-0.5158	0.171	-0.7702	-0.3904	-0.2881
RecName: Full=60S ribosomal protein L29.	P47915	18 kDa	0.16	-0.574	0.1729	0.4316	1.2415	0.6742	-1.5841	-0.3995	-0.5212	1.7234	1.7994	0.9339	0.4144
Cytochrome P450 4V3 OS=Mus musculus GN=Cyp4v3 PE=1 SV=1	Q9DBW0	61 kDa	0.16	-0.2651	0.1476	No data	0.1107	0.2193	No data	0.2052	-0.1048	No data	-0.8707	-0.4886	No data
RecName: Full=Cytochrome P450 2C54; AltName: Full=CYPIIC54.	Q6XVG2	56 kDa	0.18	0.2771	-0.2948	-0.4389	0.1011	0.0586	0.915	0.0394	-0.2173	-0.6114	-1.0383	-0.2569	0.726
RecName: Full=Heat shock cognate 71 kDa protein; AltName: Full=Heat	P63017	71 kDa	0.18	-0.0672	0.1091	-0.1021	0.1604	0.2128	0.161	0.4614	-0.1939	0.164	0.2307	0.6474	0.6598
RecName: Full=Cytochrome c oxidase subunit 6C; AltName:	Q9CPQ1	8 kDa	0.18	-0.5817	-0.1271	0.8526	-0.3274	-0.0492	-0.8359	-0.8282	-0.3527	-0.5174	0.1333	-0.1158	0.1262
RecName: Full=Cytochrome P450 2C37; AltName: Full=CYPIIC37.	P56654	56 kDa	0.18	0.2055	-0.1846	0.1402	-0.3826	0.5233	-1.4645	0.5567	-0.1946	0.2326	-0.6705	-1.0373	-0.6195
RecName: Full=40S ribosomal protein S3.	P62908	27 kDa	0.18	0.3671	0.1332	-0.3565	0.1189	-0.0909	0.4733	0.0208	0.0748	0.0239	0.3659	0.4187	0.2804
RecName: Full=Hydroxymethylglutaryl-CoA synthase, mitochondrial;	P54869	57 kDa	0.19	0.1855	-0.1785	0.0771	0.1345	0.4635	-0.2413	0.2408	0.1354	0.2338	-0.7215	-0.2987	-0.0679
RecName: Full=Thioredoxin domain-containing protein 5; AltName:	Q91W90	46 kDa	0.19	-0.0855	-0.0136	0.0336	-0.0532	-0.2419	0.5466	0.2999	0.3876	-0.9784	0.9837	0.3772	0.4384
RecName: Full=40S ribosomal protein S23.	P62267	16 kDa	0.19	-0.072	0.106	-0.0312	0.2516	0.0673	0.0873	-1.3981	-1.1559	0.2454	0.1984	0.0585	0.0827
RecName: Full=Cytochrome c oxidase subunit 6B1; AltName:	P56391	10 kDa	0.2	-0.0301	0.0249	0.0456	-0.1991	0.0204	-0.3275	-0.314	-0.3916	-0.1809	0.1221	0.1723	-0.2264
RecName: Full=40S ribosomal protein S17.	P63276	16 kDa	0.2	-0.1446	-0.2317	0.2171	-0.145	0.0566	-0.0465	0.0265	0.7434	-0.1095	0.374	Value missing	-0.3206
RecName: Full=Trifunctional enzyme subunit alpha, mitochondrial;	Q8BMS1	83 kDa	0.21	0.1095	0.0428	-0.1784	0.1474	-0.1108	-0.0011	-0.1559	0.0563	-0.0131	-0.0617	0.1801	0.3186
RecName: Full=Microsomal triglyceride transfer protein large	O08601	99 kDa	0.21	0.351	-0.0361	-0.1045	-0.0639	-0.2715	-0.0078	-0.3483	-0.2944	-0.2642	-0.3611	-0.0744	-0.241
RecName: Full=Bile acid-CoA:amino acid N-acyltransferase;	Q91X34	46 kDa	0.21	-0.069	0.1478	-0.1257	Value missing	-2.5616	0.801	0.3773	0.4937	0.0353	0.3717	-0.1493	-0.2578
RecName: Full=Transitional endoplasmic reticulum ATPase; Short=TER	Q01853	89 kDa	0.21	-0.6058	0.5046	-0.6835	0.2381	0.387	0.5748	0.7884	0.7245	0.5461	0.5906	0.0003	0.2824
Liver carboxylesterase 31-like OS=Mus musculus GN=Gm4738 PE=2 SV=1	Q8VCU1	63 kDa	0.21	Value missing	0.0652	No data	1.3558	-0.6602	No data	Value missing	-0.7305	No data	Value missing	-0.2934	No data
RecName: Full=Solute carrier family 2, facilitated glucose	P14246	57 kDa	0.22	No data	No data	0.0059	No data	No data	0.7599	No data	No data	0.3928	No data	No data	0.7035
RecName: Full=40S ribosomal protein SA; AltName: Full=37 kDa	P14206	?	0.23	No data	-0.0765	-0.0737	No data	-0.2119	0.1003	No data	-0.27	0.1762	No data	0.926	1.1927
RecName: Full=Microsomal glutathione S-transferase 1;	Q91VS7	18 kDa	0.24	0.465	-0.2814	0.0065	-0.7984	-0.0836	-0.0117	0.6433	0.4235	0.1422	-0.7547	0.3209	0.0264
RecName: Full=C-1-tetrahydrofolate synthase, cytoplasmic;	Q922D8	101 kDa	0.24	0.8092	0.2134	-0.9004	-1.038	-0.9721	-0.2716	-1.014	-0.3543	-0.7248	0.2127	-0.4756	-0.0779
RecName: Full=60S ribosomal protein L12.	P35979	18 kDa	0.24	0.0256	-0.054	0.0923	-0.0602	0.0008	0.1597	-0.0435	-0.0009	-0.0369	0.3685	0.3257	0.0801
RecName: Full=Complement C3; AltName: Full=HSE-MSF; Contains:	P01027	186 kDa	0.24	No data	0.4946	-0.3837	No data	0.014	0.1913	No data	-0.1631	-0.7591	No data	0.0852	0.7195
RecName: Full=Electron transfer flavoprotein subunit beta;	Q9DCW4	28 kDa	0.25	0.0478	-0.1491	0.2975	-0.0559	0.2301	0.2077	0.4373	0.4585	0.2935	0.3607	0.2781	-0.0741
RecName: Full=Peroxisomal sarcosine oxidase; Short=PSO; AltName:	Q9D826	44 kDa	0.25	-1.4298	0.2765	0.0983	0.1195	0.6202	-0.2277	0.0875	0.0086	0.1156	0.2646	Value missing	-0.2153
RecName: Full=Eukaryotic initiation factor 4A-I; Short=eIF-4A-I;	P60843	46 kDa	0.25	No data	-0.2209	0.1743	No data	-0.0773	0.2639	No data	-0.0057	-0.8492	No data	0.2142	0.1455
RecName: Full=UDP-glucuronosyltransferase 1-1; Short=UDPGT 1-1;	Q63886	60 kDa	0.26	0.0037	0.0222	-0.0309	-0.3934	0.057	-0.1217	0.2492	0.0482	0.0609	-0.2307	-0.1755	0.035
RecName: Full=Neutral alpha-glucosidase AB; AltName:	Q8BHN3	107 kDa	0.26	0.6121	0.0044	-0.4018	-0.0094	-0.0945	0.5939	-0.382	-0.2706	0.0458	-1.1958	-0.0651	-0.6693
RecName: Full=40S ribosomal protein S18; AltName: Full=Ke-3;	P62270	18 kDa	0.27	0.3228	-0.3377	0.2744	-0.4746	-0.1177	0.0541	0.492	0.1329	0.0461	-0.0799	0.4687	-0.1371
RecName: Full=60S acidic ribosomal protein P2.	P99027	12 kDa	0.27	0.3097	-0.3562	0.1695	0.312	0.3703	0.2066	0.1686	0.2091	0.2132	0.1724	0.4844	-0.0888
RecName: Full=Isocitrate dehydrogenase [NADP], mitochondrial;	P54071	51 kDa	0.27	-0.0316	0.0686	-0.0746	-0.6758	-0.281	-0.289	-0.0562	-0.0388	-0.3276	-0.426	-0.6097	0.14
RecName: Full=Glutathione S-transferase theta-1; AltName: Full=GST	Q64471	27 kDa	0.28	0.6685	-0.8667	-0.0858	-0.4817	-0.3726	-0.1007	-0.1204	0.1123	-0.5898	-1.8001	0.0749	-0.2269
RecName: Full=Long-chain-fatty-acid--CoA ligase 5; AltName:	Q8JZR0	76 kDa	0.28	-0.8767	0.359	-0.4222	-0.5193	-0.2093	0.3078	-0.1405	-1.2438	-0.3673	-0.1664	-0.5644	-2.5131
RecName: Full=3-ketoacyl-CoA thiolase A, peroxisomal; AltName:	Q921H8	44 kDa	0.29	0.1465	-0.0637	-0.0589	0.2144	0.4244	0.0884	0.3509	1.0971	0.2772	0.091	-0.1853	0.2875
RecName: Full=Ornithine carbamoyltransferase, mitochondrial;	P11725	40 kDa	0.3	-0.6682	0.0112	0.2132	0.2558	0.4815	0.3711	0.7545	0.4837	0.2329	0.6539	0.2824	0.4984
RecName: Full=40S ribosomal protein S3a; AltName: Full=Protein	P97351	30 kDa	0.3	-0.1268	-0.1249	0.1419	-0.3664	0.0561	0.0894	0.2352	0.2495	0.0896	0.1328	0.262	0.2409
RecName: Full=MOSC domain-containing protein 1, mitochondrial;	Q9CW42	38 kDa	0.3	-0.1384	-0.0234	0.0632	-0.0676	0.0583	-0.0381	-0.0685	0.3757	0.1954	1.2005	0.263	0.3934
RecName: Full=ATP synthase-coupling factor 6, mitochondrial;	P97450	12 kDa	0.3	1.7225	-0.4149	0.0765	Value missing	-0.6408	-0.5376	-0.1712	-2.3566	-0.5826	-0.9571	-0.3649	-1.455
RecName: Full=Vigilin; AltName: Full=High density	Q8VDJ3	142 kDa	0.3	0.2028	-0.5714	0.6335	0.5647	0.3472	0.8091	0.4743	0.9794	0.3981	1.1519	0.3049	0.3929
RecName: Full=Cytochrome P450 2C40; AltName: Full=CYPIIC40.	P56657	56 kDa	0.3	0.9946	-0.1259	-0.3445	-0.1781	-0.2503	0.5132	0.0742	0.2714	0.5493	0.0713	0.4197	-2.1328
RecName: Full=Serum paraoxonase/arylesterase 1; Short=PON 1;	P52430	40 kDa	0.3	No data	-0.3805	0.3948	No data	-0.2427	-0.9699	No data	0.1324	0.2709	No data	0.0084	-1.8845
RecName: Full=Dolichyl-diphosphooligosaccharide--protein	Q9DBG6	69 kDa	0.31	0.0886	-0.4875	0.3985	0.0697	0.3676	-0.4538	-0.2651	-0.0135	0.2015	0.4787	0.5107	-0.0042
RecName: Full=ATP synthase subunit O, mitochondrial; AltName:	Q9DB20	23 kDa	0.32	0.3001	-0.0576	-0.102	-0.4084	-0.2179	0.239	0.0303	0.2708	-0.0929	0.0926	-0.2446	-0.138
RecName: Full=Electron transfer flavoprotein-ubiquinone	Q921G7	68 kDa	0.32	0.2873	0.0668	-0.3658	-0.2306	0.0392	-0.1115	-0.3989	-0.2647	-0.3877	-0.0755	-0.3386	-0.0869
RecName: Full=Enoyl-CoA delta isomerase 1, mitochondrial; AltName:	P42125	32 kDa	0.32	0.0378	-0.0905	0.0317	0.3664	0.214	0.2231	-0.0969	0.0895	0.0764	-0.2193	-0.0286	0.1661
RecName: Full=Prohibitin-2; AltName: Full=B-cell	O35129	33 kDa	0.32	0.4609	-0.6488	-0.0109	0.2724	0.3693	0.1459	-0.2081	0.3494	0.171	0.1688	-0.1607	-0.3241
RecName: Full=40S ribosomal protein S28.	P62858	8 kDa	0.32	-0.1382	-0.2001	0.5086	-0.0282	0.4554	0.0303	0.1723	-0.0056	0.3162	0.8498	0.3227	0.4681
RecName: Full=Peroxisomal coenzyme A diphosphatase NUDT7; AltName:	Q99P30	27 kDa	0.34	-0.1	-0.0913	0.1011	0.058	-0.1533	0.3525	0.7483	-0.2501	-0.0596	-0.4686	0.5618	-0.5922
RecName: Full=60S ribosomal protein L36.	P47964	12 kDa	0.34	0.638	0.1426	-1.0946	0.4169	-1.8204	1.4077	0.6657	2.081	0.4456	1.2206	1.1697	0.8219
RecName: Full=3-hydroxyacyl-CoA dehydrogenase type-2; AltName:	O08756	27 kDa	0.35	0.213	0.079	-0.2946	0.5813	0.5759	0.6641	1.0595	0.4375	0.8064	-0.2483	0.8113	0.2418
RecName: Full=Argininosuccinate synthase; AltName:	P16460	47 kDa	0.36	-0.1383	0.2036	-0.0759	-0.186	0.0348	-0.1424	-0.1424	-0.4903	0.0204	-0.0026	-0.245	-0.334
RecName: Full=Elongation factor 1-alpha 1; Short=EF-1-alpha-1;	P10126	50 kDa	0.36	0.0351	-0.0556	0.0032	-0.2246	0.1032	-0.4153	0.0107	-0.4721	0.1845	-0.1469	-0.0554	-0.4003
RecName: Full=Succinate dehydrogenase [ubiquinone] flavoprotein	Q8K2B3	73 kDa	0.36	1.7435	-0.5158	0.5515	-1.1128	-0.3532	-1.4442	-0.8005	-0.5594	-0.0174	-0.1192	-0.467	-0.9856
RecName: Full=Actin, aortic smooth muscle; AltName:	P62737	42 kDa	0.36	0.39	0.0444	-0.5372	-0.7664	-0.2136	0.1852	-0.5922	-0.4391	0.1199	0.3172	0.1462	0.0789
RecName: Full=60S ribosomal protein L14.	Q9CR57	24 kDa	0.36	No data	0.005	-0.1585	No data	0.4605	0.8041	No data	0.5307	0.0733	No data	0.4051	0.9499
RecName: Full=Glutathione S-transferase kappa 1; AltName: Full=GST	Q9DCM2	26 kDa	0.37	0.1417	0.0206	-0.1158	0.0851	-0.0291	0.2248	0.2152	0.2563	0.1761	-0.2501	-0.2042	0.2646
RecName: Full=60S ribosomal protein L7.	P14148	31 kDa	0.38	-0.234	-0.0057	0.1437	-0.0856	-0.5005	-0.5446	-0.1859	-0.0676	-0.4718	0.3593	-0.0719	-0.0701
RecName: Full=60S ribosomal protein L10a; AltName: Full=CSA-19;	P53026	25 kDa	0.38	0.0387	0.0491	-0.1427	-0.0423	-0.0653	0.2192	0.1325	0.233	0.1525	0.3895	0.3011	0.2361
RecName: Full=Glutathione S-transferase A2; AltName: Full=GST	P10648	26 kDa	0.38	0.0213	-0.2378	0.1728	-0.5329	0.1467	-0.4626	0.3114	-0.295	0.4935	-0.4447	0.2315	-0.2521
RecName: Full=Glutathione S-transferase A1; AltName: Full=GST	P13745	26 kDa	0.38	0.0213	-0.2378	0.1728	-0.5329	0.1467	-0.4626	0.3114	-0.295	0.4935	-0.4447	0.2315	-0.2521
RecName: Full=ATP synthase subunit gamma, mitochondrial; AltName:	Q91VR2	33 kDa	0.38	0.5476	-0.2171	0.0583	-0.1094	-0.2236	-1.2101	-0.5232	0.1978	-0.1467	-0.1312	-0.1188	-0.0462
RecName: Full=Dihydrolipoyllysine-residue succinyltransferase	Q9D2G2	49 kDa	0.38	No data	0.0854	-0.0664	No data	0.2301	-0.1231	No data	0.2498	0.3285	No data	-0.3058	0.0579
RecName: Full=Regucalcin; Short=RC; AltName: Full=Gluconolactonase;	Q64374	33 kDa	0.38	0.0302	-0.0128	0.0231	-0.1549	0.2174	-1.512	0.2731	-0.0395	1.5377	-0.5519	-0.2773	0.2199
RecName: Full=Cytochrome P450 2D9; AltName: Full=CYPIID9; AltName:	P11714	57 kDa	0.39	0.5439	0.0003	-0.1959	-0.4178	-0.0868	0.5845	-0.0923	-0.0017	-0.7067	-0.244	-0.401	-0.4657
RecName: Full=40S ribosomal protein S20.	P60867	13 kDa	0.39	-0.0912	-0.2107	0.1789	0.0134	0.1755	0.2943	0.0903	0.1557	-0.0956	0.3314	0.1498	0.0232
RecName: Full=Sulfite oxidase, mitochondrial; Flags: Precursor.	Q8R086	61 kDa	0.39	-0.165	0.1372	-0.0367	-0.6207	0.1656	-0.145	0.9649	-0.2757	0.3703	0.135	0.4282	0.5957
RecName: Full=Cytochrome b5.	P56395	15 kDa	0.4	0.0508	-0.0683	-0.0474	0.1862	0.2025	0.1286	0.2308	-0.1538	0.1684	-0.1858	0.0378	-0.0209
RecName: Full=Pyruvate kinase isozymes R/L; AltName: Full=L-PK.	P53657	62 kDa	0.4	0.5871	-0.2912	-0.4191	0.2189	-0.4676	0.6594	-1.4175	-0.1975	0.0955	-1.1777	0.135	-2.2419
RecName: Full=Delta(3,5)-Delta(2,4)-dienoyl-CoA isomerase,	O35459	36 kDa	0.4	-0.1534	0.0376	0.078	0.6181	0.7609	-0.2638	-0.2262	-1.5244	0.183	-0.6519	-0.4171	-0.3557
RecName: Full=Glutamate dehydrogenase 1, mitochondrial; Short=GDH	P26443	61 kDa	0.42	-0.1368	0.0209	0.0794	0.1649	0.0878	0.034	-0.2787	0.1268	0.087	0.2348	-0.2502	-0.3564
RecName: Full=Cytochrome P450 2D26; AltName: Full=CYPIID26.	Q8CIM7	57 kDa	0.42	0.0342	-0.0029	-0.1163	-0.0033	-0.2381	0.0787	0.2555	0.1283	-0.1541	-0.4385	-0.4613	-0.3223
RecName: Full=Guanine nucleotide-binding protein subunit	P68040	35 kDa	0.43	0.2928	-0.1691	0.0463	-0.7096	0.2307	-0.2241	-0.458	-0.4739	-0.1167	-0.028	-0.3014	-0.4467
RecName: Full=NADH-cytochrome b5 reductase 3; Short=B5R;	Q9DCN2	34 kDa	0.44	0.7063	-0.1008	-0.1132	-0.238	-0.0767	-0.0695	-0.0438	-0.3444	-0.2034	-2.5272	-0.0261	-0.2531
RecName: Full=Histone H1.2; AltName: Full=H1 VAR.1; AltName:	P15864	21 kDa	0.44	-0.4624	3.4311	-0.1732	0.6249	5.218	-0.085	0.0074	Value missing	0.1734	0.3703	Value missing	0.8571
RecName: Full=60S ribosomal protein L27a; AltName: Full=L29.	P14115	17 kDa	0.44	No data	1.356	-0.4331	No data	Value missing	-0.1939	No data	Value missing	-0.2943	No data	2.1816	-1.3514
RecName: Full=Cytochrome b-c1 complex subunit Rieske,	Q9CR68	29 kDa	0.45	0.0218	0.0993	-0.1182	-0.2094	-0.3851	0.0069	-0.3701	0.1514	-0.2499	0.09	0.0112	-0.1528
RecName: Full=40S ribosomal protein S6; AltName:	P62754	29 kDa	0.45	0.1782	-0.0689	-0.0264	-0.0387	-0.0471	-0.2678	-0.0964	0.0398	-0.1735	0.244	0.1642	-0.0251
RecName: Full=Alpha-2-macroglobulin; Short=Alpha-2-M; AltName:	Q61838	166 kDa	0.45	No data	-0.0484	0.0698	No data	0.1462	-1.549	No data	-0.1475	0.7811	No data	1.0764	0.6022
RecName: Full=Alpha-aminoadipic semialdehyde dehydrogenase;	Q9DBF1	59 kDa	0.45	-0.0417	-0.0417	0.1532	0.4655	0.0799	0.077	0.5815	0.3618	-0.5679	-0.6036	0.1026	0.0815
RecName: Full=60S ribosomal protein L6; AltName:	P47911	33 kDa	0.47	-0.352	-0.2692	0.5726	-0.4203	0.3798	-0.5932	0.7361	0.0258	-0.4125	0.6041	0.3611	0.7801
RecName: Full=Methyltransferase-like protein 7B; Flags: Precursor.	Q9DD20	28 kDa	0.47	-0.2185	0.5928	-0.1602	-0.2298	-0.1132	-0.0836	-0.2225	-0.368	-0.0316	0.41	0.0598	0.0063
RecName: Full=Stress-70 protein, mitochondrial; AltName: Full=75	P38647	74 kDa	0.47	0.1778	-0.0345	-0.2161	0.0175	0.4388	0.3157	0.2021	0.2628	0.3295	0.5237	0.3019	0.4076
RecName: Full=Cytochrome b-c1 complex subunit 2, mitochondrial;	Q9DB77	48 kDa	0.48	0.0863	0.035	-0.1264	0.0622	-0.0191	-0.5726	-0.3286	0.0292	0.1191	-0.0477	0.2182	0.1488
RecName: Full=Glycine N-methyltransferase.	Q9QXF8	33 kDa	0.49	0.1397	0.059	-0.2346	0.0829	0.2837	0.4466	0.1845	-0.2391	-0.1483	-0.5851	0.3321	0.7167
RecName: Full=Retinal dehydrogenase 1; Short=RALDH 1; Short=RalDH1;	P24549	54 kDa	0.5	0.0486	-0.207	0.1228	0.2123	0.4529	0.402	0.6045	-0.4957	0.2467	0.102	1.03	0.1885
RecName: Full=NADH dehydrogenase [ubiquinone] 1 subunit C2;	Q9CQ54	14 kDa	0.51	No data	-0.4206	0.4017	No data	0.2749	-0.2838	No data	0.1762	-1.3794	No data	-1.5772	-0.2047
RecName: Full=ATP synthase subunit beta, mitochondrial; Flags:	P56480	56 kDa	0.52	0.116	-0.042	-0.0956	-0.0596	-0.0325	-0.0297	-0.195	-0.0485	-0.12	-0.2255	-0.169	-0.0141
RecName: Full=60S ribosomal protein L13a; AltName:	P19253	23 kDa	0.52	-1.4329	0.155	0.4354	0.3327	-0.0464	-2.5768	-0.2168	-0.0001	-0.089	0.5191	0.0328	0.2466
RecName: Full=Lipoamide acyltransferase component of branched-chain	P53395	53 kDa	0.52	0.01	0.1807	-0.572	-0.3679	-0.1834	0.0956	-0.4435	0.5999	-0.1422	0.1821	-0.3389	-0.1391
RecName: Full=Protein ERGIC-53; AltName: Full=ER-Golgi intermediate	Q9D0F3	58 kDa	0.52	No data	-0.1601	0.3408	No data	0.8279	0.6342	No data	0.8219	-0.1362	No data	0.9056	0.5546
RecName: Full=60S ribosomal protein L18.	P35980	22 kDa	0.52	-0.0417	-0.0449	0.0499	-0.2738	0.5831	-0.5759	-0.1338	-0.2314	0.275	0.7304	0.0591	0.0415
RecName: Full=Alpha-1-antitrypsin 1-1; Short=AAT; AltName:	P07758	46 kDa	0.53	-0.278	0.0901	0.05	0.1832	0.4635	0.2466	0.5351	-0.2061	0.028	0.1705	0.26	0.2717
RecName: Full=40S ribosomal protein S19.	Q9CZX8	16 kDa	0.54	0.4236	-0.2774	0.1674	0.0138	0.5045	-0.0947	-0.0826	0.3039	0.4004	0.5551	0.2769	0.0782
RecName: Full=Serum albumin; Flags: Precursor.	P07724	69 kDa	0.55	-0.5563	0.6036	-0.5266	0.1354	-0.5996	0.0754	-0.5355	-0.1804	-0.0422	0.26	-0.4039	-0.442
RecName: Full=Succinate dehydrogenase [ubiquinone] iron-sulfur	Q9CQA3	32 kDa	0.56	0.1514	-0.214	-0.0215	-0.1228	-0.1228	0.0014	-0.3972	-0.4043	0.0441	-0.1515	-0.0113	-0.035
RecName: Full=40S ribosomal protein S21.	Q9CQR2	9 kDa	0.56	-0.5022	0.0304	0.4301	-0.7639	0.3195	0.0023	0.606	-0.8863	0.1264	0.8781	0.0985	-0.6542
RecName: Full=NADH dehydrogenase [ubiquinone] 1 alpha subcomplex	Q62425	9 kDa	0.56	0.1781	0.041	-0.1148	-0.0961	-0.1441	-0.1065	-0.1016	-0.6926	-0.0782	-0.2766	-0.0536	0.1462
RecName: Full=UDP-glucuronosyltransferase 2A3; Short=UDPGT 2A3;	Q8BWQ1	61 kDa	0.6	-0.2794	0.2608	-0.0439	-0.0967	-0.1323	0.1172	0.075	-0.0505	0.0916	0.2023	-0.0536	-0.3705
RecName: Full=Citrate synthase, mitochondrial; Flags: Precursor.	Q9CZU6	52 kDa	0.6	0.1856	-0.0613	-0.0564	-0.7667	-0.0034	0.0841	0.3984	0.0882	0.0027	0.2364	0.0518	-0.3235
RecName: Full=Glycine N-acyltransferase; AltName:	Q91XE0	34 kDa	0.6	-0.0264	-0.1694	0.1895	0.5552	0.4079	0.144	0.5024	0.1996	0.1452	-0.84	0.5757	0.3244
RecName: Full=Pyruvate carboxylase, mitochondrial; AltName:	Q05920	130 kDa	0.62	0.1697	-0.1292	0.0287	0.0695	0.0884	-0.3169	-0.3537	-0.4903	-0.162	-0.1754	-0.1472	-0.3155
RecName: Full=Delta-1-pyrroline-5-carboxylate dehydrogenase,	Q8CHT0	62 kDa	0.63	0.1193	0.1856	-0.1475	0.3053	0.1692	0.1141	-0.1499	-0.4452	0.2167	-0.1007	0.5388	0.5095
RecName: Full=Calcium-binding mitochondrial carrier protein	Q9QXX4	74 kDa	0.64	-0.3578	0.2568	-0.0878	-0.1127	0.3655	0.4597	-0.0242	0.125	-0.2906	0.8169	-0.0198	-0.0843
RecName: Full=Estradiol 17-beta-dehydrogenase 12; AltName:	O70503	35 kDa	0.64	0.1557	0.1613	-0.177	-0.1135	-0.003	0.6399	0.0023	0.37	-0.4681	0.2616	-0.0089	0.2643
RecName: Full=Trans-2,3-enoyl-CoA reductase; Short=TER; AltName:	Q9CY27	36 kDa	0.67	0.8203	-0.3908	-0.0026	-0.1672	0.1598	-0.0018	0.0141	-0.4722	-0.0804	-0.4984	-0.1688	-0.0973
RecName: Full=ATP synthase subunit e, mitochondrial; Short=ATPase	Q06185	8 kDa	0.67	-0.3727	0.3763	-0.043	-0.3123	0.0091	0.2582	0.8152	0.3705	-0.3112	0.5585	-2.4309	0.4105
RecName: Full=25-hydroxycholesterol 7-alpha-hydroxylase;	Q60991	58 kDa	0.68	-0.1396	-0.5948	0.7352	0.7847	0.4421	0.2613	-0.0865	0.467	0.5805	1.0318	0.3929	-0.9545
RecName: Full=NADH dehydrogenase [ubiquinone] 1 alpha subcomplex	Q9ERS2	17 kDa	0.68	0.3784	-0.4963	0.0667	-0.3958	0.2131	0.1023	-0.5032	-0.3829	-0.3075	-0.6225	0.1895	-0.1558
RecName: Full=Tricarboxylate transport protein, mitochondrial;	P53007	34 kDa	0.68	0.0449	-0.0314	No data	-0.0598	-0.2433	No data	-0.4252	-0.0942	No data	0.0879	-0.0422	No data
RecName: Full=Glucosidase 2 subunit beta; AltName: Full=80K-H	O08795	59 kDa	0.68	-0.7181	0.3585	-0.2626	-0.854	-0.2621	0.4733	0.6603	-0.6169	-0.7397	0.5743	-0.0502	0.1186
RecName: Full=60S ribosomal protein L32.	P62911	16 kDa	0.69	0.2248	-0.0451	-0.0694	-0.2433	-0.0804	-0.5059	-0.0218	-0.2414	-0.1076	-0.2248	-0.4726	-0.1459
RecName: Full=Liver carboxylesterase 31; Short=Esterase-31;	Q63880	63 kDa	0.7	-0.1979	0.0623	0.0379	-0.3802	-0.2106	0.0233	0.1365	-0.1706	-0.5502	-0.3646	-0.0404	-0.2095
RecName: Full=60S ribosomal protein L22; AltName:	P67984	15 kDa	0.7	No data	-0.1242	No data	No data	0.2812	No data	No data	-0.1865	No data	No data	0.0804	No data
RecName: Full=Cytochrome b-c1 complex subunit 1, mitochondrial;	Q9CZ13	53 kDa	0.71	-0.0311	0.0158	-0.0049	0.0666	0.054	-0.5371	-0.3405	-0.5554	0.0982	0.0235	-0.2732	0.0032
RecName: Full=Acyl-CoA dehydrogenase family member 11;	Q80XL6	?	0.71	No data	-0.2644	0.3957	No data	0.0831	-1.7933	No data	-2.0206	-0.3292	No data	-1.2209	-0.9165
RecName: Full=Corticosteroid 11-beta-dehydrogenase isozyme 1;	P50172	32 kDa	0.73	-0.6532	0.1698	0.1629	-0.016	-0.3508	-0.9661	0.1336	-0.2057	-0.4861	-0.2714	-0.6244	-0.2561
RecName: Full=Glycogen debranching enzyme; AltName: Full=Glycogen	P35573	175 kDa	0.73	0.8487	-0.353	No data	0.1442	-0.2419	No data	-0.4043	0.3824	No data	-0.5004	-0.1478	No data
RecName: Full=Estradiol 17-beta-dehydrogenase 2; AltName:	P51658	42 kDa	0.76	0.1269	-0.224	0.1688	-0.1039	0.3886	0.07	-0.1782	-0.0186	-0.3118	0.3367	-0.1202	-0.0543
RecName: Full=Isocitrate dehydrogenase [NADP] cytoplasmic;	O88844	47 kDa	0.77	0.1607	-0.2111	0.1074	0.0904	0	-0.0051	0.3629	0.1437	0.3407	-0.0418	0.2372	Value missing
RecName: Full=Dimethylaniline monooxygenase [N-oxide-forming] 5;	P97872	60 kDa	0.78	-0.134	0.0445	0.0653	0.0094	0.363	-0.0582	-0.0176	-0.5322	0.0362	-0.0223	-0.1657	-0.2968
RecName: Full=Peroxiredoxin-1; AltName: Full=Macrophage 23 kDa	P35700	22 kDa	0.79	-0.0971	0.0614	-0.0089	0.174	0.0772	-0.0175	0.2746	-0.0779	-0.0334	-0.4685	-0.0381	0.0601
RecName: Full=Triosephosphate isomerase; Short=TIM; AltName:	P17751	32 kDa	0.79	0.0424	-0.3149	0.3345	-0.106	0.2115	0.205	0.385	0.1371	0.2816	0.0451	0.1071	-0.6258
RecName: Full=Peroxiredoxin-6; AltName: Full=1-Cys peroxiredoxin;	O08709	25 kDa	0.79	0.4562	-1.2942	0.0052	0.423	0.5616	1.1215	0.6848	0.7602	0.3138	-0.0047	0.4478	0.6645
RecName: Full=Cytochrome c1, heme protein, mitochondrial; AltName:	Q9D0M3	35 kDa	0.8	No data	0.1411	-0.1958	No data	-0.0366	-0.2308	No data	-0.2226	-0.1389	No data	-0.4164	0.059
RecName: Full=Methylmalonyl-CoA mutase, mitochondrial; Short=MCM;	P16332	83 kDa	0.8	-0.0348	0.0186	0.0118	-0.8023	0.1503	0.1001	0.9705	0.1686	-0.0411	0.2037	-0.3005	0.3361
RecName: Full=ATP synthase subunit f, mitochondrial.	P56135	10 kDa	0.81	No data	0.1779	-0.1816	No data	0.2415	0.2157	No data	-0.2495	0.2327	No data	0.0998	-0.0251
RecName: Full=ATP synthase subunit delta, mitochondrial; AltName:	Q9D3D9	18 kDa	0.82	0.1821	-0.0295	-0.1626	-0.2333	0.2201	-0.3726	-0.884	0.0043	0.1153	0.307	-0.6389	0.0338
RecName: Full=Protein NipSnap homolog 1; Short=NipSnap1.	O55125	33 kDa	0.84	0.1407	-1.1038	0.3149	0.2443	0.1893	0.0954	0.1417	0.0518	-0.0976	-0.2781	0.3534	0.2512
RecName: Full=60S ribosomal protein L4.	Q9D8E6	47 kDa	0.87	-0.0121	-0.1167	0.1145	-0.038	0.0713	0.0172	0.1248	0.0461	0.1525	0.3103	0.2117	-0.1112
RecName: Full=ATP synthase subunit b, mitochondrial; Short=ATPase	Q9CQQ7	29 kDa	0.87	0.1253	-0.0421	-0.0503	-1.6383	-0.0164	0.2772	0.6795	0.0438	-0.0273	0.1101	0.0054	0.2391
RecName: Full=Mitochondrial inner membrane protein; AltName:	Q8CAQ8	84 kDa	0.87	No data	0.1548	-0.2521	No data	0.478	0.0834	No data	0.6468	-0.0142	No data	Value missing	0.5636
RecName: Full=Phosphate carrier protein, mitochondrial; AltName:	Q8VEM8	40 kDa	0.88	0.0296	0.0203	-0.0582	0.0737	0.0555	0.1397	-0.0017	-0.0493	0.1424	0.1019	0.0409	-0.0359
RecName: Full=Putative L-aspartate dehydrogenase; AltName:	Q9DCQ2	30 kDa	0.88	-0.1003	-0.1562	0.1729	0.3176	0.0269	-0.1405	0.0506	-0.0963	-0.2147	-0.4305	0.0162	0.025
RecName: Full=60S ribosomal protein L15.	Q9CZM2	24 kDa	0.9	-0.0967	-0.1458	0.3034	0.1018	-0.1078	-0.1239	0.1309	0.1145	-0.0377	-0.0647	0.2272	-0.2053
RecName: Full=60S ribosomal protein L27.	P61358	16 kDa	0.9	-0.403	-0.1552	1.4646	-0.2266	0.273	-1.374	-0.0201	-0.4229	0.9454	0.1874	-0.034	-1.0816
RecName: Full=40S ribosomal protein S9.	Q6ZWN5	23 kDa	0.91	-0.3999	-0.0814	0.2841	0.3377	0.1255	-0.92	-0.1028	-0.6896	0.1501	-0.2361	0.0215	-0.2396
RecName: Full=Murinoglobulin-1; Short=MuG1; Flags: Precursor.	P28665	165 kDa	0.91	-0.9825	0.1482	0.2636	0.5624	-0.489	0.0268	-0.151	0.2591	0.1324	0.4027	0.1448	-0.521
RecName: Full=NADH dehydrogenase [ubiquinone] 1 beta subcomplex	Q9DCS9	21 kDa	0.91	-0.1817	0.0439	0.0955	0.7286	-0.5809	-0.0568	-0.3385	0.1564	0.185	0.2203	0.2867	-0.3774
RecName: Full=Cytochrome c oxidase subunit 4 isoform 1,	P19783	20 kDa	0.92	0.2564	-0.1354	-0.0175	-0.3148	-0.2317	-0.0721	-0.357	0.1161	-0.289	0.3215	-0.0456	0.4159
RecName: Full=Glutathione peroxidase 1; Short=GPx-1; Short=GSHPx-1;	P11352	22 kDa	0.92	-0.2695	-0.0556	0.4462	0.8643	0.2281	0.1527	1.2667	0.6334	-1.0966	-1.0969	0.4469	0.7912
RecName: Full=40S ribosomal protein S24.	P62849	15 kDa	0.94	No data	-0.1444	0.1206	No data	-0.3015	0.2262	No data	-0.031	0.1698	No data	0.3921	-0.1885
RecName: Full=Fructose-1,6-bisphosphatase 1; Short=FBPase 1;	Q9QXD6	37 kDa	0.94	0.1045	-0.0603	0.0446	-1.6781	0.0277	0.3922	0.7397	-0.3644	0.1122	0.1824	0.3118	0.1968
RecName: Full=40S ribosomal protein S14.	P62264	16 kDa	0.95	-0.111	0.0973	-0.0154	0.1141	-0.2045	0.02	0.1082	-0.1811	-0.2722	-0.5189	0.4589	-0.2042
RecName: Full=Phytanoyl-CoA dioxygenase, peroxisomal; AltName:	O35386	39 kDa	0.95	0.9013	0.049	-0.4011	-0.334	-1.3173	0.5154	0.1427	-0.2405	-0.124	-0.4949	0.1682	-0.1964
RecName: Full=40S ribosomal protein S15; AltName: Full=RIG protein.	P62843	?	0.96	No data	0.0217	-0.0168	No data	0.0898	0.2498	No data	-0.3392	0.0277	No data	0.661	-0.647
RecName: Full=60S ribosomal protein L23.	P62830	15 kDa	0.99	0.0523	-0.0423	-0.0332	0.5065	0.0436	-0.4167	-0.5114	-0.2599	0.2096	-0.1213	0.3433	-0.324
RecName: Full=Liver carboxylesterase 1; AltName: Full=Acyl-coenzyme	Q8VCC2	63 kDa	0.99	0.1683	-0.1311	-0.0931	0.0592	-0.0564	-0.1237	-0.2483	0.3607	-0.1307	-0.3623	-0.2839	0.2363
RecName: Full=Peptidyl-prolyl cis-trans isomerase A; Short=PPIase	P17742	18 kDa	0.99	0.0168	-0.0225	-0.0438	-0.6381	0.0971	-0.1248	0.3274	0.4249	0.0044	0.6355	0.0577	0.7253
RecName: Full=Tubulin beta-2C chain.	P68372	50 kDa	0.99	-0.1428	0.0204	0.1026	0.1283	-0.0806	0.1228	0.0602	0.0611	0.0304	0.0728	0.2942	-0.3797
RecName: Full=Acetyl-CoA acetyltransferase, mitochondrial; AltName:	Q8QZT1	45 kDa	1	0.1829	-0.2359	0.0562	-0.7394	0.2522	0.1572	0.6243	0.192	0.0558	-0.4721	0.0144	-0.2111
RecName: Full=60S ribosomal protein L5.	P47962	34 kDa	1	-0.2614	0.1092	0.2277	0.3228	-0.1167	0.0207	-0.0175	0.2087	-0.2021	-0.0102	0.2763	0.3199
RecName: Full=60S ribosomal protein L26; AltName:	P61255	17 kDa	1	0.0969	-0.1138	0.0568	0.3022	-0.6399	0.051	-0.0564	-0.3084	0.1032	0.2966	0.7287	-0.4244

## Sheet: CYT - Prot_Quant (PER)
Identification Criteria:
	Scaffold Version: Scaffold_4.8.4
	Quantification Type: iTRAQ 4-Plex
	Peak Quantitation Measurement: Centroided Peak Intensity
	Protein Thresholds: 99.0% minimum and 2 peptides minimum
	Peptide Thresholds: 95.0% minimum
Purity Correction Set:
Quantitation Preferences:
	Minimum Value Preference:
		Use Minimum Absolute Intensity: false
		Minimum Absolute Intensity: 0.0
		Minimum Value: 0.01
	Condenser Preference:
		Use Intensity Weighting: true
		Use Standard Deviation Estimation: true
		Use Non-Exclusive Peptides: false
	View Preference:
		View Type: Log2 Ratio
	Normalization Preference:
		Calculation Type: Median
		Blocking Level: Unique Peptides
		Use Inter Experiment Normalization: true
		Use Intra Sample Normalization: true
		Use Peptide Normalization: true
		Use Protein Average As Reference: true
		Use Iterative Normalization: true
		Spectrum Quality Filter: No filter
Normalization Factors:
	Inter-Experiment Normalization Factors:
		exp1_cyt: 0.280
		exp2_cyt: -0.042
		exp3_cyt: -0.110
	Intra-Sample Normalization Factors:
		exp1_cyt:
			Quant 1 (1): -0.008
			Quant 2 (1): -0.383
			Quant 3 (1): -0.172
			Quant 4 (1): 0.421
		exp2_cyt:
			Quant 1 (2): -0.033
			Quant 2 (2): -0.067
			Quant 3 (2): -0.182
			Quant 4 (2): 0.296
		exp3_cyt:
			Quant 1 (3): -0.126
			Quant 2 (3): 0.153
			Quant 3 (3): -0.402
			Quant 4 (3): 0.374
Quantitated Spectra:
	Total thresholded spectra: 8992
	Total quantitated spectra : 8703
Analysis Settings:
	Analysis Type: Intensity-based
	Experimental design: Between-subjects (Independent Groups)
	Statistical Analysis:
		Statistical test: Permutation Test (p-value)
		Unadjusted Significance Level: p < 0.05
		FWER Correction: Benjamini-Hochberg
				Log2 Fold Change	Log2 Fold Change	Log2 Fold Change	Log2 Fold Change	Log2 Fold Change	Log2 Fold Change	Log2 Fold Change	Log2 Fold Change	Log2 Fold Change	Log2 Fold Change	Log2 Fold Change	Log2 Fold Change
				iTRAQ 114	iTRAQ 114	iTRAQ 114	iTRAQ 115	iTRAQ 115	iTRAQ 115	iTRAQ 116	iTRAQ 116	iTRAQ 116	iTRAQ 117	iTRAQ 117	iTRAQ 117
Identified Proteins (349)	Accession No	MW	Permutation Test (p-value) Benjamini-Hochberg (p < 0.02031)	Wt - ND	Wt - ND	Wt - ND	Wt - HFD	Wt - HFD	Wt - HFD	ApoE - ND	ApoE - ND	ApoE - ND	ApoE - HFD	ApoE - HFD	ApoE - HFD
RecName: Full=Carbamoyl-phosphate synthase [ammonia],	Q8C196	165 kDa	< 0.0001	-0.091	0.2392	-0.1698	0.2123	-0.13	0.3925	-0.8028	-0.0437	-0.4312	0.2824	-0.239	0.0799
RecName: Full=Carbonic anhydrase 3; AltName: Full=Carbonate	P16015	29 kDa	< 0.0001	-0.0783	-0.0751	0.0858	0.4106	0.7386	0.0119	0.5524	0.2756	0.0953	-1.1026	-1.1916	-0.3302
RecName: Full=Selenium-binding protein 2; AltName: Full=56 kDa	Q63836	53 kDa	< 0.0001	-0.4472	0.0362	0.3154	0.2802	0.1053	0.2526	0.5474	0.5251	0.2167	0.0263	-0.0569	-0.4727
RecName: Full=Glutathione S-transferase Mu 1; AltName: Full=GST	P10649	26 kDa	< 0.0001	-0.2208	0.3749	-0.2245	-0.735	-0.9109	-1.2012	0.1782	-0.0677	0.0188	-0.9829	-1.4656	-0.8768
RecName: Full=Aldehyde dehydrogenase, mitochondrial; AltName:	P47738	57 kDa	< 0.0001	0.2526	-0.1748	-0.0953	0.1732	0.1874	-0.0099	-0.0389	0.0176	0.2602	0.3236	0.8565	0.9283
RecName: Full=60 kDa heat shock protein, mitochondrial; AltName:	P63038	61 kDa	< 0.0001	-0.0037	0.0859	-0.1752	0.0574	-0.1023	0.003	-0.3438	-0.3431	0.1595	0.4182	0.5725	0.2137
RecName: Full=Sorbitol dehydrogenase; AltName: Full=L-iditol	Q64442	38 kDa	< 0.0001	0.0123	-0.2452	0.1688	-0.0932	0.1232	-0.282	0.199	0.101	0.0227	-0.8452	-0.5672	-0.7043
RecName: Full=Fatty acid-binding protein, liver; AltName: Full=14	P12710	14 kDa	< 0.0001	-0.2821	0.2766	-0.0246	-0.1692	-0.4315	-0.7204	-0.2282	0.0164	0.1926	-0.664	-1.0691	-0.9788
RecName: Full=Retinal dehydrogenase 1; Short=RALDH 1; Short=RalDH1;	P24549	54 kDa	< 0.0001	0.1176	-0.3468	0.228	-0.3861	0.1196	-0.4097	0.7304	0.794	0.014	-1.0652	-0.7596	-0.625
RecName: Full=Alcohol dehydrogenase 1; AltName: Full=ADH-A2;	P00329	40 kDa	< 0.0001	-0.0118	-0.1098	0.0682	-0.2451	-0.2449	-0.0635	0.1951	0.5444	0.0638	-0.6331	-1.1438	-0.9259
RecName: Full=Alpha-enolase; AltName: Full=2-phospho-D-glycerate	P17182	47 kDa	< 0.0001	0.2097	-0.2351	-0.0397	-0.4518	-0.086	0.1467	0.1995	0.3415	-0.4347	-0.733	-0.6181	-0.4296
RecName: Full=3-ketoacyl-CoA thiolase, mitochondrial; AltName:	Q8BWT1	42 kDa	< 0.0001	0.0686	0.1068	-0.2116	0.2252	-0.009	0.0366	-0.1236	-0.1389	0.0462	0.6118	0.7602	1.1774
RecName: Full=Electron transfer flavoprotein subunit beta;	Q9DCW4	28 kDa	< 0.0001	-0.0069	0.1151	-0.1245	-0.108	-0.1458	-0.3485	-0.089	-0.5597	-0.138	0.2597	0.3071	0.6438
RecName: Full=Major urinary protein 1; Short=MUP 1; Flags:	P11588	21 kDa	< 0.0001	0.1295	-0.357	0.2021	0.32	0.65	-0.0113	1.1063	1.3011	0.6794	-0.1442	-0.0837	-0.0386
RecName: Full=Fructose-bisphosphate aldolase B; AltName:	Q91Y97	39 kDa	< 0.0001	0.2166	-0.3306	0.0235	-0.2831	-0.2249	0.0616	0.157	0.7949	-0.6148	-0.8365	-0.6239	-0.2503
RecName: Full=S-adenosylmethionine synthase isoform type-1;	Q91X83	43 kDa	< 0.0001	-0.1106	0.0615	0.0371	0.3017	0.3352	0.1963	0.0937	-0.3655	-0.2234	0.857	0.7284	0.7286
RecName: Full=Bifunctional ATP-dependent dihydroxyacetone	Q8VC30	60 kDa	< 0.0001	0.1745	-0.2321	-0.0343	0.6335	0.9012	0.8161	0.4232	-0.1587	-0.1198	-0.2932	0.4751	0.4015
RecName: Full=Glutathione S-transferase A3; AltName: Full=GST	P30115	25 kDa	< 0.0001	0.0318	-0.1773	0.1478	-1.3324	-1.4672	-1.0768	0.3517	0.5821	0.4444	-1.5581	-1.3137	-1.5967
RecName: Full=Sarcosine dehydrogenase, mitochondrial; Short=SarDH;	Q99LB7	102 kDa	< 0.0001	-0.0522	0.1634	-0.0616	0.3627	0.072	0.0724	-0.6845	-0.4764	0.0661	0.4223	0.4067	0.4306
RecName: Full=Malate dehydrogenase, mitochondrial; Flags:	P08249	36 kDa	< 0.0001	-0.2227	0.1971	0.0479	0.1182	-0.0731	-0.2312	-0.2779	-0.3737	0.1295	0.4893	0.6222	0.6138
RecName: Full=Fatty acid synthase; Includes: RecName:	P19096	272 kDa	< 0.0001	0.2837	-0.4676	-0.2107	-0.3612	0.1069	0.1946	-0.723	-0.4123	-0.9133	-1.2237	-1.104	-1.1093
RecName: Full=Glutamate dehydrogenase 1, mitochondrial; Short=GDH	P26443	61 kDa	< 0.0001	-0.1277	0.1181	-0.0553	0.814	0.6962	0.1812	-0.0458	-0.7537	0.0424	0.9151	1.7024	2.0635
RecName: Full=Pyruvate carboxylase, mitochondrial; AltName:	Q05920	130 kDa	< 0.0001	0.1267	-0.0526	-0.1432	0.173	0.2707	0.5121	0.0721	0.0499	-0.009	0.6481	0.6848	0.7452
RecName: Full=78 kDa glucose-regulated protein; Short=GRP-78;	P20029	72 kDa	< 0.0001	-0.0545	-0.176	0.1356	-0.1729	0.0508	-0.1682	0.0672	-0.4979	0.0199	1.4039	1.304	0.7837
RecName: Full=Ornithine aminotransferase, mitochondrial; AltName:	P29758	48 kDa	< 0.0001	-0.0809	0.2937	-0.2323	0.1839	0.3412	-0.0699	0.3816	-0.1808	0.8903	1.3636	1.7122	1.3874
RecName: Full=Glycerol-3-phosphate dehydrogenase [NAD+],	P13707	38 kDa	< 0.0001	0.3332	-0.5036	-0.0049	-0.2191	0.4957	0.0034	0.2111	0.4589	0.1369	-1.1114	-1.2502	-0.6707
RecName: Full=Serotransferrin; Short=Transferrin; AltName:	Q921I1	77 kDa	< 0.0001	-0.3994	0.6104	-0.2129	0.5273	-0.3731	0.3054	-0.0528	-0.6742	0.2828	1.6506	1.4026	0.9999
RecName: Full=Glutathione S-transferase A2; AltName: Full=GST	P10648	26 kDa	< 0.0001	-0.0323	0.4559	-0.1487	-1.2104	-0.9674	-1.2782	0.3867	0.1259	0.1033	-1.351	-1.3213	-1.0289
RecName: Full=Aspartate aminotransferase, cytoplasmic; AltName:	P05201	46 kDa	< 0.0001	0.0603	0.2214	-0.2461	-0.2978	-0.6246	-0.63	-0.2966	-0.4806	0.2528	1.1573	0.6301	0.2785
RecName: Full=Apolipoprotein A-I; Short=Apo-AI; Short=ApoA-I;	Q00623	31 kDa	< 0.0001	-0.3553	0.6231	-0.2902	0.7915	-0.2816	0.6007	-0.6975	-1.0818	-0.4661	-0.1353	-0.1055	-0.1227
RecName: Full=Cysteine sulfinic acid decarboxylase; AltName:	Q9DBE0	55 kDa	< 0.0001	0.0272	0.1634	-0.0641	-0.9072	-1.8307	-0.8296	0.291	0.4849	0.3684	-1.5715	-0.9354	-1.4172
RecName: Full=Aldehyde dehydrogenase family 8 member A1; AltName:	Q8BH00	54 kDa	< 0.0001	-0.1248	0.3405	-0.0546	-0.2246	-0.0769	0.1334	0.2654	-0.3306	-0.259	-0.6879	-0.3231	-0.7054
RecName: Full=ATP synthase subunit beta, mitochondrial; Flags:	P56480	56 kDa	< 0.0001	0.1077	0.0686	-0.2039	-0.5139	-0.5373	-0.6832	-0.6587	-0.6095	-0.119	1.0061	1.1398	1.3675
RecName: Full=Indolethylamine N-methyltransferase; Short=Indolamine	P40936	29 kDa	< 0.0001	0.2406	-0.1647	-0.0756	-0.0122	0.5087	0.3979	0.3051	0.8779	-0.0766	-1.5054	-1.0907	-0.3559
RecName: Full=Short-chain specific acyl-CoA dehydrogenase,	Q07417	45 kDa	< 0.0001	0.0401	0.0452	-0.0796	-0.1476	-0.5537	-0.6084	-0.2548	-0.5247	0.0098	0.1327	0.6734	0.403
RecName: Full=Phosphoenolpyruvate carboxykinase, cytosolic [GTP];	Q9Z2V4	69 kDa	< 0.0001	-0.1863	0.0101	0.2266	-0.0269	0.0888	-0.0092	0.0586	-0.0919	-0.0723	1.0355	0.7996	1.1659
RecName: Full=Glutathione S-transferase A4; AltName: Full=GST A4-4;	P24472	26 kDa	< 0.0001	-0.0455	0.094	-0.0429	-0.3951	-0.3352	-0.4072	-0.0423	-0.086	0.1374	-1.3185	-1.0367	-0.5839
RecName: Full=Farnesyl pyrophosphate synthase; Short=FPP synthase;	Q920E5	41 kDa	< 0.0001	0.4462	-0.4012	-0.2396	-2.0893	-1.714	-0.3422	-0.2246	0.1496	0.1052	-0.3706	-0.171	-1.5897
RecName: Full=Kynureninase; AltName: Full=L-kynurenine hydrolase.	Q9CXF0	52 kDa	< 0.0001	-0.041	-0.1051	0.1033	0.0579	0.7964	-0.107	-0.4022	-0.4074	-1.1806	0.4048	0.1079	0.5076
RecName: Full=Protein disulfide-isomerase A4; AltName:	P08003	72 kDa	< 0.0001	-0.1429	0.1092	0.0544	0.6237	0.314	0.183	-0.2196	0.0228	0.3692	1.7088	2.0233	0.4136
RecName: Full=4-aminobutyrate aminotransferase, mitochondrial;	P61922	56 kDa	0.0001	-0.0908	0.0139	0.1465	-0.0551	-0.1727	-0.0813	-0.2405	-0.3305	-0.4805	0.5247	0.2868	0.3375
RecName: Full=Stress-70 protein, mitochondrial; AltName: Full=75	P38647	74 kDa	0.00015	-0.1341	0.2434	0.0205	0.0824	-0.1697	-0.4581	-0.7761	-0.359	0.0022	0.5059	0.0026	0.2887
RecName: Full=Cystathionine gamma-lyase; AltName:	Q8VCN5	44 kDa	0.00016	0.3824	-0.4209	-0.1161	-2.7475	-0.8993	-0.6029	0.1024	-0.0669	-0.723	-1.5006	-1.9605	-0.9434
RecName: Full=Isovaleryl-CoA dehydrogenase, mitochondrial;	Q9JHI5	46 kDa	0.00016	-0.3336	0.1653	0.0918	-0.0759	-0.2458	-0.3329	0.0256	-0.2505	-0.0137	0.7101	0.582	0.3746
RecName: Full=NADP-dependent malic enzyme; Short=NADP-ME; AltName:	P06801	64 kDa	0.00023	0.3299	-2.7119	-0.8889	-1.9017	-0.795	-0.2997	-0.0089	0.6099	-0.9432	-2.2698	-1.4707	-4.4119
RecName: Full=Serine--pyruvate aminotransferase, mitochondrial;	O35423	46 kDa	0.00023	-0.0742	0.1269	No data	-1.5867	-1.189	No data	-0.8094	-1.0041	No data	1.4991	0.3033	No data
RecName: Full=Copper transport protein ATOX1; AltName: Full=Metal	O08997	7 kDa	0.00032	0.1017	0.2619	-0.3481	0.3208	0.361	0.7025	0.3536	0.1665	-0.2591	0.5752	0.6698	1.279
RecName: Full=Glycine N-methyltransferase.	Q9QXF8	33 kDa	0.00034	-0.2376	0.204	-0.0165	-0.6716	-0.3322	-0.4092	0.1288	-0.1275	0.0166	-0.0205	-0.3601	-0.1903
RecName: Full=Aldehyde dehydrogenase X, mitochondrial; AltName:	Q9CZS1	58 kDa	0.00035	-0.0337	No data	0.1476	-0.242	No data	0.2994	-0.0899	No data	-0.5313	1.1298	No data	-0.1813
RecName: Full=Histidine ammonia-lyase; Short=Histidase.	P35492	72 kDa	0.00038	-0.0908	0.0582	0.1444	-0.5474	-0.6638	-1.5136	-0.6731	-0.2685	-0.6077	-0.1305	-0.6937	-0.2485
RecName: Full=Adenosylhomocysteinase; Short=AdoHcyase; AltName:	P50247	48 kDa	0.00039	0.0295	-0.2154	0.1607	0.1435	0.1647	-0.1196	-0.0738	0.0846	0.0717	-0.4302	-0.2835	-0.5896
RecName: Full=Calreticulin; AltName: Full=CRP55; AltName:	P14211	48 kDa	0.00043	0.2046	-1.3026	0.0376	-0.2632	0.0423	-0.3655	0.1274	0.3353	0.8257	1.1443	1.6386	0.3612
RecName: Full=Peroxiredoxin-1; AltName: Full=Macrophage 23 kDa	P35700	22 kDa	0.00048	-0.0539	0.0432	0.0217	-0.9799	-0.9589	-0.985	-0.4309	0.1312	-0.592	-0.4726	-0.7089	-0.7317
RecName: Full=Triosephosphate isomerase; Short=TIM; AltName:	P17751	32 kDa	0.00067	-0.1974	0.1422	0.0399	-0.2337	-0.3767	-0.1754	0.041	-0.3293	-0.1437	0.0578	0.3366	0.1045
RecName: Full=Carbonyl reductase [NADPH] 1; AltName:	P48758	31 kDa	0.00073	-0.0083	0.3016	-0.2359	-0.5967	Value missing	-0.6908	-0.3433	-0.4803	-0.3407	-0.2267	-0.0963	0.395
RecName: Full=Hemopexin; Flags: Precursor.	Q91X72	51 kDa	0.00079	-0.466	0.4542	No data	0.2747	-0.8534	No data	-3.7414	-0.6323	No data	2.0499	1.3484	No data
RecName: Full=Protein disulfide-isomerase; Short=PDI; AltName:	P09103	57 kDa	0.00083	-0.0671	-0.1044	0.0708	0.4991	0.3775	-0.0533	0.0064	-0.2116	0.6361	0.6997	1.3252	0.5153
RecName: Full=Catalase.	P24270	60 kDa	0.00088	0.36	-0.5926	-0.1376	-0.8767	-1.6801	-0.4635	-0.1267	0.5525	-0.3579	-0.4883	-0.0731	-0.1891
RecName: Full=Glutathione S-transferase theta-1; AltName: Full=GST	Q64471	27 kDa	0.00089	-0.0016	No data	No data	-1.9051	No data	No data	0.0741	No data	No data	-2.1546	No data	No data
RecName: Full=Actin, cytoplasmic 1; AltName: Full=Beta-actin;	P60710	42 kDa	0.0009	-0.2091	-0.1445	0.2909	0.0601	0.2026	0.0171	0.5455	0.156	0.0727	0.7066	0.9294	0.6806
RecName: Full=Lipoamide acyltransferase component of branched-chain	P53395	53 kDa	0.00091	-0.0146	0.1088	-0.0596	0.4198	0.7821	0.3306	-2.4653	0.1386	-0.2552	0.9106	0.1645	0.5414
RecName: Full=Peptidyl-prolyl cis-trans isomerase A; Short=PPIase	P17742	18 kDa	0.001	-0.1661	0.1955	0.0051	-0.4316	-0.5378	-0.7897	0.1239	-0.2176	0.2211	0.1748	0.0051	-0.2127
RecName: Full=Acetyl-CoA acetyltransferase, mitochondrial; AltName:	Q8QZT1	45 kDa	0.001	0.0615	-0.0572	-0.0009	0.2157	-0.0332	-0.295	-0.6621	-0.2275	0.0926	0.4265	0.4933	0.6291
RecName: Full=Flavin reductase (NADPH); Short=FR; AltName:	Q923D2	22 kDa	0.001	0.0575	0.0523	-0.0888	-0.168	-0.4847	-0.1573	0.4494	0.4694	0.4314	0.147	0.2645	0.0576
RecName: Full=Proteasome subunit alpha type-1; AltName:	Q9R1P4	30 kDa	0.001	No data	0.0183	-0.022	No data	0.7024	0.3399	No data	-0.176	-0.759	No data	0.2939	0.3308
RecName: Full=Ketohexokinase; AltName: Full=Hepatic fructokinase.	P97328	33 kDa	0.0013	0.3207	-0.3885	0.0196	0.3882	0.6263	1.0569	0.8099	0.5072	0.0009	-0.0383	0.5892	0.7623
RecName: Full=Carbonic anhydrase 2; AltName: Full=Carbonate	P00920	29 kDa	0.0014	0.0891	0.1877	-0.3821	0.6341	-0.259	0.4449	0.3457	0.9281	1.6463	1.7608	0.8147	0.7447
RecName: Full=Isocitrate dehydrogenase [NADP] cytoplasmic;	O88844	47 kDa	0.0016	-0.1597	-0.0079	0.1118	-0.0818	-0.21	-0.362	0.2366	-0.2773	0.1199	-0.529	0.0524	-0.3135
RecName: Full=Annexin A5; AltName: Full=Anchorin CII; AltName:	P48036	36 kDa	0.002	0.0496	-0.0246	0.0033	-0.0393	0.0053	-0.6164	-0.1387	-0.2534	-0.1151	0.3729	0.4512	0.5751
RecName: Full=Alpha-1-antitrypsin 1-2; Short=AAT; AltName:	P22599	46 kDa	0.002	0.0531	0.0483	-0.0445	0.3511	-0.49	0.2318	0.4643	0.7668	0.6736	1.1654	0.8961	0.7401
RecName: Full=Pyruvate kinase isozymes R/L; AltName: Full=L-PK.	P53657	62 kDa	0.002	-0.0536	No data	0.1518	0.1259	No data	0.4862	-0.4923	No data	-0.6668	-0.6598	No data	-1.222
RecName: Full=Glutathione S-transferase Mu 6; AltName: Full=GST	O35660	26 kDa	0.002	-0.0472	0.0836	No data	-0.6629	-0.4591	No data	1.0608	0.4408	No data	-0.2865	-0.4066	No data
RecName: Full=Peroxiredoxin-5, mitochondrial; AltName:	P99029	22 kDa	0.0022	-0.0428	0.1459	-0.1666	-0.1171	-0.4085	0.0555	0.0588	-0.0187	-0.0159	0.3011	0.2521	0.3306
RecName: Full=Aldehyde dehydrogenase, cytosolic 1; AltName:	O35945	55 kDa	0.0022	0.1749	No data	-0.1543	-0.3122	No data	-0.1416	0.7341	No data	0.1712	-0.7415	No data	-0.5811
RecName: Full=Fumarylacetoacetase; Short=FAA; AltName:	P35505	46 kDa	0.0028	0.2494	-0.1245	0.0206	-1.5719	-0.8268	-0.4173	-0.0978	-0.1298	-0.6082	-0.6454	-1.1707	-0.7887
RecName: Full=Proteasome subunit alpha type-2; AltName:	P49722	26 kDa	0.003	-0.2853	No data	0.4895	0.229	No data	0.3147	0.6499	No data	0.3669	1.2783	No data	0.8081
RecName: Full=Adenylyl cyclase-associated protein 1; Short=CAP 1.	P40124	52 kDa	0.0032	0.0346	0.3199	-0.4429	0.0995	-0.0986	0.3127	-0.1742	-1.2368	-0.0913	0.3666	1.0916	0.5799
RecName: Full=Thioredoxin; Short=Trx; AltName: Full=ATL-derived	P10639	12 kDa	0.004	0.0487	-0.4938	0.1185	-0.2573	0.3849	-0.1024	0.7461	0.105	0.455	0.1358	0.5222	0.1609
RecName: Full=Probable imidazolonepropionase; AltName:	Q9DBA8	46 kDa	0.004	-0.2726	-0.1221	0.2885	-0.6999	-0.7039	-0.0846	-0.2245	-0.2687	-0.8168	-0.8134	-1.6838	-1.165
RecName: Full=Inorganic pyrophosphatase; AltName:	Q9D819	33 kDa	0.0042	-0.1213	0.0245	0.0812	0.0058	-0.0201	-0.0166	0.0764	-0.2784	-0.0107	0.3292	0.5634	0.3694
RecName: Full=Ribonuclease UK114; AltName: Full=Heat-responsive	P52760	14 kDa	0.005	-0.0415	0.1506	-0.042	-0.2281	-0.1901	-0.3329	0.2702	-0.0479	0.1347	-0.7351	-0.3903	-0.4627
RecName: Full=Dihydropteridine reductase; AltName: Full=HDHPR;	Q8BVI4	26 kDa	0.005	-0.0823	0.4116	-0.0424	-1.4591	-0.3707	-0.3795	-0.1979	-1.095	-1.6075	-1.3323	-1.2812	-1.0927
RecName: Full=Glycogen phosphorylase, liver form.	Q9ET01	97 kDa	0.0058	0.1231	-0.1051	-0.0726	-0.3136	0.7533	-0.1608	-0.1652	-0.5907	-0.3419	-0.5467	-0.3292	-0.3167
RecName: Full=Transketolase; Short=TK; AltName: Full=P68.	P40142	68 kDa	0.0058	0.2433	-0.5066	No data	-0.9476	-0.4917	No data	-0.057	-0.0991	No data	-1.6211	-1.3317	No data
RecName: Full=Hemoglobin subunit beta-1; AltName:	P02088	16 kDa	0.006	0.2873	0.0989	-0.4791	0.2094	-0.3937	0.6458	0.0481	1.439	0.5648	-0.3989	0.1448	-0.2642
[truncated: 178 more rows]
